# Supplementary material for: Differentially expressed tRNA-derived fragments in bovine fetuses with assisted reproduction induced congenital overgrowth syndrome
Source: Front Genet. 2022 Nov 15;13:1055343. doi: 10.3389/fgene.2022.1055343 (PMC9705782; doi:10.3389/fgene.2022.1055343)
Supplement: Supplementary file 4 [file Table3.XLSX]

## Sheet: Muscle_topGO
Muscle outputs from topGO; blue denotes enriched biological processes; orange denotes enriched molecular functions
Muscle Control-AI vs ART-LOS								Muscle Control-AI vs ART-Normal								Muscle ART-Normal vs ART-LOS
GO.ID	Term	Annotated	Significant	Expected	Pvalue	Genes		GO.ID	Term	Annotated	Significant	Expected	Pvalue	Genes		GO.ID	Term	Annotated	Significant	Expected	Pvalue	Genes
GO:0010959	regulation of metal ion transport	61	2	0.04	0.00058	ENSBTAG00000012931, "ENSBTAG00000016768"		GO:0007015	actin filament organization	71	14	4.48	0.0001	ENSBTAG00000001700, "ENSBTAG00000002082", "ENSBTAG00000004996", "ENSBTAG00000006189", "ENSBTAG00000007725", "ENSBTAG00000007964", "ENSBTAG00000011150", "ENSBTAG00000013063", "ENSBTAG00000014855", "ENSBTAG00000015053", "ENSBTAG00000015147", "ENSBTAG00000027625", "ENSBTAG00000048271", "ENSBTAG00000054095"		GO:0032879	regulation of localization	486	92	67.78	0.00072	ENSBTAG00000000404, "ENSBTAG00000000483", "ENSBTAG00000000522", "ENSBTAG00000001061", "ENSBTAG00000001565", "ENSBTAG00000001725", "ENSBTAG00000001835", "ENSBTAG00000002258", "ENSBTAG00000002317", "ENSBTAG00000002606", "ENSBTAG00000002609", "ENSBTAG00000002885", "ENSBTAG00000003001", "ENSBTAG00000003409", "ENSBTAG00000003505", "ENSBTAG00000003746", "ENSBTAG00000003927", "ENSBTAG00000003994", "ENSB…
GO:0043269	regulation of ion transport	100	2	0.07	0.00156	ENSBTAG00000012931, "ENSBTAG00000016768"		GO:0110053	regulation of actin filament organization	49	11	3.09	0.00017	ENSBTAG00000001700, "ENSBTAG00000004996", "ENSBTAG00000006189", "ENSBTAG00000007725", "ENSBTAG00000007964", "ENSBTAG00000011150", "ENSBTAG00000013063", "ENSBTAG00000015053", "ENSBTAG00000015147", "ENSBTAG00000027625", "ENSBTAG00000054095"		GO:0031214	biomineral tissue development	45	15	6.28	0.00074	ENSBTAG00000000522, "ENSBTAG00000002317", "ENSBTAG00000002606", "ENSBTAG00000004051", "ENSBTAG00000005260", "ENSBTAG00000005990", "ENSBTAG00000008113", "ENSBTAG00000009615", "ENSBTAG00000011847", "ENSBTAG00000013063", "ENSBTAG00000013109", "ENSBTAG00000017566", "ENSBTAG00000018331", "ENSBTAG00000022244", "ENSBTAG00000034867"
GO:0098662	inorganic cation transmembrane transport	154	2	0.11	0.00368	ENSBTAG00000012931, "ENSBTAG00000016768"		GO:0048518	positive regulation of biological process	1100	95	69.34	0.00022	ENSBTAG00000000382, "ENSBTAG00000000653", "ENSBTAG00000001061", "ENSBTAG00000001096", "ENSBTAG00000001508", "ENSBTAG00000001565", "ENSBTAG00000001609", "ENSBTAG00000001700", "ENSBTAG00000001745", "ENSBTAG00000001827", "ENSBTAG00000003469", "ENSBTAG00000003505", "ENSBTAG00000003746", "ENSBTAG00000003994", "ENSBTAG00000004073", "ENSBTAG00000004349", "ENSBTAG00000004844", "ENSBTAG00000005236", "ENSB…		GO:0110148	biomineralization	45	15	6.28	0.00074	ENSBTAG00000000522, "ENSBTAG00000002317", "ENSBTAG00000002606", "ENSBTAG00000004051", "ENSBTAG00000005260", "ENSBTAG00000005990", "ENSBTAG00000008113", "ENSBTAG00000009615", "ENSBTAG00000011847", "ENSBTAG00000013063", "ENSBTAG00000013109", "ENSBTAG00000017566", "ENSBTAG00000018331", "ENSBTAG00000022244", "ENSBTAG00000034867"
GO:0030001	metal ion transport	155	2	0.11	0.00373	ENSBTAG00000012931, "ENSBTAG00000016768"		GO:0048522	positive regulation of cellular process	981	86	61.84	0.00031	ENSBTAG00000000382, "ENSBTAG00000000653", "ENSBTAG00000001061", "ENSBTAG00000001096", "ENSBTAG00000001508", "ENSBTAG00000001565", "ENSBTAG00000001609", "ENSBTAG00000001700", "ENSBTAG00000001745", "ENSBTAG00000001827", "ENSBTAG00000003469", "ENSBTAG00000003505", "ENSBTAG00000003746", "ENSBTAG00000003994", "ENSBTAG00000004073", "ENSBTAG00000004349", "ENSBTAG00000004844", "ENSBTAG00000005236", "ENSB…		GO:0033344	cholesterol efflux	13	7	1.81	0.00079	ENSBTAG00000000404, "ENSBTAG00000002258", "ENSBTAG00000003001", "ENSBTAG00000010681", "ENSBTAG00000017869", "ENSBTAG00000019065", "ENSBTAG00000021955"
GO:0098655	cation transmembrane transport	171	2	0.12	0.00453	ENSBTAG00000012931, "ENSBTAG00000016768"		GO:0051492	regulation of stress fiber assembly	17	6	1.07	0.00041	ENSBTAG00000001700, "ENSBTAG00000006189", "ENSBTAG00000011150", "ENSBTAG00000013063", "ENSBTAG00000015147", "ENSBTAG00000027625"		GO:0050789	regulation of biological process	2152	336	300.12	0.00095	ENSBTAG00000000005, "ENSBTAG00000000236", "ENSBTAG00000000382", "ENSBTAG00000000404", "ENSBTAG00000000483", "ENSBTAG00000000522", "ENSBTAG00000000563", "ENSBTAG00000000564", "ENSBTAG00000000696", "ENSBTAG00000000705", "ENSBTAG00000000711", "ENSBTAG00000000759", "ENSBTAG00000000804", "ENSBTAG00000001060", "ENSBTAG00000001061", "ENSBTAG00000001182", "ENSBTAG00000001185", "ENSBTAG00000001235", "ENSB…
GO:0098660	inorganic ion transmembrane transport	175	2	0.12	0.00474	ENSBTAG00000012931, "ENSBTAG00000016768"		GO:0030036	actin cytoskeleton organization	121	18	7.63	0.00048	ENSBTAG00000001700, "ENSBTAG00000002082", "ENSBTAG00000004996", "ENSBTAG00000005990", "ENSBTAG00000006189", "ENSBTAG00000007725", "ENSBTAG00000007964", "ENSBTAG00000011150", "ENSBTAG00000013063", "ENSBTAG00000014855", "ENSBTAG00000015053", "ENSBTAG00000015147", "ENSBTAG00000017604", "ENSBTAG00000018691", "ENSBTAG00000020764", "ENSBTAG00000027625", "ENSBTAG00000048271", "ENSBTAG00000054095"		GO:0032368	regulation of lipid transport	17	8	2.37	0.00104	ENSBTAG00000000404, "ENSBTAG00000002258", "ENSBTAG00000003001", "ENSBTAG00000003746", "ENSBTAG00000005009", "ENSBTAG00000010681", "ENSBTAG00000017869", "ENSBTAG00000019065"
GO:0003254	regulation of membrane depolarization	10	1	0.01	0.00691	ENSBTAG00000016768		GO:0051496	positive regulation of stress fiber assembly	12	5	0.76	0.00053	ENSBTAG00000001700, "ENSBTAG00000011150", "ENSBTAG00000013063", "ENSBTAG00000015147", "ENSBTAG00000027625"		GO:0050794	regulation of cellular process	1974	310	275.29	0.00132	ENSBTAG00000000005, "ENSBTAG00000000236", "ENSBTAG00000000382", "ENSBTAG00000000483", "ENSBTAG00000000522", "ENSBTAG00000000563", "ENSBTAG00000000564", "ENSBTAG00000000696", "ENSBTAG00000000705", "ENSBTAG00000000711", "ENSBTAG00000000759", "ENSBTAG00000000804", "ENSBTAG00000001060", "ENSBTAG00000001061", "ENSBTAG00000001185", "ENSBTAG00000001394", "ENSBTAG00000001508", "ENSBTAG00000001565", "ENSB…
GO:0061337	cardiac conduction	10	1	0.01	0.00691	ENSBTAG00000016768		GO:0030029	actin filament-based process	133	19	8.38	0.00057	ENSBTAG00000001700, "ENSBTAG00000002082", "ENSBTAG00000004996", "ENSBTAG00000005990", "ENSBTAG00000006189", "ENSBTAG00000007725", "ENSBTAG00000007964", "ENSBTAG00000011150", "ENSBTAG00000013063", "ENSBTAG00000014855", "ENSBTAG00000015053", "ENSBTAG00000015147", "ENSBTAG00000017604", "ENSBTAG00000017869", "ENSBTAG00000018691", "ENSBTAG00000020764", "ENSBTAG00000027625", "ENSBTAG00000048271", "ENSB…		GO:0001568	blood vessel development	146	34	20.36	0.00135	ENSBTAG00000000404, "ENSBTAG00000000483", "ENSBTAG00000001061", "ENSBTAG00000001725", "ENSBTAG00000001835", "ENSBTAG00000002835", "ENSBTAG00000003300", "ENSBTAG00000003505", "ENSBTAG00000003927", "ENSBTAG00000004129", "ENSBTAG00000004279", "ENSBTAG00000004679", "ENSBTAG00000005990", "ENSBTAG00000006189", "ENSBTAG00000008113", "ENSBTAG00000008300", "ENSBTAG00000009231", "ENSBTAG00000009292", "ENSB…
GO:0070296	sarcoplasmic reticulum calcium ion transport	10	1	0.01	0.00691	ENSBTAG00000012931		GO:0030038	contractile actin filament bundle assembly	18	6	1.13	0.00058	ENSBTAG00000001700, "ENSBTAG00000006189", "ENSBTAG00000011150", "ENSBTAG00000013063", "ENSBTAG00000015147", "ENSBTAG00000027625"		GO:0072359	circulatory system development	203	44	28.31	0.00139	ENSBTAG00000000404, "ENSBTAG00000000483", "ENSBTAG00000000696", "ENSBTAG00000001061", "ENSBTAG00000001725", "ENSBTAG00000001835", "ENSBTAG00000002333", "ENSBTAG00000002835", "ENSBTAG00000003300", "ENSBTAG00000003505", "ENSBTAG00000003927", "ENSBTAG00000004129", "ENSBTAG00000004279", "ENSBTAG00000004679", "ENSBTAG00000005990", "ENSBTAG00000006189", "ENSBTAG00000006588", "ENSBTAG00000008110", "ENSB…
GO:0086003	cardiac muscle cell contraction	10	1	0.01	0.00691	ENSBTAG00000016768		GO:0043149	stress fiber assembly	18	6	1.13	0.00058	ENSBTAG00000001700, "ENSBTAG00000006189", "ENSBTAG00000011150", "ENSBTAG00000013063", "ENSBTAG00000015147", "ENSBTAG00000027625"		GO:0032371	regulation of sterol transport	14	7	1.95	0.0014	ENSBTAG00000000404, "ENSBTAG00000002258", "ENSBTAG00000003001", "ENSBTAG00000003746", "ENSBTAG00000010681", "ENSBTAG00000017869", "ENSBTAG00000019065"
GO:0090279	regulation of calcium ion import	10	1	0.01	0.00691	ENSBTAG00000012931		GO:0034330	cell junction organization	94	15	5.93	0.00067	ENSBTAG00000001565, "ENSBTAG00000001700", "ENSBTAG00000006189", "ENSBTAG00000007153", "ENSBTAG00000007725", "ENSBTAG00000011150", "ENSBTAG00000011196", "ENSBTAG00000013063", "ENSBTAG00000014295", "ENSBTAG00000015147", "ENSBTAG00000017604", "ENSBTAG00000017869", "ENSBTAG00000018508", "ENSBTAG00000020244", "ENSBTAG00000027625"		GO:0032374	regulation of cholesterol transport	14	7	1.95	0.0014	ENSBTAG00000000404, "ENSBTAG00000002258", "ENSBTAG00000003001", "ENSBTAG00000003746", "ENSBTAG00000010681", "ENSBTAG00000017869", "ENSBTAG00000019065"
GO:1901019	regulation of calcium ion transmembrane transporter activity	10	1	0.01	0.00691	ENSBTAG00000012931		GO:0001568	blood vessel development	146	20	9.2	0.00071	ENSBTAG00000000653, "ENSBTAG00000001061", "ENSBTAG00000003300", "ENSBTAG00000003505", "ENSBTAG00000005990", "ENSBTAG00000006189", "ENSBTAG00000009231", "ENSBTAG00000009292", "ENSBTAG00000009962", "ENSBTAG00000010312", "ENSBTAG00000010619", "ENSBTAG00000011224", "ENSBTAG00000011640", "ENSBTAG00000013063", "ENSBTAG00000015337", "ENSBTAG00000017869", "ENSBTAG00000018810", "ENSBTAG00000020244", "ENSB…		GO:0032370	positive regulation of lipid transport	11	6	1.53	0.00178	ENSBTAG00000002258, "ENSBTAG00000003746", "ENSBTAG00000005009", "ENSBTAG00000010681", "ENSBTAG00000017869", "ENSBTAG00000019065"
GO:1903524	positive regulation of blood circulation	10	1	0.01	0.00691	ENSBTAG00000016768		GO:0032231	regulation of actin filament bundle assembly	19	6	1.2	0.0008	ENSBTAG00000001700, "ENSBTAG00000006189", "ENSBTAG00000011150", "ENSBTAG00000013063", "ENSBTAG00000015147", "ENSBTAG00000027625"		GO:0032413	negative regulation of ion transmembrane transporter activity	11	6	1.53	0.00178	ENSBTAG00000003409, "ENSBTAG00000008113", "ENSBTAG00000008303", "ENSBTAG00000011082", "ENSBTAG00000017869", "ENSBTAG00000032705"
GO:0032413	negative regulation of ion transmembrane transporter activity	11	1	0.01	0.0076	ENSBTAG00000012931		GO:0110020	regulation of actomyosin structure organization	19	6	1.2	0.0008	ENSBTAG00000001700, "ENSBTAG00000006189", "ENSBTAG00000011150", "ENSBTAG00000013063", "ENSBTAG00000015147", "ENSBTAG00000027625"		GO:0065007	biological regulation	2329	358	324.8	0.00196	ENSBTAG00000000005, "ENSBTAG00000000087", "ENSBTAG00000000203", "ENSBTAG00000000236", "ENSBTAG00000000382", "ENSBTAG00000000404", "ENSBTAG00000000483", "ENSBTAG00000000522", "ENSBTAG00000000563", "ENSBTAG00000000564", "ENSBTAG00000000696", "ENSBTAG00000000705", "ENSBTAG00000000711", "ENSBTAG00000000759", "ENSBTAG00000000804", "ENSBTAG00000001060", "ENSBTAG00000001061", "ENSBTAG00000001182", "ENSB…
GO:0034220	ion transmembrane transport	226	2	0.16	0.00785	ENSBTAG00000012931, "ENSBTAG00000016768"		GO:0032233	positive regulation of actin filament bundle assembly	13	5	0.82	0.00081	ENSBTAG00000001700, "ENSBTAG00000011150", "ENSBTAG00000013063", "ENSBTAG00000015147", "ENSBTAG00000027625"		GO:0051051	negative regulation of transport	79	21	11.02	0.00205	ENSBTAG00000001835, "ENSBTAG00000002606", "ENSBTAG00000003409", "ENSBTAG00000005340", "ENSBTAG00000006665", "ENSBTAG00000008113", "ENSBTAG00000008303", "ENSBTAG00000010658", "ENSBTAG00000010681", "ENSBTAG00000011082", "ENSBTAG00000011461", "ENSBTAG00000012125", "ENSBTAG00000013063", "ENSBTAG00000013096", "ENSBTAG00000017869", "ENSBTAG00000018588", "ENSBTAG00000018801", "ENSBTAG00000020764", "ENSB…
GO:0006812	cation transport	230	2	0.16	0.00813	ENSBTAG00000012931, "ENSBTAG00000016768"		GO:0032970	regulation of actin filament-based process	68	12	4.29	0.00093	ENSBTAG00000001700, "ENSBTAG00000004996", "ENSBTAG00000006189", "ENSBTAG00000007725", "ENSBTAG00000007964", "ENSBTAG00000011150", "ENSBTAG00000013063", "ENSBTAG00000015053", "ENSBTAG00000015147", "ENSBTAG00000017869", "ENSBTAG00000027625", "ENSBTAG00000054095"		GO:0043269	regulation of ion transport	100	25	13.95	0.00205	ENSBTAG00000001725, "ENSBTAG00000002258", "ENSBTAG00000003409", "ENSBTAG00000005009", "ENSBTAG00000008113", "ENSBTAG00000008303", "ENSBTAG00000011082", "ENSBTAG00000012805", "ENSBTAG00000012939", "ENSBTAG00000013109", "ENSBTAG00000013123", "ENSBTAG00000013197", "ENSBTAG00000013300", "ENSBTAG00000013533", "ENSBTAG00000013579", "ENSBTAG00000016768", "ENSBTAG00000017135", "ENSBTAG00000017869", "ENSB…
GO:0002027	regulation of heart rate	12	1	0.01	0.00829	ENSBTAG00000016768		GO:0048598	embryonic morphogenesis	78	13	4.92	0.00101	ENSBTAG00000001096, "ENSBTAG00000010312", "ENSBTAG00000011224", "ENSBTAG00000011640", "ENSBTAG00000014520", "ENSBTAG00000014521", "ENSBTAG00000014855", "ENSBTAG00000015584", "ENSBTAG00000018114", "ENSBTAG00000019175", "ENSBTAG00000019648", "ENSBTAG00000020244", "ENSBTAG00000027625"		GO:0035556	intracellular signal transduction	453	84	63.18	0.00237	ENSBTAG00000000236, "ENSBTAG00000000563", "ENSBTAG00000000696", "ENSBTAG00000000759", "ENSBTAG00000000804", "ENSBTAG00000001061", "ENSBTAG00000001508", "ENSBTAG00000001609", "ENSBTAG00000001725", "ENSBTAG00000001835", "ENSBTAG00000002151", "ENSBTAG00000002258", "ENSBTAG00000002313", "ENSBTAG00000002378", "ENSBTAG00000002727", "ENSBTAG00000002835", "ENSBTAG00000003001", "ENSBTAG00000003245", "ENSB…
GO:1904063	negative regulation of cation transmembrane transport	12	1	0.01	0.00829	ENSBTAG00000012931		GO:0051017	actin filament bundle assembly	27	7	1.7	0.00109	ENSBTAG00000001700, "ENSBTAG00000002082", "ENSBTAG00000006189", "ENSBTAG00000011150", "ENSBTAG00000013063", "ENSBTAG00000015147", "ENSBTAG00000027625"		GO:0051179	localization	1303	212	181.72	0.00241	ENSBTAG00000000005, "ENSBTAG00000000203", "ENSBTAG00000000404", "ENSBTAG00000000483", "ENSBTAG00000000522", "ENSBTAG00000000696", "ENSBTAG00000000705", "ENSBTAG00000001061", "ENSBTAG00000001335", "ENSBTAG00000001394", "ENSBTAG00000001508", "ENSBTAG00000001565", "ENSBTAG00000001725", "ENSBTAG00000001744", "ENSBTAG00000001835", "ENSBTAG00000002046", "ENSBTAG00000002238", "ENSBTAG00000002258", "ENSB…
GO:0032410	negative regulation of transporter activity	13	1	0.01	0.00898	ENSBTAG00000012931		GO:0061572	actin filament bundle organization	27	7	1.7	0.00109	ENSBTAG00000001700, "ENSBTAG00000002082", "ENSBTAG00000006189", "ENSBTAG00000011150", "ENSBTAG00000013063", "ENSBTAG00000015147", "ENSBTAG00000027625"		GO:0001944	vasculature development	151	34	21.06	0.00248	ENSBTAG00000000404, "ENSBTAG00000000483", "ENSBTAG00000001061", "ENSBTAG00000001725", "ENSBTAG00000001835", "ENSBTAG00000002835", "ENSBTAG00000003300", "ENSBTAG00000003505", "ENSBTAG00000003927", "ENSBTAG00000004129", "ENSBTAG00000004279", "ENSBTAG00000004679", "ENSBTAG00000005990", "ENSBTAG00000006189", "ENSBTAG00000008113", "ENSBTAG00000008300", "ENSBTAG00000009231", "ENSBTAG00000009292", "ENSB…
GO:0034766	negative regulation of ion transmembrane transport	13	1	0.01	0.00898	ENSBTAG00000012931		GO:0001944	vasculature development	151	20	9.52	0.0011	ENSBTAG00000000653, "ENSBTAG00000001061", "ENSBTAG00000003300", "ENSBTAG00000003505", "ENSBTAG00000005990", "ENSBTAG00000006189", "ENSBTAG00000009231", "ENSBTAG00000009292", "ENSBTAG00000009962", "ENSBTAG00000010312", "ENSBTAG00000010619", "ENSBTAG00000011224", "ENSBTAG00000011640", "ENSBTAG00000013063", "ENSBTAG00000015337", "ENSBTAG00000017869", "ENSBTAG00000018810", "ENSBTAG00000020244", "ENSB…		GO:0009888	tissue development	329	64	45.88	0.00248	ENSBTAG00000000483, "ENSBTAG00000000522", "ENSBTAG00000000696", "ENSBTAG00000001027", "ENSBTAG00000001725", "ENSBTAG00000001835", "ENSBTAG00000002317", "ENSBTAG00000002333", "ENSBTAG00000002606", "ENSBTAG00000002727", "ENSBTAG00000002835", "ENSBTAG00000004051", "ENSBTAG00000004129", "ENSBTAG00000004279", "ENSBTAG00000005250", "ENSBTAG00000005260", "ENSBTAG00000005990", "ENSBTAG00000006065", "ENSB…
GO:0070252	actin-mediated cell contraction	14	1	0.01	0.00967	ENSBTAG00000016768		GO:0034446	substrate adhesion-dependent cell spreading	14	5	0.88	0.0012	ENSBTAG00000001700, "ENSBTAG00000013063", "ENSBTAG00000015147", "ENSBTAG00000020244", "ENSBTAG00000027625"		GO:0007043	cell-cell junction assembly	19	8	2.65	0.0025	ENSBTAG00000002238, "ENSBTAG00000004279", "ENSBTAG00000006189", "ENSBTAG00000013227", "ENSBTAG00000014299", "ENSBTAG00000017604", "ENSBTAG00000017869", "ENSBTAG00000026199"
GO:0002028	regulation of sodium ion transport	15	1	0.01	0.01036	ENSBTAG00000016768		GO:0010562	positive regulation of phosphorus metabolic process	186	23	11.72	0.00124	ENSBTAG00000000653, "ENSBTAG00000001061", "ENSBTAG00000001508", "ENSBTAG00000001609", "ENSBTAG00000001700", "ENSBTAG00000003994", "ENSBTAG00000004349", "ENSBTAG00000004844", "ENSBTAG00000007923", "ENSBTAG00000009357", "ENSBTAG00000010271", "ENSBTAG00000010312", "ENSBTAG00000011150", "ENSBTAG00000011640", "ENSBTAG00000013063", "ENSBTAG00000017024", "ENSBTAG00000017866", "ENSBTAG00000017869", "ENSB…		GO:0051924	regulation of calcium ion transport	41	13	5.72	0.00274	ENSBTAG00000001725, "ENSBTAG00000003409", "ENSBTAG00000008303", "ENSBTAG00000012805", "ENSBTAG00000013109", "ENSBTAG00000013197", "ENSBTAG00000013579", "ENSBTAG00000017869", "ENSBTAG00000018588", "ENSBTAG00000025853", "ENSBTAG00000032705", "ENSBTAG00000034867", "ENSBTAG00000037811"
GO:0030048	actin filament-based movement	15	1	0.01	0.01036	ENSBTAG00000016768		GO:0045937	positive regulation of phosphate metabolic process	186	23	11.72	0.00124	ENSBTAG00000000653, "ENSBTAG00000001061", "ENSBTAG00000001508", "ENSBTAG00000001609", "ENSBTAG00000001700", "ENSBTAG00000003994", "ENSBTAG00000004349", "ENSBTAG00000004844", "ENSBTAG00000007923", "ENSBTAG00000009357", "ENSBTAG00000010271", "ENSBTAG00000010312", "ENSBTAG00000011150", "ENSBTAG00000011640", "ENSBTAG00000013063", "ENSBTAG00000017024", "ENSBTAG00000017866", "ENSBTAG00000017869", "ENSB…		GO:0035239	tube morphogenesis	158	35	22.03	0.00288	ENSBTAG00000000404, "ENSBTAG00000000483", "ENSBTAG00000000696", "ENSBTAG00000001061", "ENSBTAG00000001725", "ENSBTAG00000001835", "ENSBTAG00000002606", "ENSBTAG00000002727", "ENSBTAG00000002835", "ENSBTAG00000003300", "ENSBTAG00000003505", "ENSBTAG00000003927", "ENSBTAG00000004129", "ENSBTAG00000004279", "ENSBTAG00000004679", "ENSBTAG00000006189", "ENSBTAG00000008113", "ENSBTAG00000008300", "ENSB…
GO:0051899	membrane depolarization	15	1	0.01	0.01036	ENSBTAG00000016768		GO:0031032	actomyosin structure organization	36	8	2.27	0.00144	ENSBTAG00000001700, "ENSBTAG00000006189", "ENSBTAG00000011150", "ENSBTAG00000013063", "ENSBTAG00000015053", "ENSBTAG00000015147", "ENSBTAG00000020764", "ENSBTAG00000027625"		GO:0044770	cell cycle phase transition	71	19	9.9	0.00303	ENSBTAG00000000483, "ENSBTAG00000001938", "ENSBTAG00000002121", "ENSBTAG00000007123", "ENSBTAG00000007160", "ENSBTAG00000007234", "ENSBTAG00000008338", "ENSBTAG00000009394", "ENSBTAG00000010109", "ENSBTAG00000010731", "ENSBTAG00000013038", "ENSBTAG00000014430", "ENSBTAG00000016746", "ENSBTAG00000018691", "ENSBTAG00000020777", "ENSBTAG00000021187", "ENSBTAG00000031335", "ENSBTAG00000033304", "ENSB…
GO:0034763	negative regulation of transmembrane transport	16	1	0.01	0.01104	ENSBTAG00000012931		GO:0032956	regulation of actin cytoskeleton organization	62	11	3.91	0.00145	ENSBTAG00000001700, "ENSBTAG00000004996", "ENSBTAG00000006189", "ENSBTAG00000007725", "ENSBTAG00000007964", "ENSBTAG00000011150", "ENSBTAG00000013063", "ENSBTAG00000015053", "ENSBTAG00000015147", "ENSBTAG00000027625", "ENSBTAG00000054095"		GO:0010959	regulation of metal ion transport	61	17	8.51	0.00312	ENSBTAG00000001725, "ENSBTAG00000003409", "ENSBTAG00000008113", "ENSBTAG00000008303", "ENSBTAG00000011082", "ENSBTAG00000012805", "ENSBTAG00000013109", "ENSBTAG00000013197", "ENSBTAG00000013579", "ENSBTAG00000016768", "ENSBTAG00000017869", "ENSBTAG00000017955", "ENSBTAG00000018588", "ENSBTAG00000025853", "ENSBTAG00000032705", "ENSBTAG00000034867", "ENSBTAG00000037811"
GO:0035637	multicellular organismal signaling	16	1	0.01	0.01104	ENSBTAG00000016768		GO:1902903	regulation of supramolecular fiber organization	72	12	4.54	0.00157	ENSBTAG00000001700, "ENSBTAG00000003505", "ENSBTAG00000004996", "ENSBTAG00000006189", "ENSBTAG00000007725", "ENSBTAG00000007964", "ENSBTAG00000011150", "ENSBTAG00000013063", "ENSBTAG00000015053", "ENSBTAG00000015147", "ENSBTAG00000027625", "ENSBTAG00000054095"		GO:1901992	positive regulation of mitotic cell cycle phase transition	12	6	1.67	0.00314	ENSBTAG00000000483, "ENSBTAG00000007160", "ENSBTAG00000007234", "ENSBTAG00000008338", "ENSBTAG00000009394", "ENSBTAG00000010109"
GO:0043271	negative regulation of ion transport	16	1	0.01	0.01104	ENSBTAG00000012931		GO:0044087	regulation of cellular component biogenesis	167	21	10.53	0.00163	ENSBTAG00000000653, "ENSBTAG00000001061", "ENSBTAG00000001700", "ENSBTAG00000004996", "ENSBTAG00000006189", "ENSBTAG00000006843", "ENSBTAG00000007725", "ENSBTAG00000007939", "ENSBTAG00000007964", "ENSBTAG00000010042", "ENSBTAG00000011150", "ENSBTAG00000011808", "ENSBTAG00000013063", "ENSBTAG00000013937", "ENSBTAG00000015147", "ENSBTAG00000017866", "ENSBTAG00000017869", "ENSBTAG00000019648", "ENSB…		GO:1904063	negative regulation of cation transmembrane transport	12	6	1.67	0.00314	ENSBTAG00000003409, "ENSBTAG00000008113", "ENSBTAG00000008303", "ENSBTAG00000011082", "ENSBTAG00000017869", "ENSBTAG00000032705"
GO:0001508	action potential	17	1	0.01	0.01173	ENSBTAG00000016768		GO:0007166	cell surface receptor signaling pathway	412	41	25.97	0.00173	ENSBTAG00000001061, "ENSBTAG00000001508", "ENSBTAG00000001565", "ENSBTAG00000001700", "ENSBTAG00000001827", "ENSBTAG00000003505", "ENSBTAG00000003994", "ENSBTAG00000004844", "ENSBTAG00000005524", "ENSBTAG00000007981", "ENSBTAG00000009231", "ENSBTAG00000009292", "ENSBTAG00000010312", "ENSBTAG00000011224", "ENSBTAG00000011640", "ENSBTAG00000011808", "ENSBTAG00000011847", "ENSBTAG00000012007", "ENSB…		GO:0015918	sterol transport	24	9	3.35	0.00348	ENSBTAG00000000404, "ENSBTAG00000002258", "ENSBTAG00000002885", "ENSBTAG00000003001", "ENSBTAG00000003746", "ENSBTAG00000010681", "ENSBTAG00000017869", "ENSBTAG00000019065", "ENSBTAG00000021955"
GO:0032387	negative regulation of intracellular transport	18	1	0.01	0.01242	ENSBTAG00000012931		GO:0016055	Wnt signaling pathway	73	12	4.6	0.00177	ENSBTAG00000001565, "ENSBTAG00000001827", "ENSBTAG00000005524", "ENSBTAG00000007981", "ENSBTAG00000011640", "ENSBTAG00000015337", "ENSBTAG00000016514", "ENSBTAG00000016760", "ENSBTAG00000017869", "ENSBTAG00000018801", "ENSBTAG00000019648", "ENSBTAG00000027625"		GO:0030301	cholesterol transport	24	9	3.35	0.00348	ENSBTAG00000000404, "ENSBTAG00000002258", "ENSBTAG00000002885", "ENSBTAG00000003001", "ENSBTAG00000003746", "ENSBTAG00000010681", "ENSBTAG00000017869", "ENSBTAG00000019065", "ENSBTAG00000021955"
GO:0070509	calcium ion import	18	1	0.01	0.01242	ENSBTAG00000012931		GO:0009967	positive regulation of signal transduction	263	29	16.58	0.00188	ENSBTAG00000001061, "ENSBTAG00000001096", "ENSBTAG00000001508", "ENSBTAG00000001609", "ENSBTAG00000001700", "ENSBTAG00000001827", "ENSBTAG00000003505", "ENSBTAG00000003994", "ENSBTAG00000004844", "ENSBTAG00000007923", "ENSBTAG00000010312", "ENSBTAG00000011224", "ENSBTAG00000013063", "ENSBTAG00000015369", "ENSBTAG00000017866", "ENSBTAG00000017869", "ENSBTAG00000018114", "ENSBTAG00000018274", "ENSB…		GO:0034763	negative regulation of transmembrane transport	16	7	2.23	0.00361	ENSBTAG00000003409, "ENSBTAG00000008113", "ENSBTAG00000008303", "ENSBTAG00000011082", "ENSBTAG00000017869", "ENSBTAG00000032705", "ENSBTAG00000047330"
GO:0051049	regulation of transport	308	2	0.21	0.01441	ENSBTAG00000012931, "ENSBTAG00000016768"		GO:1902905	positive regulation of supramolecular fiber organization	46	9	2.9	0.00192	ENSBTAG00000001700, "ENSBTAG00000007725", "ENSBTAG00000007964", "ENSBTAG00000011150", "ENSBTAG00000013063", "ENSBTAG00000015053", "ENSBTAG00000015147", "ENSBTAG00000027625", "ENSBTAG00000054095"		GO:0043271	negative regulation of ion transport	16	7	2.23	0.00361	ENSBTAG00000003409, "ENSBTAG00000008113", "ENSBTAG00000008303", "ENSBTAG00000011082", "ENSBTAG00000017869", "ENSBTAG00000018588", "ENSBTAG00000032705"
GO:0060048	cardiac muscle contraction	22	1	0.02	0.01517	ENSBTAG00000016768		GO:0198738	cell-cell signaling by wnt	74	12	4.66	0.002	ENSBTAG00000001565, "ENSBTAG00000001827", "ENSBTAG00000005524", "ENSBTAG00000007981", "ENSBTAG00000011640", "ENSBTAG00000015337", "ENSBTAG00000016514", "ENSBTAG00000016760", "ENSBTAG00000017869", "ENSBTAG00000018801", "ENSBTAG00000019648", "ENSBTAG00000027625"		GO:0001501	skeletal system development	83	21	11.58	0.00391	ENSBTAG00000000483, "ENSBTAG00000001027", "ENSBTAG00000001835", "ENSBTAG00000002835", "ENSBTAG00000004051", "ENSBTAG00000004279", "ENSBTAG00000005250", "ENSBTAG00000005445", "ENSBTAG00000008113", "ENSBTAG00000009104", "ENSBTAG00000010653", "ENSBTAG00000011284", "ENSBTAG00000012117", "ENSBTAG00000013227", "ENSBTAG00000015584", "ENSBTAG00000016023", "ENSBTAG00000016822", "ENSBTAG00000021035", "ENSB…
GO:0035725	sodium ion transmembrane transport	24	1	0.02	0.01654	ENSBTAG00000016768		GO:0009966	regulation of signal transduction	497	47	31.33	0.00229	ENSBTAG00000000653, "ENSBTAG00000000804", "ENSBTAG00000001061", "ENSBTAG00000001096", "ENSBTAG00000001508", "ENSBTAG00000001609", "ENSBTAG00000001700", "ENSBTAG00000001827", "ENSBTAG00000003505", "ENSBTAG00000003994", "ENSBTAG00000004844", "ENSBTAG00000007116", "ENSBTAG00000007840", "ENSBTAG00000007923", "ENSBTAG00000009292", "ENSBTAG00000010042", "ENSBTAG00000010271", "ENSBTAG00000010312", "ENSB…		GO:0042592	homeostatic process	329	63	45.88	0.00395	ENSBTAG00000000203, "ENSBTAG00000001609", "ENSBTAG00000001725", "ENSBTAG00000002179", "ENSBTAG00000002258", "ENSBTAG00000002526", "ENSBTAG00000002606", "ENSBTAG00000002835", "ENSBTAG00000003001", "ENSBTAG00000003409", "ENSBTAG00000003505", "ENSBTAG00000004906", "ENSBTAG00000005236", "ENSBTAG00000005807", "ENSBTAG00000005990", "ENSBTAG00000006045", "ENSBTAG00000006065", "ENSBTAG00000006370", "ENSB…
GO:0055085	transmembrane transport	331	2	0.23	0.01659	ENSBTAG00000012931, "ENSBTAG00000016768"		GO:0044089	positive regulation of cellular component biogenesis	98	14	6.18	0.003	ENSBTAG00000001061, "ENSBTAG00000001700", "ENSBTAG00000006843", "ENSBTAG00000007725", "ENSBTAG00000007964", "ENSBTAG00000011150", "ENSBTAG00000011808", "ENSBTAG00000013063", "ENSBTAG00000015147", "ENSBTAG00000017866", "ENSBTAG00000017869", "ENSBTAG00000019648", "ENSBTAG00000027625", "ENSBTAG00000054095"		GO:1901987	regulation of cell cycle phase transition	48	14	6.69	0.00451	ENSBTAG00000000483, "ENSBTAG00000002121", "ENSBTAG00000007160", "ENSBTAG00000007234", "ENSBTAG00000008338", "ENSBTAG00000009394", "ENSBTAG00000010109", "ENSBTAG00000010731", "ENSBTAG00000014430", "ENSBTAG00000020777", "ENSBTAG00000021187", "ENSBTAG00000031335", "ENSBTAG00000033304", "ENSBTAG00000037811"
GO:1903169	regulation of calcium ion transmembrane transport	26	1	0.02	0.01791	ENSBTAG00000012931		GO:0010646	regulation of cell communication	558	51	35.17	0.00307	ENSBTAG00000000653, "ENSBTAG00000000804", "ENSBTAG00000001061", "ENSBTAG00000001096", "ENSBTAG00000001508", "ENSBTAG00000001609", "ENSBTAG00000001700", "ENSBTAG00000001827", "ENSBTAG00000003505", "ENSBTAG00000003994", "ENSBTAG00000004844", "ENSBTAG00000007116", "ENSBTAG00000007725", "ENSBTAG00000007840", "ENSBTAG00000007923", "ENSBTAG00000008224", "ENSBTAG00000009292", "ENSBTAG00000010042", "ENSB…		GO:0044772	mitotic cell cycle phase transition	58	16	8.09	0.00456	ENSBTAG00000000483, "ENSBTAG00000001938", "ENSBTAG00000002121", "ENSBTAG00000007123", "ENSBTAG00000007160", "ENSBTAG00000007234", "ENSBTAG00000008338", "ENSBTAG00000009394", "ENSBTAG00000010109", "ENSBTAG00000010731", "ENSBTAG00000014430", "ENSBTAG00000016746", "ENSBTAG00000018691", "ENSBTAG00000020777", "ENSBTAG00000021187", "ENSBTAG00000037811"
GO:0006811	ion transport	353	2	0.24	0.0188	ENSBTAG00000012931, "ENSBTAG00000016768"		GO:0023051	regulation of signaling	559	51	35.24	0.00319	ENSBTAG00000000653, "ENSBTAG00000000804", "ENSBTAG00000001061", "ENSBTAG00000001096", "ENSBTAG00000001508", "ENSBTAG00000001609", "ENSBTAG00000001700", "ENSBTAG00000001827", "ENSBTAG00000003505", "ENSBTAG00000003994", "ENSBTAG00000004844", "ENSBTAG00000007116", "ENSBTAG00000007725", "ENSBTAG00000007840", "ENSBTAG00000007923", "ENSBTAG00000008224", "ENSBTAG00000009292", "ENSBTAG00000010042", "ENSB…		GO:0065008	regulation of biological quality	725	124	101.11	0.00493	ENSBTAG00000000087, "ENSBTAG00000000203", "ENSBTAG00000000759", "ENSBTAG00000001061", "ENSBTAG00000001182", "ENSBTAG00000001565", "ENSBTAG00000001609", "ENSBTAG00000001725", "ENSBTAG00000001835", "ENSBTAG00000002179", "ENSBTAG00000002238", "ENSBTAG00000002258", "ENSBTAG00000002317", "ENSBTAG00000002526", "ENSBTAG00000002606", "ENSBTAG00000002609", "ENSBTAG00000002835", "ENSBTAG00000002885", "ENSB…
GO:0006941	striated muscle contraction	28	1	0.02	0.01927	ENSBTAG00000016768		GO:0001934	positive regulation of protein phosphorylation	165	20	10.4	0.00325	ENSBTAG00000001061, "ENSBTAG00000001508", "ENSBTAG00000001609", "ENSBTAG00000001700", "ENSBTAG00000003994", "ENSBTAG00000004349", "ENSBTAG00000004844", "ENSBTAG00000007923", "ENSBTAG00000009357", "ENSBTAG00000010271", "ENSBTAG00000010312", "ENSBTAG00000011150", "ENSBTAG00000011640", "ENSBTAG00000013063", "ENSBTAG00000017866", "ENSBTAG00000017869", "ENSBTAG00000018114", "ENSBTAG00000019648", "ENSB…		GO:0009966	regulation of signal transduction	497	89	69.31	0.00503	ENSBTAG00000000236, "ENSBTAG00000000563", "ENSBTAG00000000696", "ENSBTAG00000000759", "ENSBTAG00000000804", "ENSBTAG00000001060", "ENSBTAG00000001061", "ENSBTAG00000001508", "ENSBTAG00000001609", "ENSBTAG00000001835", "ENSBTAG00000002258", "ENSBTAG00000002357", "ENSBTAG00000002606", "ENSBTAG00000002727", "ENSBTAG00000003001", "ENSBTAG00000003245", "ENSBTAG00000003409", "ENSBTAG00000003505", "ENSB…
GO:0032412	regulation of ion transmembrane transporter activity	33	1	0.02	0.02269	ENSBTAG00000012931		GO:0031401	positive regulation of protein modification process	200	23	12.61	0.00325	ENSBTAG00000000653, "ENSBTAG00000001061", "ENSBTAG00000001508", "ENSBTAG00000001609", "ENSBTAG00000001700", "ENSBTAG00000003994", "ENSBTAG00000004349", "ENSBTAG00000004844", "ENSBTAG00000007116", "ENSBTAG00000007923", "ENSBTAG00000009357", "ENSBTAG00000010271", "ENSBTAG00000010312", "ENSBTAG00000011150", "ENSBTAG00000011640", "ENSBTAG00000013063", "ENSBTAG00000015584", "ENSBTAG00000017866", "ENSB…		GO:0006890	retrograde vesicle-mediated transport, Golgi to endoplasmic reticulum	13	6	1.81	0.00515	ENSBTAG00000004463, "ENSBTAG00000005694", "ENSBTAG00000006740", "ENSBTAG00000013212", "ENSBTAG00000014843", "ENSBTAG00000032223"
GO:0008016	regulation of heart contraction	37	1	0.03	0.02542	ENSBTAG00000016768		GO:0043085	positive regulation of catalytic activity	236	26	14.88	0.00326	ENSBTAG00000001096, "ENSBTAG00000001609", "ENSBTAG00000001700", "ENSBTAG00000002531", "ENSBTAG00000003185", "ENSBTAG00000004349", "ENSBTAG00000007116", "ENSBTAG00000007923", "ENSBTAG00000008424", "ENSBTAG00000010312", "ENSBTAG00000011150", "ENSBTAG00000011883", "ENSBTAG00000013063", "ENSBTAG00000013109", "ENSBTAG00000014007", "ENSBTAG00000015147", "ENSBTAG00000015541", "ENSBTAG00000015584", "ENSB…		GO:0032410	negative regulation of transporter activity	13	6	1.81	0.00515	ENSBTAG00000003409, "ENSBTAG00000008113", "ENSBTAG00000008303", "ENSBTAG00000011082", "ENSBTAG00000017869", "ENSBTAG00000032705"
GO:0022898	regulation of transmembrane transporter activity	37	1	0.03	0.02542	ENSBTAG00000012931		GO:0035556	intracellular signal transduction	453	43	28.55	0.00334	ENSBTAG00000000653, "ENSBTAG00000000804", "ENSBTAG00000001061", "ENSBTAG00000001096", "ENSBTAG00000001508", "ENSBTAG00000001609", "ENSBTAG00000001700", "ENSBTAG00000002313", "ENSBTAG00000003505", "ENSBTAG00000003994", "ENSBTAG00000006676", "ENSBTAG00000007116", "ENSBTAG00000007599", "ENSBTAG00000007840", "ENSBTAG00000007923", "ENSBTAG00000008424", "ENSBTAG00000009292", "ENSBTAG00000009302", "ENSB…		GO:0034766	negative regulation of ion transmembrane transport	13	6	1.81	0.00515	ENSBTAG00000003409, "ENSBTAG00000008113", "ENSBTAG00000008303", "ENSBTAG00000011082", "ENSBTAG00000017869", "ENSBTAG00000032705"
GO:0032409	regulation of transporter activity	39	1	0.03	0.02678	ENSBTAG00000012931		GO:0007165	signal transduction	968	80	61.02	0.00342	ENSBTAG00000000005, "ENSBTAG00000000564", "ENSBTAG00000000653", "ENSBTAG00000000804", "ENSBTAG00000001061", "ENSBTAG00000001096", "ENSBTAG00000001508", "ENSBTAG00000001565", "ENSBTAG00000001609", "ENSBTAG00000001700", "ENSBTAG00000001827", "ENSBTAG00000002313", "ENSBTAG00000002531", "ENSBTAG00000002823", "ENSBTAG00000003505", "ENSBTAG00000003994", "ENSBTAG00000004844", "ENSBTAG00000005236", "ENSB…		GO:0031647	regulation of protein stability	69	18	9.62	0.00518	ENSBTAG00000002258, "ENSBTAG00000006370", "ENSBTAG00000008184", "ENSBTAG00000008609", "ENSBTAG00000009960", "ENSBTAG00000010242", "ENSBTAG00000010312", "ENSBTAG00000010992", "ENSBTAG00000011150", "ENSBTAG00000012178", "ENSBTAG00000014825", "ENSBTAG00000015116", "ENSBTAG00000015898", "ENSBTAG00000016822", "ENSBTAG00000019077", "ENSBTAG00000019818", "ENSBTAG00000027626", "ENSBTAG00000032223"
GO:0043270	positive regulation of ion transport	39	1	0.03	0.02678	ENSBTAG00000016768		GO:1902531	regulation of intracellular signal transduction	299	31	18.85	0.00349	ENSBTAG00000000653, "ENSBTAG00000000804", "ENSBTAG00000001061", "ENSBTAG00000001096", "ENSBTAG00000001508", "ENSBTAG00000001609", "ENSBTAG00000001700", "ENSBTAG00000003505", "ENSBTAG00000003994", "ENSBTAG00000007116", "ENSBTAG00000007840", "ENSBTAG00000007923", "ENSBTAG00000009292", "ENSBTAG00000010042", "ENSBTAG00000010271", "ENSBTAG00000010312", "ENSBTAG00000011808", "ENSBTAG00000013063", "ENSB…		GO:0048522	positive regulation of cellular process	981	162	136.81	0.00536	ENSBTAG00000000382, "ENSBTAG00000000483", "ENSBTAG00000000522", "ENSBTAG00000000563", "ENSBTAG00000000696", "ENSBTAG00000000759", "ENSBTAG00000001060", "ENSBTAG00000001061", "ENSBTAG00000001185", "ENSBTAG00000001394", "ENSBTAG00000001508", "ENSBTAG00000001565", "ENSBTAG00000001609", "ENSBTAG00000001725", "ENSBTAG00000001745", "ENSBTAG00000001835", "ENSBTAG00000002238", "ENSBTAG00000002258", "ENSB…
GO:0006814	sodium ion transport	40	1	0.03	0.02746	ENSBTAG00000016768		GO:0048041	focal adhesion assembly	11	4	0.69	0.00358	ENSBTAG00000006189, "ENSBTAG00000013063", "ENSBTAG00000015147", "ENSBTAG00000027625"		GO:0015867	ATP transport	17	7	2.37	0.00541	ENSBTAG00000001835, "ENSBTAG00000008528", "ENSBTAG00000020017", "ENSBTAG00000037972", "ENSBTAG00000046037", "ENSBTAG00000047418", "ENSBTAG00000054987"
GO:0051924	regulation of calcium ion transport	41	1	0.03	0.02814	ENSBTAG00000012931		GO:0051893	regulation of focal adhesion assembly	11	4	0.69	0.00358	ENSBTAG00000006189, "ENSBTAG00000013063", "ENSBTAG00000015147", "ENSBTAG00000027625"		GO:0051503	adenine nucleotide transport	17	7	2.37	0.00541	ENSBTAG00000001835, "ENSBTAG00000008528", "ENSBTAG00000020017", "ENSBTAG00000037972", "ENSBTAG00000046037", "ENSBTAG00000047418", "ENSBTAG00000054987"
GO:1903522	regulation of blood circulation	43	1	0.03	0.0295	ENSBTAG00000016768		GO:0090109	regulation of cell-substrate junction assembly	11	4	0.69	0.00358	ENSBTAG00000006189, "ENSBTAG00000013063", "ENSBTAG00000015147", "ENSBTAG00000027625"		GO:0030278	regulation of ossification	44	13	6.14	0.00543	ENSBTAG00000000522, "ENSBTAG00000000696", "ENSBTAG00000002317", "ENSBTAG00000002835", "ENSBTAG00000005990", "ENSBTAG00000008113", "ENSBTAG00000010312", "ENSBTAG00000012117", "ENSBTAG00000013227", "ENSBTAG00000013533", "ENSBTAG00000021187", "ENSBTAG00000022244", "ENSBTAG00000025372"
GO:0060047	heart contraction	45	1	0.03	0.03085	ENSBTAG00000016768		GO:0070848	response to growth factor	111	15	7	0.00374	ENSBTAG00000003505, "ENSBTAG00000009292", "ENSBTAG00000010312", "ENSBTAG00000011224", "ENSBTAG00000011808", "ENSBTAG00000011847", "ENSBTAG00000013063", "ENSBTAG00000017584", "ENSBTAG00000017869", "ENSBTAG00000018114", "ENSBTAG00000018508", "ENSBTAG00000019648", "ENSBTAG00000021245", "ENSBTAG00000025942", "ENSBTAG00000027625"		GO:1903047	mitotic cell cycle process	124	28	17.29	0.00555	ENSBTAG00000000483, "ENSBTAG00000001835", "ENSBTAG00000001938", "ENSBTAG00000002121", "ENSBTAG00000004051", "ENSBTAG00000004279", "ENSBTAG00000004318", "ENSBTAG00000005792", "ENSBTAG00000006065", "ENSBTAG00000007123", "ENSBTAG00000007160", "ENSBTAG00000007234", "ENSBTAG00000008338", "ENSBTAG00000008758", "ENSBTAG00000009394", "ENSBTAG00000010109", "ENSBTAG00000010731", "ENSBTAG00000013096", "ENSB…
GO:0003015	heart process	46	1	0.03	0.03153	ENSBTAG00000016768		GO:0023052	signaling	1029	84	64.86	0.00374	ENSBTAG00000000005, "ENSBTAG00000000564", "ENSBTAG00000000653", "ENSBTAG00000000804", "ENSBTAG00000001061", "ENSBTAG00000001096", "ENSBTAG00000001508", "ENSBTAG00000001565", "ENSBTAG00000001609", "ENSBTAG00000001700", "ENSBTAG00000001827", "ENSBTAG00000002313", "ENSBTAG00000002531", "ENSBTAG00000002823", "ENSBTAG00000003505", "ENSBTAG00000003994", "ENSBTAG00000004844", "ENSBTAG00000005236", "ENSB…		GO:0060429	epithelium development	182	38	25.38	0.00569	ENSBTAG00000000696, "ENSBTAG00000001725", "ENSBTAG00000001835", "ENSBTAG00000002606", "ENSBTAG00000002727", "ENSBTAG00000002835", "ENSBTAG00000004129", "ENSBTAG00000004279", "ENSBTAG00000006065", "ENSBTAG00000006189", "ENSBTAG00000007804", "ENSBTAG00000008061", "ENSBTAG00000008110", "ENSBTAG00000008113", "ENSBTAG00000008837", "ENSBTAG00000009231", "ENSBTAG00000009292", "ENSBTAG00000009436", "ENSB…
GO:0072659	protein localization to plasma membrane	48	1	0.03	0.03289	ENSBTAG00000016768		GO:0099173	postsynapse organization	25	6	1.58	0.00379	ENSBTAG00000001565, "ENSBTAG00000001700", "ENSBTAG00000006189", "ENSBTAG00000007725", "ENSBTAG00000018508", "ENSBTAG00000020244"		GO:0010646	regulation of cell communication	558	98	77.82	0.0059	ENSBTAG00000000236, "ENSBTAG00000000563", "ENSBTAG00000000696", "ENSBTAG00000000759", "ENSBTAG00000000804", "ENSBTAG00000001060", "ENSBTAG00000001061", "ENSBTAG00000001508", "ENSBTAG00000001609", "ENSBTAG00000001835", "ENSBTAG00000002258", "ENSBTAG00000002317", "ENSBTAG00000002357", "ENSBTAG00000002606", "ENSBTAG00000002727", "ENSBTAG00000003001", "ENSBTAG00000003245", "ENSBTAG00000003409", "ENSB…
GO:0032879	regulation of localization	486	2	0.34	0.0349	ENSBTAG00000012931, "ENSBTAG00000016768"		GO:0019220	regulation of phosphate metabolic process	326	33	20.55	0.00381	ENSBTAG00000000653, "ENSBTAG00000000705", "ENSBTAG00000001061", "ENSBTAG00000001508", "ENSBTAG00000001609", "ENSBTAG00000001700", "ENSBTAG00000003994", "ENSBTAG00000004349", "ENSBTAG00000004844", "ENSBTAG00000007840", "ENSBTAG00000007923", "ENSBTAG00000008731", "ENSBTAG00000009302", "ENSBTAG00000009357", "ENSBTAG00000010271", "ENSBTAG00000010312", "ENSBTAG00000011150", "ENSBTAG00000011640", "ENSB…		GO:0023051	regulation of signaling	559	98	77.96	0.00622	ENSBTAG00000000236, "ENSBTAG00000000563", "ENSBTAG00000000696", "ENSBTAG00000000759", "ENSBTAG00000000804", "ENSBTAG00000001060", "ENSBTAG00000001061", "ENSBTAG00000001508", "ENSBTAG00000001609", "ENSBTAG00000001835", "ENSBTAG00000002258", "ENSBTAG00000002317", "ENSBTAG00000002357", "ENSBTAG00000002606", "ENSBTAG00000002727", "ENSBTAG00000003001", "ENSBTAG00000003245", "ENSBTAG00000003409", "ENSB…
GO:0070588	calcium ion transmembrane transport	54	1	0.04	0.03695	ENSBTAG00000012931		GO:0051174	regulation of phosphorus metabolic process	326	33	20.55	0.00381	ENSBTAG00000000653, "ENSBTAG00000000705", "ENSBTAG00000001061", "ENSBTAG00000001508", "ENSBTAG00000001609", "ENSBTAG00000001700", "ENSBTAG00000003994", "ENSBTAG00000004349", "ENSBTAG00000004844", "ENSBTAG00000007840", "ENSBTAG00000007923", "ENSBTAG00000008731", "ENSBTAG00000009302", "ENSBTAG00000009357", "ENSBTAG00000010271", "ENSBTAG00000010312", "ENSBTAG00000011150", "ENSBTAG00000011640", "ENSB…		GO:0048731	system development	803	135	111.99	0.00623	ENSBTAG00000000310, "ENSBTAG00000000365", "ENSBTAG00000000404", "ENSBTAG00000000483", "ENSBTAG00000000522", "ENSBTAG00000000696", "ENSBTAG00000000711", "ENSBTAG00000001027", "ENSBTAG00000001061", "ENSBTAG00000001185", "ENSBTAG00000001508", "ENSBTAG00000001725", "ENSBTAG00000001835", "ENSBTAG00000002179", "ENSBTAG00000002258", "ENSBTAG00000002317", "ENSBTAG00000002333", "ENSBTAG00000002606", "ENSB…
GO:0051641	cellular localization	504	2	0.35	0.03742	ENSBTAG00000012931, "ENSBTAG00000016768"		GO:0007154	cell communication	1045	85	65.87	0.00389	ENSBTAG00000000005, "ENSBTAG00000000564", "ENSBTAG00000000653", "ENSBTAG00000000804", "ENSBTAG00000001061", "ENSBTAG00000001096", "ENSBTAG00000001508", "ENSBTAG00000001565", "ENSBTAG00000001609", "ENSBTAG00000001700", "ENSBTAG00000001827", "ENSBTAG00000002313", "ENSBTAG00000002531", "ENSBTAG00000002823", "ENSBTAG00000003505", "ENSBTAG00000003994", "ENSBTAG00000004844", "ENSBTAG00000005236", "ENSB…		GO:0048514	blood vessel morphogenesis	125	28	17.43	0.00624	ENSBTAG00000000404, "ENSBTAG00000000483", "ENSBTAG00000001061", "ENSBTAG00000001725", "ENSBTAG00000001835", "ENSBTAG00000002835", "ENSBTAG00000003300", "ENSBTAG00000003505", "ENSBTAG00000003927", "ENSBTAG00000004129", "ENSBTAG00000004279", "ENSBTAG00000004679", "ENSBTAG00000006189", "ENSBTAG00000008300", "ENSBTAG00000009292", "ENSBTAG00000009962", "ENSBTAG00000010992", "ENSBTAG00000012450", "ENSB…
GO:1904062	regulation of cation transmembrane transport	55	1	0.04	0.03762	ENSBTAG00000012931		GO:0072359	circulatory system development	203	23	12.8	0.00393	ENSBTAG00000000653, "ENSBTAG00000001061", "ENSBTAG00000001700", "ENSBTAG00000003300", "ENSBTAG00000003505", "ENSBTAG00000005990", "ENSBTAG00000006189", "ENSBTAG00000009231", "ENSBTAG00000009292", "ENSBTAG00000009962", "ENSBTAG00000010312", "ENSBTAG00000010619", "ENSBTAG00000011224", "ENSBTAG00000011640", "ENSBTAG00000013063", "ENSBTAG00000014855", "ENSBTAG00000015337", "ENSBTAG00000016514", "ENSB…		GO:1904062	regulation of cation transmembrane transport	55	15	7.67	0.00666	ENSBTAG00000001725, "ENSBTAG00000003409", "ENSBTAG00000008113", "ENSBTAG00000008303", "ENSBTAG00000011082", "ENSBTAG00000012805", "ENSBTAG00000013109", "ENSBTAG00000013123", "ENSBTAG00000013197", "ENSBTAG00000017135", "ENSBTAG00000017869", "ENSBTAG00000017955", "ENSBTAG00000025853", "ENSBTAG00000032705", "ENSBTAG00000034867"
GO:1990778	protein localization to cell periphery	58	1	0.04	0.03965	ENSBTAG00000016768		GO:0051495	positive regulation of cytoskeleton organization	51	9	3.21	0.00402	ENSBTAG00000001700, "ENSBTAG00000007725", "ENSBTAG00000007964", "ENSBTAG00000011150", "ENSBTAG00000013063", "ENSBTAG00000015053", "ENSBTAG00000015147", "ENSBTAG00000027625", "ENSBTAG00000054095"		GO:0035295	tube development	196	40	27.33	0.00693	ENSBTAG00000000404, "ENSBTAG00000000483", "ENSBTAG00000000696", "ENSBTAG00000001061", "ENSBTAG00000001725", "ENSBTAG00000001835", "ENSBTAG00000002333", "ENSBTAG00000002606", "ENSBTAG00000002727", "ENSBTAG00000002835", "ENSBTAG00000003300", "ENSBTAG00000003505", "ENSBTAG00000003927", "ENSBTAG00000004129", "ENSBTAG00000004279", "ENSBTAG00000004679", "ENSBTAG00000006189", "ENSBTAG00000008113", "ENSB…
GO:0006936	muscle contraction	60	1	0.04	0.041	ENSBTAG00000016768		GO:0050794	regulation of cellular process	1974	146	124.43	0.00415	ENSBTAG00000000005, "ENSBTAG00000000382", "ENSBTAG00000000564", "ENSBTAG00000000653", "ENSBTAG00000000705", "ENSBTAG00000000804", "ENSBTAG00000001061", "ENSBTAG00000001096", "ENSBTAG00000001508", "ENSBTAG00000001565", "ENSBTAG00000001609", "ENSBTAG00000001700", "ENSBTAG00000001745", "ENSBTAG00000001827", "ENSBTAG00000002313", "ENSBTAG00000002531", "ENSBTAG00000002823", "ENSBTAG00000003397", "ENSB…		GO:0051716	cellular response to stimulus	1323	211	184.51	0.00705	ENSBTAG00000000005, "ENSBTAG00000000042", "ENSBTAG00000000203", "ENSBTAG00000000236", "ENSBTAG00000000365", "ENSBTAG00000000483", "ENSBTAG00000000563", "ENSBTAG00000000564", "ENSBTAG00000000696", "ENSBTAG00000000759", "ENSBTAG00000000804", "ENSBTAG00000001060", "ENSBTAG00000001061", "ENSBTAG00000001185", "ENSBTAG00000001508", "ENSBTAG00000001565", "ENSBTAG00000001609", "ENSBTAG00000001725", "ENSB…
GO:0042391	regulation of membrane potential	62	1	0.04	0.04234	ENSBTAG00000016768		GO:0060491	regulation of cell projection assembly	34	7	2.14	0.00451	ENSBTAG00000000653, "ENSBTAG00000001700", "ENSBTAG00000004996", "ENSBTAG00000011150", "ENSBTAG00000011808", "ENSBTAG00000017869", "ENSBTAG00000020126"		GO:0043297	apical junction assembly	10	5	1.39	0.00713	ENSBTAG00000002238, "ENSBTAG00000004279", "ENSBTAG00000013227", "ENSBTAG00000014299", "ENSBTAG00000017604"
GO:0032386	regulation of intracellular transport	67	1	0.05	0.04571	ENSBTAG00000012931		GO:0120032	regulation of plasma membrane bounded cell projection assembly	34	7	2.14	0.00451	ENSBTAG00000000653, "ENSBTAG00000001700", "ENSBTAG00000004996", "ENSBTAG00000011150", "ENSBTAG00000011808", "ENSBTAG00000017869", "ENSBTAG00000020126"		GO:0071674	mononuclear cell migration	10	5	1.39	0.00713	ENSBTAG00000001725, "ENSBTAG00000008338", "ENSBTAG00000011429", "ENSBTAG00000011808", "ENSBTAG00000021377"
GO:0005246	calcium channel regulator activity	14	1	0.01	0.0075	ENSBTAG00000012931		GO:0010647	positive regulation of cell communication	292	30	18.41	0.00464	ENSBTAG00000001061, "ENSBTAG00000001096", "ENSBTAG00000001508", "ENSBTAG00000001609", "ENSBTAG00000001700", "ENSBTAG00000001827", "ENSBTAG00000003505", "ENSBTAG00000003994", "ENSBTAG00000004844", "ENSBTAG00000007923", "ENSBTAG00000008224", "ENSBTAG00000010312", "ENSBTAG00000011224", "ENSBTAG00000013063", "ENSBTAG00000015369", "ENSBTAG00000017866", "ENSBTAG00000017869", "ENSBTAG00000018114", "ENSB…		GO:1902806	regulation of cell cycle G1/S phase transition	22	8	3.07	0.0072	ENSBTAG00000000483, "ENSBTAG00000002121", "ENSBTAG00000007234", "ENSBTAG00000008338", "ENSBTAG00000010731", "ENSBTAG00000021187", "ENSBTAG00000033304", "ENSBTAG00000037811"
GO:0015081	sodium ion transmembrane transporter activity	25	1	0.01	0.0133	ENSBTAG00000016768		GO:0023056	positive regulation of signaling	292	30	18.41	0.00464	ENSBTAG00000001061, "ENSBTAG00000001096", "ENSBTAG00000001508", "ENSBTAG00000001609", "ENSBTAG00000001700", "ENSBTAG00000001827", "ENSBTAG00000003505", "ENSBTAG00000003994", "ENSBTAG00000004844", "ENSBTAG00000007923", "ENSBTAG00000008224", "ENSBTAG00000010312", "ENSBTAG00000011224", "ENSBTAG00000013063", "ENSBTAG00000015369", "ENSBTAG00000017866", "ENSBTAG00000017869", "ENSBTAG00000018114", "ENSB…		GO:0030282	bone mineralization	31	10	4.32	0.00726	ENSBTAG00000000522, "ENSBTAG00000002317", "ENSBTAG00000002606", "ENSBTAG00000004051", "ENSBTAG00000005990", "ENSBTAG00000008113", "ENSBTAG00000011847", "ENSBTAG00000018331", "ENSBTAG00000022244", "ENSBTAG00000034867"
GO:0005244	voltage-gated ion channel activity	29	1	0.02	0.0154	ENSBTAG00000016768		GO:0097435	supramolecular fiber organization	136	17	8.57	0.00474	ENSBTAG00000001700, "ENSBTAG00000001745", "ENSBTAG00000002082", "ENSBTAG00000003505", "ENSBTAG00000004996", "ENSBTAG00000006189", "ENSBTAG00000007725", "ENSBTAG00000007964", "ENSBTAG00000011150", "ENSBTAG00000013063", "ENSBTAG00000014855", "ENSBTAG00000015053", "ENSBTAG00000015147", "ENSBTAG00000017866", "ENSBTAG00000027625", "ENSBTAG00000048271", "ENSBTAG00000054095"		GO:0050768	negative regulation of neurogenesis	31	10	4.32	0.00726	ENSBTAG00000002317, "ENSBTAG00000004129", "ENSBTAG00000007605", "ENSBTAG00000012125", "ENSBTAG00000012178", "ENSBTAG00000012450", "ENSBTAG00000017855", "ENSBTAG00000018463", "ENSBTAG00000021187", "ENSBTAG00000021466"
GO:0022832	voltage-gated channel activity	29	1	0.02	0.0154	ENSBTAG00000016768		GO:0048514	blood vessel morphogenesis	125	16	7.88	0.00481	ENSBTAG00000000653, "ENSBTAG00000001061", "ENSBTAG00000003300", "ENSBTAG00000003505", "ENSBTAG00000006189", "ENSBTAG00000009292", "ENSBTAG00000009962", "ENSBTAG00000010619", "ENSBTAG00000011224", "ENSBTAG00000013063", "ENSBTAG00000015337", "ENSBTAG00000017869", "ENSBTAG00000018810", "ENSBTAG00000020244", "ENSBTAG00000025942", "ENSBTAG00000027625"		GO:0051235	maintenance of location	66	17	9.2	0.00745	ENSBTAG00000001725, "ENSBTAG00000002238", "ENSBTAG00000002258", "ENSBTAG00000002885", "ENSBTAG00000003409", "ENSBTAG00000004844", "ENSBTAG00000007662", "ENSBTAG00000008303", "ENSBTAG00000010125", "ENSBTAG00000010681", "ENSBTAG00000011429", "ENSBTAG00000016355", "ENSBTAG00000017121", "ENSBTAG00000017869", "ENSBTAG00000021746", "ENSBTAG00000032705", "ENSBTAG00000034867"
GO:0099106	ion channel regulator activity	31	1	0.02	0.0165	ENSBTAG00000012931		GO:0009653	anatomical structure morphogenesis	449	42	28.3	0.00489	ENSBTAG00000000653, "ENSBTAG00000001061", "ENSBTAG00000001096", "ENSBTAG00000001182", "ENSBTAG00000001700", "ENSBTAG00000003300", "ENSBTAG00000003505", "ENSBTAG00000004996", "ENSBTAG00000005482", "ENSBTAG00000005990", "ENSBTAG00000006189", "ENSBTAG00000008061", "ENSBTAG00000009292", "ENSBTAG00000009962", "ENSBTAG00000010101", "ENSBTAG00000010312", "ENSBTAG00000010619", "ENSBTAG00000011224", "ENSB…		GO:0030036	actin cytoskeleton organization	121	27	16.87	0.00756	ENSBTAG00000002082, "ENSBTAG00000002258", "ENSBTAG00000002727", "ENSBTAG00000003362", "ENSBTAG00000004129", "ENSBTAG00000004279", "ENSBTAG00000004905", "ENSBTAG00000004996", "ENSBTAG00000005990", "ENSBTAG00000006189", "ENSBTAG00000007725", "ENSBTAG00000007964", "ENSBTAG00000009928", "ENSBTAG00000010223", "ENSBTAG00000010386", "ENSBTAG00000010649", "ENSBTAG00000011150", "ENSBTAG00000012779", "ENSB…
GO:0016247	channel regulator activity	38	1	0.02	0.0202	ENSBTAG00000012931		GO:0010604	positive regulation of macromolecule metabolic process	598	53	37.69	0.00489	ENSBTAG00000000382, "ENSBTAG00000000653", "ENSBTAG00000001061", "ENSBTAG00000001508", "ENSBTAG00000001609", "ENSBTAG00000001700", "ENSBTAG00000001745", "ENSBTAG00000003469", "ENSBTAG00000003505", "ENSBTAG00000003994", "ENSBTAG00000004073", "ENSBTAG00000004349", "ENSBTAG00000004844", "ENSBTAG00000006189", "ENSBTAG00000006843", "ENSBTAG00000007116", "ENSBTAG00000007599", "ENSBTAG00000007923", "ENSB…		GO:1901990	regulation of mitotic cell cycle phase transition	36	11	5.02	0.00779	ENSBTAG00000000483, "ENSBTAG00000002121", "ENSBTAG00000007160", "ENSBTAG00000007234", "ENSBTAG00000008338", "ENSBTAG00000009394", "ENSBTAG00000010109", "ENSBTAG00000014430", "ENSBTAG00000020777", "ENSBTAG00000021187", "ENSBTAG00000037811"
GO:0060589	nucleoside-triphosphatase regulator activity	48	1	0.03	0.0255	ENSBTAG00000012931		GO:0042327	positive regulation of phosphorylation	171	20	10.78	0.00491	ENSBTAG00000001061, "ENSBTAG00000001508", "ENSBTAG00000001609", "ENSBTAG00000001700", "ENSBTAG00000003994", "ENSBTAG00000004349", "ENSBTAG00000004844", "ENSBTAG00000007923", "ENSBTAG00000009357", "ENSBTAG00000010271", "ENSBTAG00000010312", "ENSBTAG00000011150", "ENSBTAG00000011640", "ENSBTAG00000013063", "ENSBTAG00000017866", "ENSBTAG00000017869", "ENSBTAG00000018114", "ENSBTAG00000019648", "ENSB…		GO:0015865	purine nucleotide transport	18	7	2.51	0.00781	ENSBTAG00000001835, "ENSBTAG00000008528", "ENSBTAG00000020017", "ENSBTAG00000037972", "ENSBTAG00000046037", "ENSBTAG00000047418", "ENSBTAG00000054987"
GO:0005261	cation channel activity	54	1	0.03	0.0286	ENSBTAG00000016768		GO:0044093	positive regulation of molecular function	306	31	19.29	0.00496	ENSBTAG00000001096, "ENSBTAG00000001609", "ENSBTAG00000001700", "ENSBTAG00000002531", "ENSBTAG00000003185", "ENSBTAG00000004349", "ENSBTAG00000007116", "ENSBTAG00000007923", "ENSBTAG00000008424", "ENSBTAG00000008731", "ENSBTAG00000010312", "ENSBTAG00000011150", "ENSBTAG00000011640", "ENSBTAG00000011883", "ENSBTAG00000013063", "ENSBTAG00000013109", "ENSBTAG00000014007", "ENSBTAG00000015147", "ENSB…		GO:0015868	purine ribonucleotide transport	18	7	2.51	0.00781	ENSBTAG00000001835, "ENSBTAG00000008528", "ENSBTAG00000020017", "ENSBTAG00000037972", "ENSBTAG00000046037", "ENSBTAG00000047418", "ENSBTAG00000054987"
GO:0022836	gated channel activity	60	1	0.03	0.0318	ENSBTAG00000016768		GO:0006979	response to oxidative stress	93	13	5.86	0.00507	ENSBTAG00000001096, "ENSBTAG00000006523", "ENSBTAG00000008731", "ENSBTAG00000010271", "ENSBTAG00000010312", "ENSBTAG00000012726", "ENSBTAG00000014520", "ENSBTAG00000016311", "ENSBTAG00000017024", "ENSBTAG00000018281", "ENSBTAG00000019648", "ENSBTAG00000021078", "ENSBTAG00000021960"		GO:0030029	actin filament-based process	133	29	18.55	0.00805	ENSBTAG00000002082, "ENSBTAG00000002258", "ENSBTAG00000002727", "ENSBTAG00000003362", "ENSBTAG00000004129", "ENSBTAG00000004279", "ENSBTAG00000004905", "ENSBTAG00000004996", "ENSBTAG00000005990", "ENSBTAG00000006189", "ENSBTAG00000007725", "ENSBTAG00000007964", "ENSBTAG00000009928", "ENSBTAG00000010223", "ENSBTAG00000010386", "ENSBTAG00000010649", "ENSBTAG00000011150", "ENSBTAG00000012779", "ENSB…
GO:0046873	metal ion transmembrane transporter activity	63	1	0.03	0.0333	ENSBTAG00000016768		GO:0007044	cell-substrate junction assembly	12	4	0.76	0.0051	ENSBTAG00000006189, "ENSBTAG00000013063", "ENSBTAG00000015147", "ENSBTAG00000027625"		GO:0051049	regulation of transport	308	58	42.95	0.0081	ENSBTAG00000000404, "ENSBTAG00000000522", "ENSBTAG00000001725", "ENSBTAG00000001835", "ENSBTAG00000002258", "ENSBTAG00000002606", "ENSBTAG00000003001", "ENSBTAG00000003409", "ENSBTAG00000003746", "ENSBTAG00000005009", "ENSBTAG00000005340", "ENSBTAG00000006665", "ENSBTAG00000007725", "ENSBTAG00000008113", "ENSBTAG00000008303", "ENSBTAG00000008609", "ENSBTAG00000008873", "ENSBTAG00000009104", "ENSB…
GO:0004857	enzyme inhibitor activity	70	1	0.04	0.037	ENSBTAG00000012931		GO:0150116	regulation of cell-substrate junction organization	12	4	0.76	0.0051	ENSBTAG00000006189, "ENSBTAG00000013063", "ENSBTAG00000015147", "ENSBTAG00000027625"		GO:0010941	regulation of cell death	296	56	41.28	0.00836	ENSBTAG00000000759, "ENSBTAG00000001061", "ENSBTAG00000001508", "ENSBTAG00000001725", "ENSBTAG00000001835", "ENSBTAG00000002609", "ENSBTAG00000003362", "ENSBTAG00000003994", "ENSBTAG00000004279", "ENSBTAG00000005009", "ENSBTAG00000005436", "ENSBTAG00000006255", "ENSBTAG00000006665", "ENSBTAG00000007153", "ENSBTAG00000007662", "ENSBTAG00000008061", "ENSBTAG00000008113", "ENSBTAG00000008816", "ENSB…
GO:0005216	ion channel activity	76	1	0.04	0.0401	ENSBTAG00000016768		GO:0051716	cellular response to stimulus	1323	103	83.39	0.0053	ENSBTAG00000000005, "ENSBTAG00000000203", "ENSBTAG00000000365", "ENSBTAG00000000564", "ENSBTAG00000000653", "ENSBTAG00000000804", "ENSBTAG00000001061", "ENSBTAG00000001096", "ENSBTAG00000001508", "ENSBTAG00000001565", "ENSBTAG00000001609", "ENSBTAG00000001700", "ENSBTAG00000001827", "ENSBTAG00000002313", "ENSBTAG00000002531", "ENSBTAG00000002823", "ENSBTAG00000003162", "ENSBTAG00000003415", "ENSB…		GO:0055088	lipid homeostasis	27	9	3.77	0.00847	ENSBTAG00000002258, "ENSBTAG00000003001", "ENSBTAG00000008109", "ENSBTAG00000010681", "ENSBTAG00000012178", "ENSBTAG00000016355", "ENSBTAG00000017869", "ENSBTAG00000017873", "ENSBTAG00000021799"
GO:0015077	monovalent inorganic cation transmembrane transporter activity	77	1	0.04	0.0407	ENSBTAG00000016768		GO:0035295	tube development	196	22	12.35	0.00533	ENSBTAG00000000653, "ENSBTAG00000001061", "ENSBTAG00000001700", "ENSBTAG00000001977", "ENSBTAG00000003300", "ENSBTAG00000003505", "ENSBTAG00000006189", "ENSBTAG00000009292", "ENSBTAG00000009962", "ENSBTAG00000010312", "ENSBTAG00000010619", "ENSBTAG00000011224", "ENSBTAG00000013063", "ENSBTAG00000014520", "ENSBTAG00000014855", "ENSBTAG00000015337", "ENSBTAG00000015584", "ENSBTAG00000017869", "ENSB…		GO:0072657	protein localization to membrane	94	22	13.11	0.00859	ENSBTAG00000001565, "ENSBTAG00000002317", "ENSBTAG00000004318", "ENSBTAG00000005106", "ENSBTAG00000007662", "ENSBTAG00000007804", "ENSBTAG00000008061", "ENSBTAG00000008110", "ENSBTAG00000009960", "ENSBTAG00000011837", "ENSBTAG00000012125", "ENSBTAG00000013063", "ENSBTAG00000014105", "ENSBTAG00000014353", "ENSBTAG00000015147", "ENSBTAG00000016514", "ENSBTAG00000016768", "ENSBTAG00000017604", "ENSB…
								GO:1905114	cell surface receptor signaling pathway involved in cell-cell signaling	95	13	5.99	0.00608	ENSBTAG00000001565, "ENSBTAG00000001827", "ENSBTAG00000005524", "ENSBTAG00000007981", "ENSBTAG00000011640", "ENSBTAG00000015337", "ENSBTAG00000016514", "ENSBTAG00000016760", "ENSBTAG00000017869", "ENSBTAG00000018508", "ENSBTAG00000018801", "ENSBTAG00000019648", "ENSBTAG00000027625"		GO:0043067	regulation of programmed cell death	278	53	38.77	0.00874	ENSBTAG00000001061, "ENSBTAG00000001508", "ENSBTAG00000001725", "ENSBTAG00000001835", "ENSBTAG00000002609", "ENSBTAG00000003362", "ENSBTAG00000003994", "ENSBTAG00000004279", "ENSBTAG00000005009", "ENSBTAG00000005436", "ENSBTAG00000006255", "ENSBTAG00000006665", "ENSBTAG00000007662", "ENSBTAG00000008113", "ENSBTAG00000008816", "ENSBTAG00000009969", "ENSBTAG00000010109", "ENSBTAG00000010125", "ENSB…
								GO:0032502	developmental process	1121	89	70.66	0.00623	ENSBTAG00000000310, "ENSBTAG00000000365", "ENSBTAG00000000382", "ENSBTAG00000000653", "ENSBTAG00000001061", "ENSBTAG00000001096", "ENSBTAG00000001182", "ENSBTAG00000001508", "ENSBTAG00000001700", "ENSBTAG00000001977", "ENSBTAG00000002179", "ENSBTAG00000002869", "ENSBTAG00000003300", "ENSBTAG00000003397", "ENSBTAG00000003469", "ENSBTAG00000003505", "ENSBTAG00000003994", "ENSBTAG00000004996", "ENSB…		GO:0042981	regulation of apoptotic process	272	52	37.93	0.00886	ENSBTAG00000001061, "ENSBTAG00000001508", "ENSBTAG00000001725", "ENSBTAG00000001835", "ENSBTAG00000002609", "ENSBTAG00000003362", "ENSBTAG00000003994", "ENSBTAG00000004279", "ENSBTAG00000005009", "ENSBTAG00000005436", "ENSBTAG00000006255", "ENSBTAG00000006665", "ENSBTAG00000007662", "ENSBTAG00000008113", "ENSBTAG00000008816", "ENSBTAG00000009969", "ENSBTAG00000010109", "ENSBTAG00000010125", "ENSB…
								GO:0008154	actin polymerization or depolymerization	45	8	2.84	0.00628	ENSBTAG00000004996, "ENSBTAG00000007725", "ENSBTAG00000007964", "ENSBTAG00000011150", "ENSBTAG00000014855", "ENSBTAG00000015053", "ENSBTAG00000048271", "ENSBTAG00000054095"		GO:0012501	programmed cell death	405	73	56.48	0.00936	ENSBTAG00000001061, "ENSBTAG00000001508", "ENSBTAG00000001609", "ENSBTAG00000001725", "ENSBTAG00000001835", "ENSBTAG00000002609", "ENSBTAG00000003209", "ENSBTAG00000003362", "ENSBTAG00000003925", "ENSBTAG00000003994", "ENSBTAG00000004269", "ENSBTAG00000004279", "ENSBTAG00000004463", "ENSBTAG00000005009", "ENSBTAG00000005436", "ENSBTAG00000006255", "ENSBTAG00000006665", "ENSBTAG00000007662", "ENSB…
								GO:0018108	peptidyl-tyrosine phosphorylation	45	8	2.84	0.00628	ENSBTAG00000001609, "ENSBTAG00000004844", "ENSBTAG00000011640", "ENSBTAG00000017869", "ENSBTAG00000018036", "ENSBTAG00000019648", "ENSBTAG00000020244", "ENSBTAG00000027625"		GO:0048583	regulation of response to stimulus	706	119	98.46	0.00966	ENSBTAG00000000236, "ENSBTAG00000000522", "ENSBTAG00000000563", "ENSBTAG00000000696", "ENSBTAG00000000759", "ENSBTAG00000000804", "ENSBTAG00000001060", "ENSBTAG00000001061", "ENSBTAG00000001185", "ENSBTAG00000001235", "ENSBTAG00000001508", "ENSBTAG00000001609", "ENSBTAG00000001725", "ENSBTAG00000001835", "ENSBTAG00000002258", "ENSBTAG00000002317", "ENSBTAG00000002333", "ENSBTAG00000002357", "ENSB…
								GO:0050730	regulation of peptidyl-tyrosine phosphorylation	36	7	2.27	0.00628	ENSBTAG00000004844, "ENSBTAG00000011640", "ENSBTAG00000017869", "ENSBTAG00000018036", "ENSBTAG00000019648", "ENSBTAG00000020244", "ENSBTAG00000027625"		GO:0022898	regulation of transmembrane transporter activity	37	11	5.16	0.00973	ENSBTAG00000003409, "ENSBTAG00000008113", "ENSBTAG00000008303", "ENSBTAG00000011082", "ENSBTAG00000013109", "ENSBTAG00000013123", "ENSBTAG00000017135", "ENSBTAG00000017869", "ENSBTAG00000025853", "ENSBTAG00000026199", "ENSBTAG00000032705"
								GO:0050789	regulation of biological process	2152	156	135.65	0.00647	ENSBTAG00000000005, "ENSBTAG00000000382", "ENSBTAG00000000564", "ENSBTAG00000000653", "ENSBTAG00000000705", "ENSBTAG00000000804", "ENSBTAG00000001061", "ENSBTAG00000001096", "ENSBTAG00000001182", "ENSBTAG00000001508", "ENSBTAG00000001565", "ENSBTAG00000001609", "ENSBTAG00000001700", "ENSBTAG00000001745", "ENSBTAG00000001827", "ENSBTAG00000002313", "ENSBTAG00000002531", "ENSBTAG00000002823", "ENSB…		GO:0032963	collagen metabolic process	23	8	3.21	0.00973	ENSBTAG00000001027, "ENSBTAG00000006187", "ENSBTAG00000017077", "ENSBTAG00000017135", "ENSBTAG00000018463", "ENSBTAG00000019267", "ENSBTAG00000021035", "ENSBTAG00000021799"
								GO:0071363	cellular response to growth factor stimulus	107	14	6.74	0.00672	ENSBTAG00000003505, "ENSBTAG00000009292", "ENSBTAG00000011224", "ENSBTAG00000011808", "ENSBTAG00000011847", "ENSBTAG00000013063", "ENSBTAG00000017584", "ENSBTAG00000017869", "ENSBTAG00000018114", "ENSBTAG00000018508", "ENSBTAG00000019648", "ENSBTAG00000021245", "ENSBTAG00000025942", "ENSBTAG00000027625"		GO:0001503	ossification	84	20	11.71	0.00983	ENSBTAG00000000522, "ENSBTAG00000000696", "ENSBTAG00000002317", "ENSBTAG00000002606", "ENSBTAG00000002835", "ENSBTAG00000003994", "ENSBTAG00000004051", "ENSBTAG00000004279", "ENSBTAG00000005990", "ENSBTAG00000008113", "ENSBTAG00000010312", "ENSBTAG00000011847", "ENSBTAG00000012117", "ENSBTAG00000013227", "ENSBTAG00000013533", "ENSBTAG00000018331", "ENSBTAG00000021187", "ENSBTAG00000022244", "ENSB…
								GO:0050808	synapse organization	55	9	3.47	0.00673	ENSBTAG00000001565, "ENSBTAG00000001700", "ENSBTAG00000006189", "ENSBTAG00000007153", "ENSBTAG00000007725", "ENSBTAG00000011150", "ENSBTAG00000011196", "ENSBTAG00000018508", "ENSBTAG00000020244"		GO:0048518	positive regulation of biological process	1100	177	153.41	0.01064	ENSBTAG00000000382, "ENSBTAG00000000483", "ENSBTAG00000000522", "ENSBTAG00000000563", "ENSBTAG00000000696", "ENSBTAG00000000759", "ENSBTAG00000001060", "ENSBTAG00000001061", "ENSBTAG00000001185", "ENSBTAG00000001394", "ENSBTAG00000001508", "ENSBTAG00000001565", "ENSBTAG00000001609", "ENSBTAG00000001725", "ENSBTAG00000001745", "ENSBTAG00000001835", "ENSBTAG00000002238", "ENSBTAG00000002258", "ENSB…
								GO:0042325	regulation of phosphorylation	287	29	18.09	0.00677	ENSBTAG00000000705, "ENSBTAG00000001061", "ENSBTAG00000001508", "ENSBTAG00000001609", "ENSBTAG00000001700", "ENSBTAG00000003994", "ENSBTAG00000004349", "ENSBTAG00000004844", "ENSBTAG00000007840", "ENSBTAG00000007923", "ENSBTAG00000008731", "ENSBTAG00000009357", "ENSBTAG00000010271", "ENSBTAG00000010312", "ENSBTAG00000011150", "ENSBTAG00000011640", "ENSBTAG00000011808", "ENSBTAG00000012007", "ENSB…		GO:0002792	negative regulation of peptide secretion	19	7	2.65	0.01091	ENSBTAG00000002606, "ENSBTAG00000003409", "ENSBTAG00000005340", "ENSBTAG00000006665", "ENSBTAG00000010658", "ENSBTAG00000010681", "ENSBTAG00000018588"
								GO:0048584	positive regulation of response to stimulus	391	37	24.65	0.00685	ENSBTAG00000001061, "ENSBTAG00000001096", "ENSBTAG00000001508", "ENSBTAG00000001609", "ENSBTAG00000001700", "ENSBTAG00000001827", "ENSBTAG00000003505", "ENSBTAG00000003994", "ENSBTAG00000004844", "ENSBTAG00000006189", "ENSBTAG00000007153", "ENSBTAG00000007923", "ENSBTAG00000008825", "ENSBTAG00000010042", "ENSBTAG00000010312", "ENSBTAG00000011196", "ENSBTAG00000011224", "ENSBTAG00000011808", "ENSB…		GO:0006862	nucleotide transport	19	7	2.65	0.01091	ENSBTAG00000001835, "ENSBTAG00000008528", "ENSBTAG00000020017", "ENSBTAG00000037972", "ENSBTAG00000046037", "ENSBTAG00000047418", "ENSBTAG00000054987"
								GO:0033627	cell adhesion mediated by integrin	13	4	0.82	0.00701	ENSBTAG00000009080, "ENSBTAG00000011640", "ENSBTAG00000013063", "ENSBTAG00000020244"		GO:0010522	regulation of calcium ion transport into cytosol	19	7	2.65	0.01091	ENSBTAG00000001725, "ENSBTAG00000003409", "ENSBTAG00000008303", "ENSBTAG00000017869", "ENSBTAG00000018588", "ENSBTAG00000032705", "ENSBTAG00000034867"
								GO:0150115	cell-substrate junction organization	13	4	0.82	0.00701	ENSBTAG00000006189, "ENSBTAG00000013063", "ENSBTAG00000015147", "ENSBTAG00000027625"		GO:0050709	negative regulation of protein secretion	19	7	2.65	0.01091	ENSBTAG00000002606, "ENSBTAG00000003409", "ENSBTAG00000005340", "ENSBTAG00000006665", "ENSBTAG00000010658", "ENSBTAG00000010681", "ENSBTAG00000018588"
								GO:0018212	peptidyl-tyrosine modification	46	8	2.9	0.0072	ENSBTAG00000001609, "ENSBTAG00000004844", "ENSBTAG00000011640", "ENSBTAG00000017869", "ENSBTAG00000018036", "ENSBTAG00000019648", "ENSBTAG00000020244", "ENSBTAG00000027625"		GO:0050806	positive regulation of synaptic transmission	19	7	2.65	0.01091	ENSBTAG00000002317, "ENSBTAG00000005106", "ENSBTAG00000009960", "ENSBTAG00000010312", "ENSBTAG00000011461", "ENSBTAG00000012939", "ENSBTAG00000037811"
								GO:0062197	cellular response to chemical stress	66	10	4.16	0.00762	ENSBTAG00000001096, "ENSBTAG00000006523", "ENSBTAG00000008731", "ENSBTAG00000010271", "ENSBTAG00000010312", "ENSBTAG00000016311", "ENSBTAG00000017024", "ENSBTAG00000017869", "ENSBTAG00000019648", "ENSBTAG00000021078"		GO:1905954	positive regulation of lipid localization	19	7	2.65	0.01091	ENSBTAG00000002258, "ENSBTAG00000002885", "ENSBTAG00000003746", "ENSBTAG00000005009", "ENSBTAG00000010681", "ENSBTAG00000017869", "ENSBTAG00000019065"
								GO:0001525	angiogenesis	109	14	6.87	0.0079	ENSBTAG00000000653, "ENSBTAG00000001061", "ENSBTAG00000003300", "ENSBTAG00000003505", "ENSBTAG00000006189", "ENSBTAG00000009292", "ENSBTAG00000009962", "ENSBTAG00000010619", "ENSBTAG00000013063", "ENSBTAG00000015337", "ENSBTAG00000017869", "ENSBTAG00000018810", "ENSBTAG00000020244", "ENSBTAG00000027625"		GO:2001257	regulation of cation channel activity	19	7	2.65	0.01091	ENSBTAG00000003409, "ENSBTAG00000008303", "ENSBTAG00000013109", "ENSBTAG00000017135", "ENSBTAG00000017869", "ENSBTAG00000025853", "ENSBTAG00000032705"
								GO:0090288	negative regulation of cellular response to growth factor stimulus	21	5	1.32	0.00846	ENSBTAG00000003505, "ENSBTAG00000011847", "ENSBTAG00000017869", "ENSBTAG00000021245", "ENSBTAG00000027625"		GO:0002224	toll-like receptor signaling pathway	28	9	3.9	0.01097	ENSBTAG00000000563, "ENSBTAG00000002357", "ENSBTAG00000002606", "ENSBTAG00000007705", "ENSBTAG00000009960", "ENSBTAG00000015032", "ENSBTAG00000017869", "ENSBTAG00000021377", "ENSBTAG00000031231"
								GO:0048562	embryonic organ morphogenesis	38	7	2.4	0.00853	ENSBTAG00000001096, "ENSBTAG00000010312", "ENSBTAG00000011224", "ENSBTAG00000014855", "ENSBTAG00000015584", "ENSBTAG00000019175", "ENSBTAG00000020244"		GO:1905952	regulation of lipid localization	28	9	3.9	0.01097	ENSBTAG00000000404, "ENSBTAG00000002258", "ENSBTAG00000002885", "ENSBTAG00000003001", "ENSBTAG00000003746", "ENSBTAG00000005009", "ENSBTAG00000010681", "ENSBTAG00000017869", "ENSBTAG00000019065"
								GO:0007178	transmembrane receptor protein serine/threonine kinase signaling pathway	57	9	3.59	0.00853	ENSBTAG00000009292, "ENSBTAG00000011224", "ENSBTAG00000011808", "ENSBTAG00000011847", "ENSBTAG00000017869", "ENSBTAG00000018114", "ENSBTAG00000021245", "ENSBTAG00000025942", "ENSBTAG00000027625"		GO:0008219	cell death	427	76	59.55	0.011	ENSBTAG00000000759, "ENSBTAG00000001061", "ENSBTAG00000001508", "ENSBTAG00000001609", "ENSBTAG00000001725", "ENSBTAG00000001835", "ENSBTAG00000002609", "ENSBTAG00000003209", "ENSBTAG00000003362", "ENSBTAG00000003925", "ENSBTAG00000003994", "ENSBTAG00000004269", "ENSBTAG00000004279", "ENSBTAG00000004463", "ENSBTAG00000005009", "ENSBTAG00000005436", "ENSBTAG00000006255", "ENSBTAG00000006665", "ENSB…
								GO:1902532	negative regulation of intracellular signal transduction	99	13	6.24	0.00861	ENSBTAG00000007116, "ENSBTAG00000007840", "ENSBTAG00000010042", "ENSBTAG00000010271", "ENSBTAG00000011808", "ENSBTAG00000013063", "ENSBTAG00000017869", "ENSBTAG00000019648", "ENSBTAG00000020244", "ENSBTAG00000021245", "ENSBTAG00000027625", "ENSBTAG00000032705", "ENSBTAG00000045550"		GO:0006915	apoptotic process	395	71	55.09	0.01104	ENSBTAG00000001061, "ENSBTAG00000001508", "ENSBTAG00000001609", "ENSBTAG00000001725", "ENSBTAG00000001835", "ENSBTAG00000002609", "ENSBTAG00000003209", "ENSBTAG00000003362", "ENSBTAG00000003925", "ENSBTAG00000003994", "ENSBTAG00000004269", "ENSBTAG00000004279", "ENSBTAG00000004463", "ENSBTAG00000005009", "ENSBTAG00000005436", "ENSBTAG00000006255", "ENSBTAG00000006665", "ENSBTAG00000007662", "ENSB…
								GO:0051173	positive regulation of nitrogen compound metabolic process	532	47	33.53	0.00866	ENSBTAG00000000382, "ENSBTAG00000000653", "ENSBTAG00000001061", "ENSBTAG00000001508", "ENSBTAG00000001609", "ENSBTAG00000001700", "ENSBTAG00000001745", "ENSBTAG00000003469", "ENSBTAG00000003505", "ENSBTAG00000003994", "ENSBTAG00000004073", "ENSBTAG00000004349", "ENSBTAG00000004844", "ENSBTAG00000006843", "ENSBTAG00000007116", "ENSBTAG00000007599", "ENSBTAG00000007923", "ENSBTAG00000009357", "ENSB…		GO:0034765	regulation of ion transmembrane transport	74	18	10.32	0.01115	ENSBTAG00000001725, "ENSBTAG00000003409", "ENSBTAG00000008113", "ENSBTAG00000008303", "ENSBTAG00000011082", "ENSBTAG00000012805", "ENSBTAG00000013109", "ENSBTAG00000013123", "ENSBTAG00000013197", "ENSBTAG00000013300", "ENSBTAG00000013533", "ENSBTAG00000017135", "ENSBTAG00000017869", "ENSBTAG00000017955", "ENSBTAG00000025853", "ENSBTAG00000032705", "ENSBTAG00000034867", "ENSBTAG00000047743"
								GO:0048646	anatomical structure formation involved in morphogenesis	193	21	12.17	0.00913	ENSBTAG00000000653, "ENSBTAG00000001061", "ENSBTAG00000003300", "ENSBTAG00000003505", "ENSBTAG00000006189", "ENSBTAG00000009292", "ENSBTAG00000009962", "ENSBTAG00000010101", "ENSBTAG00000010312", "ENSBTAG00000010619", "ENSBTAG00000011224", "ENSBTAG00000013063", "ENSBTAG00000013109", "ENSBTAG00000014520", "ENSBTAG00000015053", "ENSBTAG00000015337", "ENSBTAG00000017869", "ENSBTAG00000018810", "ENSB…		GO:0051241	negative regulation of multicellular organismal process	202	40	28.17	0.0116	ENSBTAG00000000404, "ENSBTAG00000000522", "ENSBTAG00000001609", "ENSBTAG00000001725", "ENSBTAG00000001835", "ENSBTAG00000002258", "ENSBTAG00000002317", "ENSBTAG00000002606", "ENSBTAG00000003409", "ENSBTAG00000003505", "ENSBTAG00000004129", "ENSBTAG00000004279", "ENSBTAG00000007605", "ENSBTAG00000008113", "ENSBTAG00000008837", "ENSBTAG00000010125", "ENSBTAG00000010681", "ENSBTAG00000011150", "ENSB…
								GO:0009790	embryo development	157	18	9.9	0.00915	ENSBTAG00000001096, "ENSBTAG00000001182", "ENSBTAG00000009231", "ENSBTAG00000009292", "ENSBTAG00000010101", "ENSBTAG00000010312", "ENSBTAG00000011224", "ENSBTAG00000011640", "ENSBTAG00000014520", "ENSBTAG00000014521", "ENSBTAG00000014855", "ENSBTAG00000015584", "ENSBTAG00000017584", "ENSBTAG00000018114", "ENSBTAG00000019175", "ENSBTAG00000019648", "ENSBTAG00000020244", "ENSBTAG00000027625"		GO:0032412	regulation of ion transmembrane transporter activity	33	10	4.6	0.01169	ENSBTAG00000003409, "ENSBTAG00000008113", "ENSBTAG00000008303", "ENSBTAG00000011082", "ENSBTAG00000013109", "ENSBTAG00000013123", "ENSBTAG00000017135", "ENSBTAG00000017869", "ENSBTAG00000025853", "ENSBTAG00000032705"
								GO:0034599	cellular response to oxidative stress	58	9	3.66	0.00955	ENSBTAG00000001096, "ENSBTAG00000006523", "ENSBTAG00000008731", "ENSBTAG00000010271", "ENSBTAG00000010312", "ENSBTAG00000016311", "ENSBTAG00000017024", "ENSBTAG00000019648", "ENSBTAG00000021078"		GO:0050821	protein stabilization	43	12	6	0.01205	ENSBTAG00000002258, "ENSBTAG00000006370", "ENSBTAG00000008184", "ENSBTAG00000009960", "ENSBTAG00000010242", "ENSBTAG00000011150", "ENSBTAG00000014825", "ENSBTAG00000015898", "ENSBTAG00000016822", "ENSBTAG00000019818", "ENSBTAG00000027626", "ENSBTAG00000032223"
								GO:0016310	phosphorylation	467	42	29.44	0.00972	ENSBTAG00000000005, "ENSBTAG00000000705", "ENSBTAG00000001061", "ENSBTAG00000001096", "ENSBTAG00000001508", "ENSBTAG00000001609", "ENSBTAG00000001700", "ENSBTAG00000003994", "ENSBTAG00000004269", "ENSBTAG00000004349", "ENSBTAG00000004844", "ENSBTAG00000006029", "ENSBTAG00000007599", "ENSBTAG00000007840", "ENSBTAG00000007923", "ENSBTAG00000007981", "ENSBTAG00000008401", "ENSBTAG00000008731", "ENSB…		GO:0000278	mitotic cell cycle	149	31	20.78	0.01251	ENSBTAG00000000483, "ENSBTAG00000001061", "ENSBTAG00000001835", "ENSBTAG00000001938", "ENSBTAG00000002121", "ENSBTAG00000004051", "ENSBTAG00000004279", "ENSBTAG00000004318", "ENSBTAG00000005792", "ENSBTAG00000006065", "ENSBTAG00000007123", "ENSBTAG00000007160", "ENSBTAG00000007234", "ENSBTAG00000007629", "ENSBTAG00000008338", "ENSBTAG00000008758", "ENSBTAG00000009394", "ENSBTAG00000010109", "ENSB…
								GO:0035239	tube morphogenesis	158	18	9.96	0.00975	ENSBTAG00000000653, "ENSBTAG00000001061", "ENSBTAG00000003300", "ENSBTAG00000003505", "ENSBTAG00000006189", "ENSBTAG00000009292", "ENSBTAG00000009962", "ENSBTAG00000010619", "ENSBTAG00000011224", "ENSBTAG00000013063", "ENSBTAG00000014520", "ENSBTAG00000014855", "ENSBTAG00000015337", "ENSBTAG00000017869", "ENSBTAG00000018810", "ENSBTAG00000020244", "ENSBTAG00000025942", "ENSBTAG00000027625"		GO:0009653	anatomical structure morphogenesis	449	79	62.62	0.01274	ENSBTAG00000000404, "ENSBTAG00000000483", "ENSBTAG00000000696", "ENSBTAG00000001027", "ENSBTAG00000001061", "ENSBTAG00000001182", "ENSBTAG00000001725", "ENSBTAG00000001835", "ENSBTAG00000002258", "ENSBTAG00000002317", "ENSBTAG00000002333", "ENSBTAG00000002606", "ENSBTAG00000002727", "ENSBTAG00000002835", "ENSBTAG00000003300", "ENSBTAG00000003505", "ENSBTAG00000003927", "ENSBTAG00000004129", "ENSB…
								GO:0008219	cell death	427	39	26.92	0.00991	ENSBTAG00000001061, "ENSBTAG00000001096", "ENSBTAG00000001508", "ENSBTAG00000001609", "ENSBTAG00000003925", "ENSBTAG00000003994", "ENSBTAG00000004269", "ENSBTAG00000007153", "ENSBTAG00000007981", "ENSBTAG00000008061", "ENSBTAG00000008731", "ENSBTAG00000009888", "ENSBTAG00000009962", "ENSBTAG00000009969", "ENSBTAG00000010312", "ENSBTAG00000011224", "ENSBTAG00000013300", "ENSBTAG00000013982", "ENSB…		GO:0030203	glycosaminoglycan metabolic process	24	8	3.35	0.01285	ENSBTAG00000000483, "ENSBTAG00000000802", "ENSBTAG00000001405", "ENSBTAG00000003505", "ENSBTAG00000005250", "ENSBTAG00000005445", "ENSBTAG00000014521", "ENSBTAG00000017465"
								GO:0009887	animal organ morphogenesis	147	17	9.27	0.01028	ENSBTAG00000001096, "ENSBTAG00000001700", "ENSBTAG00000005990", "ENSBTAG00000009292", "ENSBTAG00000010312", "ENSBTAG00000011224", "ENSBTAG00000011847", "ENSBTAG00000013109", "ENSBTAG00000014855", "ENSBTAG00000015337", "ENSBTAG00000015584", "ENSBTAG00000016514", "ENSBTAG00000017869", "ENSBTAG00000019175", "ENSBTAG00000020244", "ENSBTAG00000021245", "ENSBTAG00000027625"		GO:0001525	angiogenesis	109	24	15.2	0.01346	ENSBTAG00000000404, "ENSBTAG00000000483", "ENSBTAG00000001061", "ENSBTAG00000001725", "ENSBTAG00000002835", "ENSBTAG00000003300", "ENSBTAG00000003505", "ENSBTAG00000003927", "ENSBTAG00000004129", "ENSBTAG00000004279", "ENSBTAG00000004679", "ENSBTAG00000006189", "ENSBTAG00000008300", "ENSBTAG00000009292", "ENSBTAG00000009962", "ENSBTAG00000010992", "ENSBTAG00000013063", "ENSBTAG00000017363", "ENSB…
								GO:0009893	positive regulation of metabolic process	650	55	40.97	0.01079	ENSBTAG00000000382, "ENSBTAG00000000653", "ENSBTAG00000001061", "ENSBTAG00000001508", "ENSBTAG00000001609", "ENSBTAG00000001700", "ENSBTAG00000001745", "ENSBTAG00000003469", "ENSBTAG00000003505", "ENSBTAG00000003994", "ENSBTAG00000004073", "ENSBTAG00000004349", "ENSBTAG00000004844", "ENSBTAG00000006189", "ENSBTAG00000006843", "ENSBTAG00000007116", "ENSBTAG00000007599", "ENSBTAG00000007923", "ENSB…		GO:0030336	negative regulation of cell migration	54	14	7.53	0.01369	ENSBTAG00000001835, "ENSBTAG00000003505", "ENSBTAG00000003994", "ENSBTAG00000004279", "ENSBTAG00000008338", "ENSBTAG00000008837", "ENSBTAG00000011150", "ENSBTAG00000011461", "ENSBTAG00000013063", "ENSBTAG00000017388", "ENSBTAG00000019954", "ENSBTAG00000020764", "ENSBTAG00000021466", "ENSBTAG00000037811"
								GO:0006793	phosphorus metabolic process	693	58	43.68	0.01101	ENSBTAG00000000005, "ENSBTAG00000000019", "ENSBTAG00000000653", "ENSBTAG00000000705", "ENSBTAG00000000795", "ENSBTAG00000001061", "ENSBTAG00000001096", "ENSBTAG00000001508", "ENSBTAG00000001609", "ENSBTAG00000001700", "ENSBTAG00000002101", "ENSBTAG00000002924", "ENSBTAG00000003994", "ENSBTAG00000004269", "ENSBTAG00000004349", "ENSBTAG00000004844", "ENSBTAG00000005380", "ENSBTAG00000005754", "ENSB…		GO:0050793	regulation of developmental process	431	76	60.11	0.01375	ENSBTAG00000000404, "ENSBTAG00000000483", "ENSBTAG00000000522", "ENSBTAG00000000696", "ENSBTAG00000001061", "ENSBTAG00000001182", "ENSBTAG00000001185", "ENSBTAG00000001508", "ENSBTAG00000001725", "ENSBTAG00000001835", "ENSBTAG00000002258", "ENSBTAG00000002317", "ENSBTAG00000002333", "ENSBTAG00000002606", "ENSBTAG00000002835", "ENSBTAG00000002885", "ENSBTAG00000003409", "ENSBTAG00000003505", "ENSB…
								GO:0030031	cell projection assembly	91	12	5.74	0.01103	ENSBTAG00000000653, "ENSBTAG00000001182", "ENSBTAG00000001700", "ENSBTAG00000003185", "ENSBTAG00000004996", "ENSBTAG00000005990", "ENSBTAG00000011150", "ENSBTAG00000011808", "ENSBTAG00000013874", "ENSBTAG00000017869", "ENSBTAG00000018502", "ENSBTAG00000020126"		GO:0007010	cytoskeleton organization	241	46	33.61	0.01382	ENSBTAG00000001835, "ENSBTAG00000002082", "ENSBTAG00000002121", "ENSBTAG00000002238", "ENSBTAG00000002258", "ENSBTAG00000002727", "ENSBTAG00000002834", "ENSBTAG00000003362", "ENSBTAG00000004051", "ENSBTAG00000004129", "ENSBTAG00000004279", "ENSBTAG00000004905", "ENSBTAG00000004996", "ENSBTAG00000005792", "ENSBTAG00000005990", "ENSBTAG00000006189", "ENSBTAG00000007605", "ENSBTAG00000007725", "ENSB…
								GO:0120031	plasma membrane bounded cell projection assembly	91	12	5.74	0.01103	ENSBTAG00000000653, "ENSBTAG00000001182", "ENSBTAG00000001700", "ENSBTAG00000003185", "ENSBTAG00000004996", "ENSBTAG00000005990", "ENSBTAG00000011150", "ENSBTAG00000011808", "ENSBTAG00000013874", "ENSBTAG00000017869", "ENSBTAG00000018502", "ENSBTAG00000020126"		GO:0051048	negative regulation of secretion	29	9	4.04	0.014	ENSBTAG00000001835, "ENSBTAG00000002606", "ENSBTAG00000003409", "ENSBTAG00000005340", "ENSBTAG00000006665", "ENSBTAG00000010658", "ENSBTAG00000010681", "ENSBTAG00000011461", "ENSBTAG00000018588"
								GO:0010638	positive regulation of organelle organization	114	14	7.19	0.01161	ENSBTAG00000001700, "ENSBTAG00000003505", "ENSBTAG00000007725", "ENSBTAG00000007964", "ENSBTAG00000009394", "ENSBTAG00000010312", "ENSBTAG00000011150", "ENSBTAG00000013063", "ENSBTAG00000015053", "ENSBTAG00000015147", "ENSBTAG00000015369", "ENSBTAG00000017024", "ENSBTAG00000027625", "ENSBTAG00000054095"		GO:0110053	regulation of actin filament organization	49	13	6.83	0.01418	ENSBTAG00000002258, "ENSBTAG00000004129", "ENSBTAG00000004279", "ENSBTAG00000004996", "ENSBTAG00000006189", "ENSBTAG00000007725", "ENSBTAG00000007964", "ENSBTAG00000009928", "ENSBTAG00000011150", "ENSBTAG00000012779", "ENSBTAG00000013063", "ENSBTAG00000015147", "ENSBTAG00000054095"
								GO:0051899	membrane depolarization	15	4	0.95	0.01212	ENSBTAG00000003505, "ENSBTAG00000015369", "ENSBTAG00000017869", "ENSBTAG00000019648"		GO:0034762	regulation of transmembrane transport	87	20	12.13	0.01451	ENSBTAG00000001725, "ENSBTAG00000003409", "ENSBTAG00000008113", "ENSBTAG00000008303", "ENSBTAG00000011082", "ENSBTAG00000012805", "ENSBTAG00000013109", "ENSBTAG00000013123", "ENSBTAG00000013197", "ENSBTAG00000013300", "ENSBTAG00000013533", "ENSBTAG00000017135", "ENSBTAG00000017869", "ENSBTAG00000017955", "ENSBTAG00000025853", "ENSBTAG00000026199", "ENSBTAG00000032705", "ENSBTAG00000034867", "ENSB…
								GO:0090101	negative regulation of transmembrane receptor protein serine/threonine kinase signaling pathway	15	4	0.95	0.01212	ENSBTAG00000011847, "ENSBTAG00000017869", "ENSBTAG00000021245", "ENSBTAG00000027625"		GO:0002221	pattern recognition receptor signaling pathway	34	10	4.74	0.01455	ENSBTAG00000000563, "ENSBTAG00000002357", "ENSBTAG00000002606", "ENSBTAG00000007705", "ENSBTAG00000009960", "ENSBTAG00000015032", "ENSBTAG00000017869", "ENSBTAG00000021377", "ENSBTAG00000031231", "ENSBTAG00000045550"
								GO:0008284	positive regulation of cell population proliferation	138	16	8.7	0.01232	ENSBTAG00000000653, "ENSBTAG00000001061", "ENSBTAG00000001700", "ENSBTAG00000001827", "ENSBTAG00000005236", "ENSBTAG00000005990", "ENSBTAG00000007981", "ENSBTAG00000008731", "ENSBTAG00000009357", "ENSBTAG00000012159", "ENSBTAG00000013063", "ENSBTAG00000015584", "ENSBTAG00000018036", "ENSBTAG00000018274", "ENSBTAG00000027625", "ENSBTAG00000034069"		GO:0032409	regulation of transporter activity	39	11	5.44	0.01469	ENSBTAG00000003409, "ENSBTAG00000008113", "ENSBTAG00000008303", "ENSBTAG00000011082", "ENSBTAG00000013109", "ENSBTAG00000013123", "ENSBTAG00000017135", "ENSBTAG00000017869", "ENSBTAG00000025853", "ENSBTAG00000026199", "ENSBTAG00000032705"
								GO:0007224	smoothened signaling pathway	23	5	1.45	0.01261	ENSBTAG00000009231, "ENSBTAG00000012941", "ENSBTAG00000018502", "ENSBTAG00000027625", "ENSBTAG00000030675"		GO:0043270	positive regulation of ion transport	39	11	5.44	0.01469	ENSBTAG00000001725, "ENSBTAG00000002258", "ENSBTAG00000005009", "ENSBTAG00000011082", "ENSBTAG00000013109", "ENSBTAG00000016768", "ENSBTAG00000017135", "ENSBTAG00000017869", "ENSBTAG00000025853", "ENSBTAG00000032705", "ENSBTAG00000037811"
								GO:0051493	regulation of cytoskeleton organization	104	13	6.56	0.01284	ENSBTAG00000001700, "ENSBTAG00000004996", "ENSBTAG00000006189", "ENSBTAG00000007725", "ENSBTAG00000007939", "ENSBTAG00000007964", "ENSBTAG00000011150", "ENSBTAG00000013063", "ENSBTAG00000013937", "ENSBTAG00000015053", "ENSBTAG00000015147", "ENSBTAG00000027625", "ENSBTAG00000054095"		GO:0002688	regulation of leukocyte chemotaxis	20	7	2.79	0.01482	ENSBTAG00000001725, "ENSBTAG00000002317", "ENSBTAG00000011429", "ENSBTAG00000011808", "ENSBTAG00000013046", "ENSBTAG00000021377", "ENSBTAG00000037811"
								GO:0065007	biological regulation	2329	165	146.81	0.01298	ENSBTAG00000000005, "ENSBTAG00000000203", "ENSBTAG00000000382", "ENSBTAG00000000564", "ENSBTAG00000000653", "ENSBTAG00000000705", "ENSBTAG00000000804", "ENSBTAG00000001061", "ENSBTAG00000001096", "ENSBTAG00000001182", "ENSBTAG00000001508", "ENSBTAG00000001565", "ENSBTAG00000001609", "ENSBTAG00000001700", "ENSBTAG00000001745", "ENSBTAG00000001827", "ENSBTAG00000002179", "ENSBTAG00000002313", "ENSB…		GO:0048513	animal organ development	563	96	78.52	0.01484	ENSBTAG00000000310, "ENSBTAG00000000483", "ENSBTAG00000000522", "ENSBTAG00000000696", "ENSBTAG00000001027", "ENSBTAG00000001061", "ENSBTAG00000001185", "ENSBTAG00000001508", "ENSBTAG00000001835", "ENSBTAG00000002179", "ENSBTAG00000002258", "ENSBTAG00000002317", "ENSBTAG00000002333", "ENSBTAG00000002606", "ENSBTAG00000002727", "ENSBTAG00000002835", "ENSBTAG00000004051", "ENSBTAG00000004129", "ENSB…
								GO:0043547	positive regulation of GTPase activity	61	9	3.85	0.01319	ENSBTAG00000002531, "ENSBTAG00000003185", "ENSBTAG00000008424", "ENSBTAG00000014007", "ENSBTAG00000015147", "ENSBTAG00000015541", "ENSBTAG00000019648", "ENSBTAG00000027625", "ENSBTAG00000047223"		GO:0010647	positive regulation of cell communication	292	54	40.72	0.01492	ENSBTAG00000000563, "ENSBTAG00000000696", "ENSBTAG00000000759", "ENSBTAG00000001060", "ENSBTAG00000001061", "ENSBTAG00000001508", "ENSBTAG00000001609", "ENSBTAG00000001835", "ENSBTAG00000002258", "ENSBTAG00000002317", "ENSBTAG00000002357", "ENSBTAG00000002606", "ENSBTAG00000003001", "ENSBTAG00000003245", "ENSBTAG00000003505", "ENSBTAG00000003994", "ENSBTAG00000004279", "ENSBTAG00000004844", "ENSB…
								GO:0006468	protein phosphorylation	341	32	21.49	0.0132	ENSBTAG00000000005, "ENSBTAG00000001061", "ENSBTAG00000001096", "ENSBTAG00000001508", "ENSBTAG00000001609", "ENSBTAG00000001700", "ENSBTAG00000003994", "ENSBTAG00000004269", "ENSBTAG00000004349", "ENSBTAG00000004844", "ENSBTAG00000007599", "ENSBTAG00000007840", "ENSBTAG00000007923", "ENSBTAG00000007981", "ENSBTAG00000009357", "ENSBTAG00000010042", "ENSBTAG00000010271", "ENSBTAG00000010312", "ENSB…		GO:0023056	positive regulation of signaling	292	54	40.72	0.01492	ENSBTAG00000000563, "ENSBTAG00000000696", "ENSBTAG00000000759", "ENSBTAG00000001060", "ENSBTAG00000001061", "ENSBTAG00000001508", "ENSBTAG00000001609", "ENSBTAG00000001835", "ENSBTAG00000002258", "ENSBTAG00000002317", "ENSBTAG00000002357", "ENSBTAG00000002606", "ENSBTAG00000003001", "ENSBTAG00000003245", "ENSBTAG00000003505", "ENSBTAG00000003994", "ENSBTAG00000004279", "ENSBTAG00000004844", "ENSB…
								GO:0043409	negative regulation of MAPK cascade	32	6	2.02	0.01339	ENSBTAG00000007840, "ENSBTAG00000013063", "ENSBTAG00000017869", "ENSBTAG00000020244", "ENSBTAG00000021245", "ENSBTAG00000027625"		GO:0022402	cell cycle process	224	43	31.24	0.01545	ENSBTAG00000000483, "ENSBTAG00000001835", "ENSBTAG00000001938", "ENSBTAG00000002121", "ENSBTAG00000002238", "ENSBTAG00000002834", "ENSBTAG00000004051", "ENSBTAG00000004279", "ENSBTAG00000004318", "ENSBTAG00000004906", "ENSBTAG00000005792", "ENSBTAG00000006065", "ENSBTAG00000006255", "ENSBTAG00000007123", "ENSBTAG00000007160", "ENSBTAG00000007234", "ENSBTAG00000007844", "ENSBTAG00000008338", "ENSB…
								GO:0006915	apoptotic process	395	36	24.9	0.01355	ENSBTAG00000001061, "ENSBTAG00000001096", "ENSBTAG00000001508", "ENSBTAG00000001609", "ENSBTAG00000003925", "ENSBTAG00000003994", "ENSBTAG00000004269", "ENSBTAG00000007981", "ENSBTAG00000008731", "ENSBTAG00000009888", "ENSBTAG00000009962", "ENSBTAG00000009969", "ENSBTAG00000010312", "ENSBTAG00000011224", "ENSBTAG00000013300", "ENSBTAG00000013982", "ENSBTAG00000014605", "ENSBTAG00000014883", "ENSB…		GO:0007015	actin filament organization	71	17	9.9	0.0157	ENSBTAG00000002082, "ENSBTAG00000002258", "ENSBTAG00000003362", "ENSBTAG00000004129", "ENSBTAG00000004279", "ENSBTAG00000004996", "ENSBTAG00000006189", "ENSBTAG00000007725", "ENSBTAG00000007964", "ENSBTAG00000009928", "ENSBTAG00000010386", "ENSBTAG00000011150", "ENSBTAG00000012779", "ENSBTAG00000013063", "ENSBTAG00000015147", "ENSBTAG00000048271", "ENSBTAG00000054095"
								GO:0042592	homeostatic process	329	31	20.74	0.01387	ENSBTAG00000000203, "ENSBTAG00000001609", "ENSBTAG00000002179", "ENSBTAG00000002526", "ENSBTAG00000003505", "ENSBTAG00000004906", "ENSBTAG00000005236", "ENSBTAG00000005990", "ENSBTAG00000007116", "ENSBTAG00000007939", "ENSBTAG00000008766", "ENSBTAG00000009394", "ENSBTAG00000009888", "ENSBTAG00000010312", "ENSBTAG00000011224", "ENSBTAG00000011225", "ENSBTAG00000011808", "ENSBTAG00000013300", "ENSB…		GO:0050848	regulation of calcium-mediated signaling	16	6	2.23	0.01661	ENSBTAG00000003409, "ENSBTAG00000005431", "ENSBTAG00000008303", "ENSBTAG00000009292", "ENSBTAG00000022244", "ENSBTAG00000032705"
								GO:0060249	anatomical structure homeostasis	62	9	3.91	0.01461	ENSBTAG00000004906, "ENSBTAG00000005990", "ENSBTAG00000007939", "ENSBTAG00000009394", "ENSBTAG00000009888", "ENSBTAG00000010312", "ENSBTAG00000011808", "ENSBTAG00000015053", "ENSBTAG00000021035"		GO:1901989	positive regulation of cell cycle phase transition	16	6	2.23	0.01661	ENSBTAG00000000483, "ENSBTAG00000007160", "ENSBTAG00000007234", "ENSBTAG00000008338", "ENSBTAG00000009394", "ENSBTAG00000010109"
								GO:0071560	cellular response to transforming growth factor beta stimulus	42	7	2.65	0.0147	ENSBTAG00000011224, "ENSBTAG00000011808", "ENSBTAG00000011847", "ENSBTAG00000017869", "ENSBTAG00000021245", "ENSBTAG00000025942", "ENSBTAG00000027625"		GO:0006022	aminoglycan metabolic process	25	8	3.49	0.01665	ENSBTAG00000000483, "ENSBTAG00000000802", "ENSBTAG00000001405", "ENSBTAG00000003505", "ENSBTAG00000005250", "ENSBTAG00000005445", "ENSBTAG00000014521", "ENSBTAG00000017465"
								GO:0051345	positive regulation of hydrolase activity	129	15	8.13	0.01477	ENSBTAG00000002531, "ENSBTAG00000003185", "ENSBTAG00000008424", "ENSBTAG00000011150", "ENSBTAG00000011883", "ENSBTAG00000014007", "ENSBTAG00000015147", "ENSBTAG00000015541", "ENSBTAG00000017869", "ENSBTAG00000018274", "ENSBTAG00000019648", "ENSBTAG00000019818", "ENSBTAG00000020244", "ENSBTAG00000027625", "ENSBTAG00000047223"		GO:0048729	tissue morphogenesis	94	21	13.11	0.0171	ENSBTAG00000000696, "ENSBTAG00000001725", "ENSBTAG00000001835", "ENSBTAG00000002606", "ENSBTAG00000002727", "ENSBTAG00000002835", "ENSBTAG00000004129", "ENSBTAG00000004279", "ENSBTAG00000005990", "ENSBTAG00000006189", "ENSBTAG00000008110", "ENSBTAG00000008113", "ENSBTAG00000008303", "ENSBTAG00000008837", "ENSBTAG00000009292", "ENSBTAG00000009436", "ENSBTAG00000010992", "ENSBTAG00000013227", "ENSB…
								GO:0015918	sterol transport	24	5	1.51	0.01513	ENSBTAG00000003746, "ENSBTAG00000017866", "ENSBTAG00000017869", "ENSBTAG00000019065", "ENSBTAG00000021955"		GO:0000187	activation of MAPK activity	12	5	1.67	0.01764	ENSBTAG00000001609, "ENSBTAG00000006665", "ENSBTAG00000010223", "ENSBTAG00000010312", "ENSBTAG00000012062"
								GO:0030301	cholesterol transport	24	5	1.51	0.01513	ENSBTAG00000003746, "ENSBTAG00000017866", "ENSBTAG00000017869", "ENSBTAG00000019065", "ENSBTAG00000021955"		GO:0051496	positive regulation of stress fiber assembly	12	5	1.67	0.01764	ENSBTAG00000002258, "ENSBTAG00000004279", "ENSBTAG00000011150", "ENSBTAG00000013063", "ENSBTAG00000015147"
								GO:0006796	phosphate-containing compound metabolic process	690	57	43.49	0.01523	ENSBTAG00000000005, "ENSBTAG00000000019", "ENSBTAG00000000653", "ENSBTAG00000000705", "ENSBTAG00000000795", "ENSBTAG00000001061", "ENSBTAG00000001096", "ENSBTAG00000001508", "ENSBTAG00000001609", "ENSBTAG00000001700", "ENSBTAG00000002101", "ENSBTAG00000002924", "ENSBTAG00000003994", "ENSBTAG00000004269", "ENSBTAG00000004349", "ENSBTAG00000004844", "ENSBTAG00000005380", "ENSBTAG00000005754", "ENSB…		GO:0010721	negative regulation of cell development	40	11	5.58	0.0178	ENSBTAG00000002317, "ENSBTAG00000004129", "ENSBTAG00000007605", "ENSBTAG00000012125", "ENSBTAG00000012178", "ENSBTAG00000012450", "ENSBTAG00000013063", "ENSBTAG00000017855", "ENSBTAG00000018463", "ENSBTAG00000021187", "ENSBTAG00000021466"
								GO:0043087	regulation of GTPase activity	73	10	4.6	0.01523	ENSBTAG00000002531, "ENSBTAG00000003185", "ENSBTAG00000008424", "ENSBTAG00000013063", "ENSBTAG00000014007", "ENSBTAG00000015147", "ENSBTAG00000015541", "ENSBTAG00000019648", "ENSBTAG00000027625", "ENSBTAG00000047223"		GO:0060348	bone development	40	11	5.58	0.0178	ENSBTAG00000001027, "ENSBTAG00000001835", "ENSBTAG00000002835", "ENSBTAG00000004051", "ENSBTAG00000004279", "ENSBTAG00000005250", "ENSBTAG00000010653", "ENSBTAG00000012117", "ENSBTAG00000016822", "ENSBTAG00000022244", "ENSBTAG00000034867"
								GO:0008584	male gonad development	16	4	1.01	0.01537	ENSBTAG00000011224, "ENSBTAG00000017604", "ENSBTAG00000018114", "ENSBTAG00000027625"		GO:0071222	cellular response to lipopolysaccharide	40	11	5.58	0.0178	ENSBTAG00000001061, "ENSBTAG00000002357", "ENSBTAG00000004279", "ENSBTAG00000006884", "ENSBTAG00000010312", "ENSBTAG00000010681", "ENSBTAG00000012062", "ENSBTAG00000015032", "ENSBTAG00000015101", "ENSBTAG00000018463", "ENSBTAG00000037811"
								GO:0034763	negative regulation of transmembrane transport	16	4	1.01	0.01537	ENSBTAG00000012931, "ENSBTAG00000017869", "ENSBTAG00000032705", "ENSBTAG00000047330"		GO:0051961	negative regulation of nervous system development	35	10	4.88	0.01791	ENSBTAG00000002317, "ENSBTAG00000004129", "ENSBTAG00000007605", "ENSBTAG00000012125", "ENSBTAG00000012178", "ENSBTAG00000012450", "ENSBTAG00000017855", "ENSBTAG00000018463", "ENSBTAG00000021187", "ENSBTAG00000021466"
								GO:0046546	development of primary male sexual characteristics	16	4	1.01	0.01537	ENSBTAG00000011224, "ENSBTAG00000017604", "ENSBTAG00000018114", "ENSBTAG00000027625"		GO:2000146	negative regulation of cell motility	56	14	7.81	0.0188	ENSBTAG00000001835, "ENSBTAG00000003505", "ENSBTAG00000003994", "ENSBTAG00000004279", "ENSBTAG00000008338", "ENSBTAG00000008837", "ENSBTAG00000011150", "ENSBTAG00000011461", "ENSBTAG00000013063", "ENSBTAG00000017388", "ENSBTAG00000019954", "ENSBTAG00000020764", "ENSBTAG00000021466", "ENSBTAG00000037811"
								GO:1902533	positive regulation of intracellular signal transduction	178	19	11.22	0.01557	ENSBTAG00000001061, "ENSBTAG00000001096", "ENSBTAG00000001508", "ENSBTAG00000001609", "ENSBTAG00000001700", "ENSBTAG00000003505", "ENSBTAG00000003994", "ENSBTAG00000007923", "ENSBTAG00000010312", "ENSBTAG00000013063", "ENSBTAG00000017866", "ENSBTAG00000017869", "ENSBTAG00000018274", "ENSBTAG00000019648", "ENSBTAG00000019914", "ENSBTAG00000020244", "ENSBTAG00000032705", "ENSBTAG00000033304", "ENSB…		GO:0006996	organelle organization	769	126	107.24	0.01933	ENSBTAG00000000252, "ENSBTAG00000000705", "ENSBTAG00000001182", "ENSBTAG00000001394", "ENSBTAG00000001835", "ENSBTAG00000001938", "ENSBTAG00000002082", "ENSBTAG00000002121", "ENSBTAG00000002238", "ENSBTAG00000002258", "ENSBTAG00000002333", "ENSBTAG00000002608", "ENSBTAG00000002727", "ENSBTAG00000002820", "ENSBTAG00000002834", "ENSBTAG00000003001", "ENSBTAG00000003185", "ENSBTAG00000003362", "ENSB…
								GO:0031325	positive regulation of cellular metabolic process	565	48	35.61	0.01617	ENSBTAG00000000382, "ENSBTAG00000000653", "ENSBTAG00000001061", "ENSBTAG00000001508", "ENSBTAG00000001609", "ENSBTAG00000001700", "ENSBTAG00000001745", "ENSBTAG00000003469", "ENSBTAG00000003505", "ENSBTAG00000003994", "ENSBTAG00000004073", "ENSBTAG00000004349", "ENSBTAG00000004844", "ENSBTAG00000006843", "ENSBTAG00000007116", "ENSBTAG00000007599", "ENSBTAG00000007923", "ENSBTAG00000009357", "ENSB…		GO:0043069	negative regulation of programmed cell death	172	34	23.99	0.01957	ENSBTAG00000001061, "ENSBTAG00000001508", "ENSBTAG00000002609", "ENSBTAG00000003362", "ENSBTAG00000004279", "ENSBTAG00000005009", "ENSBTAG00000006255", "ENSBTAG00000007662", "ENSBTAG00000008113", "ENSBTAG00000010109", "ENSBTAG00000010125", "ENSBTAG00000010731", "ENSBTAG00000010992", "ENSBTAG00000011082", "ENSBTAG00000011429", "ENSBTAG00000012062", "ENSBTAG00000013025", "ENSBTAG00000013227", "ENSB…
								GO:0051130	positive regulation of cellular component organization	192	20	12.1	0.01699	ENSBTAG00000001565, "ENSBTAG00000001700", "ENSBTAG00000003505", "ENSBTAG00000007725", "ENSBTAG00000007964", "ENSBTAG00000009394", "ENSBTAG00000010312", "ENSBTAG00000011150", "ENSBTAG00000011808", "ENSBTAG00000013063", "ENSBTAG00000015053", "ENSBTAG00000015147", "ENSBTAG00000015369", "ENSBTAG00000017024", "ENSBTAG00000017866", "ENSBTAG00000017869", "ENSBTAG00000018801", "ENSBTAG00000019648", "ENSB…		GO:0048519	negative regulation of biological process	932	150	129.98	0.01964	ENSBTAG00000000404, "ENSBTAG00000000483", "ENSBTAG00000000522", "ENSBTAG00000000696", "ENSBTAG00000000759", "ENSBTAG00000001061", "ENSBTAG00000001508", "ENSBTAG00000001609", "ENSBTAG00000001725", "ENSBTAG00000001835", "ENSBTAG00000001872", "ENSBTAG00000002121", "ENSBTAG00000002238", "ENSBTAG00000002258", "ENSBTAG00000002317", "ENSBTAG00000002333", "ENSBTAG00000002606", "ENSBTAG00000002609", "ENSB…
								GO:0001932	regulation of protein phosphorylation	256	25	16.14	0.01741	ENSBTAG00000001061, "ENSBTAG00000001508", "ENSBTAG00000001609", "ENSBTAG00000001700", "ENSBTAG00000003994", "ENSBTAG00000004349", "ENSBTAG00000004844", "ENSBTAG00000007840", "ENSBTAG00000007923", "ENSBTAG00000009357", "ENSBTAG00000010271", "ENSBTAG00000010312", "ENSBTAG00000011150", "ENSBTAG00000011640", "ENSBTAG00000013063", "ENSBTAG00000017866", "ENSBTAG00000017869", "ENSBTAG00000018036", "ENSB…		GO:0032496	response to lipopolysaccharide	51	13	7.11	0.01978	ENSBTAG00000001061, "ENSBTAG00000002357", "ENSBTAG00000004279", "ENSBTAG00000006884", "ENSBTAG00000010312", "ENSBTAG00000010681", "ENSBTAG00000012062", "ENSBTAG00000015032", "ENSBTAG00000015101", "ENSBTAG00000016007", "ENSBTAG00000018463", "ENSBTAG00000021377", "ENSBTAG00000037811"
								GO:0007179	transforming growth factor beta receptor signaling pathway	34	6	2.14	0.01788	ENSBTAG00000011224, "ENSBTAG00000011808", "ENSBTAG00000011847", "ENSBTAG00000017869", "ENSBTAG00000021245", "ENSBTAG00000025942"		GO:0051495	positive regulation of cytoskeleton organization	51	13	7.11	0.01978	ENSBTAG00000002238, "ENSBTAG00000002258", "ENSBTAG00000004129", "ENSBTAG00000004279", "ENSBTAG00000007725", "ENSBTAG00000007964", "ENSBTAG00000009928", "ENSBTAG00000010223", "ENSBTAG00000011150", "ENSBTAG00000013063", "ENSBTAG00000015147", "ENSBTAG00000039552", "ENSBTAG00000054095"
								GO:0022603	regulation of anatomical structure morphogenesis	181	19	11.41	0.01833	ENSBTAG00000000653, "ENSBTAG00000001061", "ENSBTAG00000001182", "ENSBTAG00000001700", "ENSBTAG00000003505", "ENSBTAG00000005482", "ENSBTAG00000009292", "ENSBTAG00000011224", "ENSBTAG00000011847", "ENSBTAG00000013063", "ENSBTAG00000015147", "ENSBTAG00000015337", "ENSBTAG00000018691", "ENSBTAG00000018810", "ENSBTAG00000019648", "ENSBTAG00000020126", "ENSBTAG00000020244", "ENSBTAG00000021245", "ENSB…		GO:0071840	cellular component organization or biogenesis	1221	192	170.28	0.02003	ENSBTAG00000000252, "ENSBTAG00000000404", "ENSBTAG00000000483", "ENSBTAG00000000696", "ENSBTAG00000000705", "ENSBTAG00000000711", "ENSBTAG00000001061", "ENSBTAG00000001182", "ENSBTAG00000001394", "ENSBTAG00000001518", "ENSBTAG00000001565", "ENSBTAG00000001725", "ENSBTAG00000001744", "ENSBTAG00000001745", "ENSBTAG00000001835", "ENSBTAG00000001938", "ENSBTAG00000002082", "ENSBTAG00000002121", "ENSB…
								GO:0034329	cell junction assembly	54	8	3.4	0.01857	ENSBTAG00000001700, "ENSBTAG00000006189", "ENSBTAG00000013063", "ENSBTAG00000014295", "ENSBTAG00000015147", "ENSBTAG00000017604", "ENSBTAG00000017869", "ENSBTAG00000027625"		GO:0016043	cellular component organization	1174	185	163.73	0.02098	ENSBTAG00000000252, "ENSBTAG00000000404", "ENSBTAG00000000483", "ENSBTAG00000000696", "ENSBTAG00000000705", "ENSBTAG00000000711", "ENSBTAG00000001182", "ENSBTAG00000001394", "ENSBTAG00000001565", "ENSBTAG00000001725", "ENSBTAG00000001744", "ENSBTAG00000001745", "ENSBTAG00000001835", "ENSBTAG00000001938", "ENSBTAG00000002082", "ENSBTAG00000002121", "ENSBTAG00000002238", "ENSBTAG00000002258", "ENSB…
								GO:0048762	mesenchymal cell differentiation	44	7	2.77	0.01876	ENSBTAG00000009292, "ENSBTAG00000010312", "ENSBTAG00000010619", "ENSBTAG00000011224", "ENSBTAG00000020244", "ENSBTAG00000021245", "ENSBTAG00000027625"		GO:0018208	peptidyl-proline modification	26	8	3.63	0.0212	ENSBTAG00000000037, "ENSBTAG00000003409", "ENSBTAG00000006045", "ENSBTAG00000007605", "ENSBTAG00000008303", "ENSBTAG00000011454", "ENSBTAG00000015828", "ENSBTAG00000016822"
								GO:0071559	response to transforming growth factor beta	44	7	2.77	0.01876	ENSBTAG00000011224, "ENSBTAG00000011808", "ENSBTAG00000011847", "ENSBTAG00000017869", "ENSBTAG00000021245", "ENSBTAG00000025942", "ENSBTAG00000027625"		GO:0043666	regulation of phosphoprotein phosphatase activity	26	8	3.63	0.0212	ENSBTAG00000002317, "ENSBTAG00000002727", "ENSBTAG00000003362", "ENSBTAG00000003409", "ENSBTAG00000003994", "ENSBTAG00000007123", "ENSBTAG00000008303", "ENSBTAG00000009302"
								GO:0030004	cellular monovalent inorganic cation homeostasis	17	4	1.07	0.01912	ENSBTAG00000008766, "ENSBTAG00000010312", "ENSBTAG00000013300", "ENSBTAG00000017801"		GO:0045216	cell-cell junction organization	26	8	3.63	0.0212	ENSBTAG00000002238, "ENSBTAG00000004279", "ENSBTAG00000006189", "ENSBTAG00000013227", "ENSBTAG00000014299", "ENSBTAG00000017604", "ENSBTAG00000017869", "ENSBTAG00000026199"
								GO:0046425	regulation of receptor signaling pathway via JAK-STAT	17	4	1.07	0.01912	ENSBTAG00000004844, "ENSBTAG00000012007", "ENSBTAG00000017869", "ENSBTAG00000018036"		GO:1903169	regulation of calcium ion transmembrane transport	26	8	3.63	0.0212	ENSBTAG00000001725, "ENSBTAG00000003409", "ENSBTAG00000008303", "ENSBTAG00000012805", "ENSBTAG00000013109", "ENSBTAG00000013197", "ENSBTAG00000032705", "ENSBTAG00000034867"
								GO:1904892	regulation of receptor signaling pathway via STAT	17	4	1.07	0.01912	ENSBTAG00000004844, "ENSBTAG00000012007", "ENSBTAG00000017869", "ENSBTAG00000018036"		GO:1903531	negative regulation of secretion by cell	26	8	3.63	0.0212	ENSBTAG00000001835, "ENSBTAG00000002606", "ENSBTAG00000003409", "ENSBTAG00000005340", "ENSBTAG00000006665", "ENSBTAG00000010658", "ENSBTAG00000010681", "ENSBTAG00000018588"
								GO:0012501	programmed cell death	405	36	25.53	0.01947	ENSBTAG00000001061, "ENSBTAG00000001096", "ENSBTAG00000001508", "ENSBTAG00000001609", "ENSBTAG00000003925", "ENSBTAG00000003994", "ENSBTAG00000004269", "ENSBTAG00000007981", "ENSBTAG00000008731", "ENSBTAG00000009888", "ENSBTAG00000009962", "ENSBTAG00000009969", "ENSBTAG00000010312", "ENSBTAG00000011224", "ENSBTAG00000013300", "ENSBTAG00000013982", "ENSBTAG00000014605", "ENSBTAG00000014883", "ENSB…		GO:0030334	regulation of cell migration	167	33	23.29	0.02136	ENSBTAG00000000483, "ENSBTAG00000001061", "ENSBTAG00000001725", "ENSBTAG00000001835", "ENSBTAG00000002317", "ENSBTAG00000002609", "ENSBTAG00000003505", "ENSBTAG00000003927", "ENSBTAG00000003994", "ENSBTAG00000004129", "ENSBTAG00000004279", "ENSBTAG00000006189", "ENSBTAG00000007662", "ENSBTAG00000008338", "ENSBTAG00000008837", "ENSBTAG00000010223", "ENSBTAG00000010992", "ENSBTAG00000011150", "ENSB…
								GO:0008064	regulation of actin polymerization or depolymerization	35	6	2.21	0.02048	ENSBTAG00000004996, "ENSBTAG00000007725", "ENSBTAG00000007964", "ENSBTAG00000011150", "ENSBTAG00000015053", "ENSBTAG00000054095"		GO:0043066	negative regulation of apoptotic process	167	33	23.29	0.02136	ENSBTAG00000001061, "ENSBTAG00000001508", "ENSBTAG00000002609", "ENSBTAG00000003362", "ENSBTAG00000004279", "ENSBTAG00000005009", "ENSBTAG00000006255", "ENSBTAG00000007662", "ENSBTAG00000008113", "ENSBTAG00000010109", "ENSBTAG00000010125", "ENSBTAG00000010731", "ENSBTAG00000010992", "ENSBTAG00000011082", "ENSBTAG00000011429", "ENSBTAG00000012062", "ENSBTAG00000013025", "ENSBTAG00000013227", "ENSB…
								GO:0030111	regulation of Wnt signaling pathway	35	6	2.21	0.02048	ENSBTAG00000001827, "ENSBTAG00000011640", "ENSBTAG00000017869", "ENSBTAG00000018801", "ENSBTAG00000019648", "ENSBTAG00000027625"		GO:0051224	negative regulation of protein transport	36	10	5.02	0.0218	ENSBTAG00000002606, "ENSBTAG00000003409", "ENSBTAG00000005340", "ENSBTAG00000006665", "ENSBTAG00000010658", "ENSBTAG00000010681", "ENSBTAG00000012125", "ENSBTAG00000013063", "ENSBTAG00000018588", "ENSBTAG00000018801"
								GO:0030832	regulation of actin filament length	35	6	2.21	0.02048	ENSBTAG00000004996, "ENSBTAG00000007725", "ENSBTAG00000007964", "ENSBTAG00000011150", "ENSBTAG00000015053", "ENSBTAG00000054095"		GO:1901264	carbohydrate derivative transport	36	10	5.02	0.0218	ENSBTAG00000001835, "ENSBTAG00000005445", "ENSBTAG00000006881", "ENSBTAG00000008528", "ENSBTAG00000011461", "ENSBTAG00000020017", "ENSBTAG00000037972", "ENSBTAG00000046037", "ENSBTAG00000047418", "ENSBTAG00000054987"
								GO:0090287	regulation of cellular response to growth factor stimulus	45	7	2.84	0.02106	ENSBTAG00000003505, "ENSBTAG00000011224", "ENSBTAG00000011847", "ENSBTAG00000017869", "ENSBTAG00000018508", "ENSBTAG00000021245", "ENSBTAG00000027625"		GO:1904018	positive regulation of vasculature development	36	10	5.02	0.0218	ENSBTAG00000000483, "ENSBTAG00000001061", "ENSBTAG00000002835", "ENSBTAG00000003927", "ENSBTAG00000004129", "ENSBTAG00000009292", "ENSBTAG00000010992", "ENSBTAG00000012450", "ENSBTAG00000017537", "ENSBTAG00000018655"
								GO:0007369	gastrulation	26	5	1.64	0.02113	ENSBTAG00000011640, "ENSBTAG00000014521", "ENSBTAG00000018114", "ENSBTAG00000019648", "ENSBTAG00000027625"		GO:0060401	cytosolic calcium ion transport	31	9	4.32	0.02182	ENSBTAG00000001725, "ENSBTAG00000003409", "ENSBTAG00000005807", "ENSBTAG00000008303", "ENSBTAG00000013197", "ENSBTAG00000017869", "ENSBTAG00000018588", "ENSBTAG00000032705", "ENSBTAG00000034867"
								GO:0003254	regulation of membrane depolarization	10	3	0.63	0.02134	ENSBTAG00000003505, "ENSBTAG00000015369", "ENSBTAG00000019648"		GO:0040013	negative regulation of locomotion	57	14	7.95	0.02184	ENSBTAG00000001835, "ENSBTAG00000003505", "ENSBTAG00000003994", "ENSBTAG00000004279", "ENSBTAG00000008338", "ENSBTAG00000008837", "ENSBTAG00000011150", "ENSBTAG00000011461", "ENSBTAG00000013063", "ENSBTAG00000017388", "ENSBTAG00000019954", "ENSBTAG00000020764", "ENSBTAG00000021466", "ENSBTAG00000037811"
								GO:0007260	tyrosine phosphorylation of STAT protein	10	3	0.63	0.02134	ENSBTAG00000004844, "ENSBTAG00000017869", "ENSBTAG00000018036"		GO:0051271	negative regulation of cellular component movement	57	14	7.95	0.02184	ENSBTAG00000001835, "ENSBTAG00000003505", "ENSBTAG00000003994", "ENSBTAG00000004279", "ENSBTAG00000008338", "ENSBTAG00000008837", "ENSBTAG00000011150", "ENSBTAG00000011461", "ENSBTAG00000013063", "ENSBTAG00000017388", "ENSBTAG00000019954", "ENSBTAG00000020764", "ENSBTAG00000021466", "ENSBTAG00000037811"
								GO:0042987	amyloid precursor protein catabolic process	10	3	0.63	0.02134	ENSBTAG00000005694, "ENSBTAG00000015874", "ENSBTAG00000020244"		GO:0007264	small GTPase mediated signal transduction	68	16	9.48	0.02204	ENSBTAG00000002258, "ENSBTAG00000002378", "ENSBTAG00000002727", "ENSBTAG00000003245", "ENSBTAG00000004279", "ENSBTAG00000004318", "ENSBTAG00000005316", "ENSBTAG00000009960", "ENSBTAG00000010271", "ENSBTAG00000012125", "ENSBTAG00000012450", "ENSBTAG00000014299", "ENSBTAG00000015898", "ENSBTAG00000018691", "ENSBTAG00000021466", "ENSBTAG00000030209"
								GO:0048538	thymus development	10	3	0.63	0.02134	ENSBTAG00000010312, "ENSBTAG00000011224", "ENSBTAG00000018274"		GO:2000026	regulation of multicellular organismal development	311	56	43.37	0.02217	ENSBTAG00000000404, "ENSBTAG00000000483", "ENSBTAG00000000522", "ENSBTAG00000001061", "ENSBTAG00000001182", "ENSBTAG00000001185", "ENSBTAG00000001508", "ENSBTAG00000001725", "ENSBTAG00000001835", "ENSBTAG00000002258", "ENSBTAG00000002317", "ENSBTAG00000002333", "ENSBTAG00000002606", "ENSBTAG00000002835", "ENSBTAG00000003409", "ENSBTAG00000003505", "ENSBTAG00000003927", "ENSBTAG00000004129", "ENSB…
								GO:0050435	amyloid-beta metabolic process	10	3	0.63	0.02134	ENSBTAG00000005694, "ENSBTAG00000015874", "ENSBTAG00000020244"		GO:0032502	developmental process	1121	177	156.33	0.02259	ENSBTAG00000000310, "ENSBTAG00000000365", "ENSBTAG00000000382", "ENSBTAG00000000404", "ENSBTAG00000000483", "ENSBTAG00000000522", "ENSBTAG00000000696", "ENSBTAG00000000711", "ENSBTAG00000001027", "ENSBTAG00000001061", "ENSBTAG00000001182", "ENSBTAG00000001185", "ENSBTAG00000001508", "ENSBTAG00000001725", "ENSBTAG00000001835", "ENSBTAG00000002179", "ENSBTAG00000002258", "ENSBTAG00000002317", "ENSB…
								GO:1901019	regulation of calcium ion transmembrane transporter activity	10	3	0.63	0.02134	ENSBTAG00000012931, "ENSBTAG00000013109", "ENSBTAG00000032705"		GO:0051128	regulation of cellular component organization	395	69	55.09	0.02268	ENSBTAG00000000483, "ENSBTAG00000001394", "ENSBTAG00000001565", "ENSBTAG00000001725", "ENSBTAG00000001835", "ENSBTAG00000002121", "ENSBTAG00000002238", "ENSBTAG00000002258", "ENSBTAG00000002317", "ENSBTAG00000002820", "ENSBTAG00000003001", "ENSBTAG00000003409", "ENSBTAG00000003505", "ENSBTAG00000003994", "ENSBTAG00000004129", "ENSBTAG00000004279", "ENSBTAG00000004679", "ENSBTAG00000004996", "ENSB…
								GO:1901360	organic cyclic compound metabolic process	1161	88	73.18	0.02303	ENSBTAG00000000365, "ENSBTAG00000000382", "ENSBTAG00000000721", "ENSBTAG00000000795", "ENSBTAG00000001096", "ENSBTAG00000001518", "ENSBTAG00000001745", "ENSBTAG00000002526", "ENSBTAG00000002720", "ENSBTAG00000003397", "ENSBTAG00000003469", "ENSBTAG00000003485", "ENSBTAG00000003505", "ENSBTAG00000003746", "ENSBTAG00000003986", "ENSBTAG00000004073", "ENSBTAG00000004844", "ENSBTAG00000004906", "ENSB…		GO:0051492	regulation of stress fiber assembly	17	6	2.37	0.02272	ENSBTAG00000002258, "ENSBTAG00000004279", "ENSBTAG00000006189", "ENSBTAG00000011150", "ENSBTAG00000013063", "ENSBTAG00000015147"
								GO:0051247	positive regulation of protein metabolic process	289	27	18.22	0.0233	ENSBTAG00000000653, "ENSBTAG00000001061", "ENSBTAG00000001508", "ENSBTAG00000001609", "ENSBTAG00000001700", "ENSBTAG00000003994", "ENSBTAG00000004349", "ENSBTAG00000004844", "ENSBTAG00000007116", "ENSBTAG00000007923", "ENSBTAG00000009357", "ENSBTAG00000010271", "ENSBTAG00000010312", "ENSBTAG00000011150", "ENSBTAG00000011640", "ENSBTAG00000013063", "ENSBTAG00000015584", "ENSBTAG00000015874", "ENSB…		GO:0061351	neural precursor cell proliferation	17	6	2.37	0.02272	ENSBTAG00000000696, "ENSBTAG00000002317", "ENSBTAG00000004279", "ENSBTAG00000008110", "ENSBTAG00000021187", "ENSBTAG00000033803"
								GO:2001235	positive regulation of apoptotic signaling pathway	36	6	2.27	0.02332	ENSBTAG00000001096, "ENSBTAG00000015369", "ENSBTAG00000017869", "ENSBTAG00000019648", "ENSBTAG00000019914", "ENSBTAG00000027625"		GO:2000045	regulation of G1/S transition of mitotic cell cycle	17	6	2.37	0.02272	ENSBTAG00000000483, "ENSBTAG00000002121", "ENSBTAG00000007234", "ENSBTAG00000008338", "ENSBTAG00000021187", "ENSBTAG00000037811"
								GO:0009888	tissue development	329	30	20.74	0.02337	ENSBTAG00000001700, "ENSBTAG00000001977", "ENSBTAG00000005260", "ENSBTAG00000005990", "ENSBTAG00000006189", "ENSBTAG00000007116", "ENSBTAG00000008061", "ENSBTAG00000009231", "ENSBTAG00000009292", "ENSBTAG00000010312", "ENSBTAG00000010619", "ENSBTAG00000011224", "ENSBTAG00000011808", "ENSBTAG00000011847", "ENSBTAG00000011908", "ENSBTAG00000013063", "ENSBTAG00000013109", "ENSBTAG00000013300", "ENSB…		GO:0010638	positive regulation of organelle organization	114	24	15.9	0.02282	ENSBTAG00000001394, "ENSBTAG00000002238", "ENSBTAG00000002258", "ENSBTAG00000003505", "ENSBTAG00000004129", "ENSBTAG00000004279", "ENSBTAG00000006370", "ENSBTAG00000007725", "ENSBTAG00000007964", "ENSBTAG00000008184", "ENSBTAG00000008338", "ENSBTAG00000009394", "ENSBTAG00000009928", "ENSBTAG00000010223", "ENSBTAG00000010312", "ENSBTAG00000011150", "ENSBTAG00000011699", "ENSBTAG00000013063", "ENSB…
								GO:0001952	regulation of cell-matrix adhesion	18	4	1.13	0.0234	ENSBTAG00000006189, "ENSBTAG00000013063", "ENSBTAG00000015147", "ENSBTAG00000027625"		GO:1902531	regulation of intracellular signal transduction	299	54	41.7	0.02317	ENSBTAG00000000236, "ENSBTAG00000000563", "ENSBTAG00000000696", "ENSBTAG00000000759", "ENSBTAG00000000804", "ENSBTAG00000001061", "ENSBTAG00000001508", "ENSBTAG00000001609", "ENSBTAG00000001835", "ENSBTAG00000002258", "ENSBTAG00000003001", "ENSBTAG00000003245", "ENSBTAG00000003409", "ENSBTAG00000003505", "ENSBTAG00000003642", "ENSBTAG00000003994", "ENSBTAG00000004279", "ENSBTAG00000005431", "ENSB…
								GO:0010811	positive regulation of cell-substrate adhesion	18	4	1.13	0.0234	ENSBTAG00000001700, "ENSBTAG00000013063", "ENSBTAG00000015147", "ENSBTAG00000027625"		GO:0002009	morphogenesis of an epithelium	74	17	10.32	0.02331	ENSBTAG00000000696, "ENSBTAG00000001725", "ENSBTAG00000001835", "ENSBTAG00000002606", "ENSBTAG00000002727", "ENSBTAG00000004129", "ENSBTAG00000004279", "ENSBTAG00000006189", "ENSBTAG00000008110", "ENSBTAG00000008113", "ENSBTAG00000008837", "ENSBTAG00000009436", "ENSBTAG00000010992", "ENSBTAG00000013227", "ENSBTAG00000014299", "ENSBTAG00000014824", "ENSBTAG00000026199"
								GO:0035148	tube formation	18	4	1.13	0.0234	ENSBTAG00000011224, "ENSBTAG00000013063", "ENSBTAG00000014520", "ENSBTAG00000027625"		GO:0006816	calcium ion transport	74	17	10.32	0.02331	ENSBTAG00000001725, "ENSBTAG00000002313", "ENSBTAG00000003409", "ENSBTAG00000005807", "ENSBTAG00000008303", "ENSBTAG00000009615", "ENSBTAG00000011388", "ENSBTAG00000012805", "ENSBTAG00000013109", "ENSBTAG00000013197", "ENSBTAG00000013579", "ENSBTAG00000017869", "ENSBTAG00000018588", "ENSBTAG00000025853", "ENSBTAG00000032705", "ENSBTAG00000034867", "ENSBTAG00000037811"
								GO:0043408	regulation of MAPK cascade	125	14	7.88	0.02447	ENSBTAG00000001061, "ENSBTAG00000001508", "ENSBTAG00000001609", "ENSBTAG00000001700", "ENSBTAG00000003994", "ENSBTAG00000007840", "ENSBTAG00000007923", "ENSBTAG00000010312", "ENSBTAG00000013063", "ENSBTAG00000017866", "ENSBTAG00000017869", "ENSBTAG00000020244", "ENSBTAG00000021245", "ENSBTAG00000027625"		GO:0048856	anatomical structure development	1019	162	142.11	0.02348	ENSBTAG00000000310, "ENSBTAG00000000365", "ENSBTAG00000000404", "ENSBTAG00000000483", "ENSBTAG00000000522", "ENSBTAG00000000696", "ENSBTAG00000000711", "ENSBTAG00000001027", "ENSBTAG00000001061", "ENSBTAG00000001182", "ENSBTAG00000001185", "ENSBTAG00000001508", "ENSBTAG00000001725", "ENSBTAG00000001835", "ENSBTAG00000002179", "ENSBTAG00000002258", "ENSBTAG00000002317", "ENSBTAG00000002333", "ENSB…
								GO:0051051	negative regulation of transport	79	10	4.98	0.02537	ENSBTAG00000007840, "ENSBTAG00000012931", "ENSBTAG00000013063", "ENSBTAG00000017869", "ENSBTAG00000018801", "ENSBTAG00000019648", "ENSBTAG00000020764", "ENSBTAG00000027625", "ENSBTAG00000032705", "ENSBTAG00000047330"		GO:0051093	negative regulation of developmental process	150	30	20.92	0.02349	ENSBTAG00000000404, "ENSBTAG00000000522", "ENSBTAG00000001725", "ENSBTAG00000001835", "ENSBTAG00000002317", "ENSBTAG00000003505", "ENSBTAG00000004129", "ENSBTAG00000004279", "ENSBTAG00000007605", "ENSBTAG00000008113", "ENSBTAG00000010125", "ENSBTAG00000010312", "ENSBTAG00000011808", "ENSBTAG00000011847", "ENSBTAG00000012062", "ENSBTAG00000012125", "ENSBTAG00000012178", "ENSBTAG00000012450", "ENSB…
								GO:0032270	positive regulation of cellular protein metabolic process	278	26	17.52	0.02548	ENSBTAG00000000653, "ENSBTAG00000001061", "ENSBTAG00000001508", "ENSBTAG00000001609", "ENSBTAG00000001700", "ENSBTAG00000003994", "ENSBTAG00000004349", "ENSBTAG00000004844", "ENSBTAG00000007116", "ENSBTAG00000007923", "ENSBTAG00000009357", "ENSBTAG00000010271", "ENSBTAG00000010312", "ENSBTAG00000011150", "ENSBTAG00000011640", "ENSBTAG00000013063", "ENSBTAG00000015584", "ENSBTAG00000017866", "ENSB…		GO:0044057	regulation of system process	97	21	13.53	0.02394	ENSBTAG00000001061, "ENSBTAG00000001835", "ENSBTAG00000002333", "ENSBTAG00000003409", "ENSBTAG00000004279", "ENSBTAG00000005431", "ENSBTAG00000009292", "ENSBTAG00000010649", "ENSBTAG00000010681", "ENSBTAG00000011461", "ENSBTAG00000013300", "ENSBTAG00000014463", "ENSBTAG00000016194", "ENSBTAG00000016768", "ENSBTAG00000017869", "ENSBTAG00000018508", "ENSBTAG00000021664", "ENSBTAG00000022244", "ENSB…
								GO:0050790	regulation of catalytic activity	441	38	27.8	0.02593	ENSBTAG00000000653, "ENSBTAG00000001096", "ENSBTAG00000001508", "ENSBTAG00000001609", "ENSBTAG00000001700", "ENSBTAG00000002531", "ENSBTAG00000003185", "ENSBTAG00000003994", "ENSBTAG00000004349", "ENSBTAG00000007116", "ENSBTAG00000007840", "ENSBTAG00000007923", "ENSBTAG00000008424", "ENSBTAG00000008731", "ENSBTAG00000009302", "ENSBTAG00000010312", "ENSBTAG00000011150", "ENSBTAG00000011808", "ENSB…		GO:0030030	cell projection organization	224	42	31.24	0.02413	ENSBTAG00000000696, "ENSBTAG00000001182", "ENSBTAG00000001835", "ENSBTAG00000002317", "ENSBTAG00000002608", "ENSBTAG00000003185", "ENSBTAG00000003409", "ENSBTAG00000004279", "ENSBTAG00000004318", "ENSBTAG00000004996", "ENSBTAG00000005106", "ENSBTAG00000005990", "ENSBTAG00000006588", "ENSBTAG00000007605", "ENSBTAG00000007725", "ENSBTAG00000008110", "ENSBTAG00000008201", "ENSBTAG00000009960", "ENSB…
								GO:0003007	heart morphogenesis	37	6	2.33	0.02641	ENSBTAG00000005990, "ENSBTAG00000009292", "ENSBTAG00000011224", "ENSBTAG00000014855", "ENSBTAG00000016514", "ENSBTAG00000020244"		GO:0045596	negative regulation of cell differentiation	103	22	14.36	0.02446	ENSBTAG00000001725, "ENSBTAG00000002317", "ENSBTAG00000004129", "ENSBTAG00000007605", "ENSBTAG00000008113", "ENSBTAG00000010125", "ENSBTAG00000010312", "ENSBTAG00000011808", "ENSBTAG00000012062", "ENSBTAG00000012125", "ENSBTAG00000012178", "ENSBTAG00000012450", "ENSBTAG00000013063", "ENSBTAG00000013227", "ENSBTAG00000017855", "ENSBTAG00000017869", "ENSBTAG00000018463", "ENSBTAG00000021187", "ENSB…
								GO:0090092	regulation of transmembrane receptor protein serine/threonine kinase signaling pathway	37	6	2.33	0.02641	ENSBTAG00000011224, "ENSBTAG00000011847", "ENSBTAG00000017869", "ENSBTAG00000018114", "ENSBTAG00000021245", "ENSBTAG00000027625"		GO:0009100	glycoprotein metabolic process	69	16	9.62	0.02512	ENSBTAG00000001405, "ENSBTAG00000003109", "ENSBTAG00000003505", "ENSBTAG00000005250", "ENSBTAG00000005445", "ENSBTAG00000006085", "ENSBTAG00000007203", "ENSBTAG00000008202", "ENSBTAG00000008338", "ENSBTAG00000011611", "ENSBTAG00000014521", "ENSBTAG00000017077", "ENSBTAG00000019077", "ENSBTAG00000019819", "ENSBTAG00000021445", "ENSBTAG00000032223"
								GO:0097191	extrinsic apoptotic signaling pathway	37	6	2.33	0.02641	ENSBTAG00000001508, "ENSBTAG00000014883", "ENSBTAG00000015369", "ENSBTAG00000017869", "ENSBTAG00000018274", "ENSBTAG00000027625"		GO:0010564	regulation of cell cycle process	115	24	16.04	0.02518	ENSBTAG00000000483, "ENSBTAG00000002121", "ENSBTAG00000004279", "ENSBTAG00000006255", "ENSBTAG00000007160", "ENSBTAG00000007234", "ENSBTAG00000007844", "ENSBTAG00000008338", "ENSBTAG00000008758", "ENSBTAG00000009394", "ENSBTAG00000010109", "ENSBTAG00000010731", "ENSBTAG00000014430", "ENSBTAG00000015878", "ENSBTAG00000018806", "ENSBTAG00000020777", "ENSBTAG00000021187", "ENSBTAG00000027444", "ENSB…
								GO:0009968	negative regulation of signal transduction	214	21	13.49	0.02684	ENSBTAG00000001508, "ENSBTAG00000003505", "ENSBTAG00000007116", "ENSBTAG00000007840", "ENSBTAG00000010042", "ENSBTAG00000010271", "ENSBTAG00000011808", "ENSBTAG00000011847", "ENSBTAG00000012007", "ENSBTAG00000013063", "ENSBTAG00000015584", "ENSBTAG00000017869", "ENSBTAG00000018036", "ENSBTAG00000019648", "ENSBTAG00000020244", "ENSBTAG00000021245", "ENSBTAG00000027625", "ENSBTAG00000032705", "ENSB…		GO:0099177	regulation of trans-synaptic signaling	58	14	8.09	0.02524	ENSBTAG00000002317, "ENSBTAG00000005106", "ENSBTAG00000007725", "ENSBTAG00000008338", "ENSBTAG00000009960", "ENSBTAG00000010312", "ENSBTAG00000011150", "ENSBTAG00000011461", "ENSBTAG00000012939", "ENSBTAG00000018508", "ENSBTAG00000019365", "ENSBTAG00000025853", "ENSBTAG00000037811", "ENSBTAG00000047330"
								GO:0046483	heterocycle metabolic process	1079	82	68.01	0.02723	ENSBTAG00000000365, "ENSBTAG00000000382", "ENSBTAG00000000721", "ENSBTAG00000000795", "ENSBTAG00000001096", "ENSBTAG00000001518", "ENSBTAG00000001745", "ENSBTAG00000002526", "ENSBTAG00000002720", "ENSBTAG00000003397", "ENSBTAG00000003469", "ENSBTAG00000003485", "ENSBTAG00000003505", "ENSBTAG00000003986", "ENSBTAG00000004073", "ENSBTAG00000004844", "ENSBTAG00000004906", "ENSBTAG00000005380", "ENSB…		GO:1990778	protein localization to cell periphery	58	14	8.09	0.02524	ENSBTAG00000004318, "ENSBTAG00000005106", "ENSBTAG00000007804", "ENSBTAG00000008061", "ENSBTAG00000008110", "ENSBTAG00000009960", "ENSBTAG00000013063", "ENSBTAG00000015147", "ENSBTAG00000016768", "ENSBTAG00000017604", "ENSBTAG00000017955", "ENSBTAG00000026199", "ENSBTAG00000027626", "ENSBTAG00000038696"
								GO:0006464	cellular protein modification process	814	64	51.31	0.02776	ENSBTAG00000000005, "ENSBTAG00000000162", "ENSBTAG00000000252", "ENSBTAG00000000653", "ENSBTAG00000001061", "ENSBTAG00000001096", "ENSBTAG00000001508", "ENSBTAG00000001609", "ENSBTAG00000001700", "ENSBTAG00000002924", "ENSBTAG00000003201", "ENSBTAG00000003505", "ENSBTAG00000003994", "ENSBTAG00000004269", "ENSBTAG00000004349", "ENSBTAG00000004844", "ENSBTAG00000005754", "ENSBTAG00000005975", "ENSB…		GO:0051668	localization within membrane	22	7	3.07	0.02542	ENSBTAG00000000404, "ENSBTAG00000001565", "ENSBTAG00000002317", "ENSBTAG00000003708", "ENSBTAG00000007804", "ENSBTAG00000008061", "ENSBTAG00000013063"
								GO:0036211	protein modification process	814	64	51.31	0.02776	ENSBTAG00000000005, "ENSBTAG00000000162", "ENSBTAG00000000252", "ENSBTAG00000000653", "ENSBTAG00000001061", "ENSBTAG00000001096", "ENSBTAG00000001508", "ENSBTAG00000001609", "ENSBTAG00000001700", "ENSBTAG00000002924", "ENSBTAG00000003201", "ENSBTAG00000003505", "ENSBTAG00000003994", "ENSBTAG00000004269", "ENSBTAG00000004349", "ENSBTAG00000004844", "ENSBTAG00000005754", "ENSBTAG00000005975", "ENSB…		GO:0007584	response to nutrient	13	5	1.81	0.02544	ENSBTAG00000003409, "ENSBTAG00000010731", "ENSBTAG00000013227", "ENSBTAG00000016414", "ENSBTAG00000017873"
								GO:0001843	neural tube closure	11	3	0.69	0.028	ENSBTAG00000011224, "ENSBTAG00000014520", "ENSBTAG00000027625"		GO:0032233	positive regulation of actin filament bundle assembly	13	5	1.81	0.02544	ENSBTAG00000002258, "ENSBTAG00000004279", "ENSBTAG00000011150", "ENSBTAG00000013063", "ENSBTAG00000015147"
								GO:0001954	positive regulation of cell-matrix adhesion	11	3	0.69	0.028	ENSBTAG00000013063, "ENSBTAG00000015147", "ENSBTAG00000027625"		GO:1904950	negative regulation of establishment of protein localization	37	10	5.16	0.02627	ENSBTAG00000002606, "ENSBTAG00000003409", "ENSBTAG00000005340", "ENSBTAG00000006665", "ENSBTAG00000010658", "ENSBTAG00000010681", "ENSBTAG00000012125", "ENSBTAG00000013063", "ENSBTAG00000018588", "ENSBTAG00000018801"
								GO:0014020	primary neural tube formation	11	3	0.69	0.028	ENSBTAG00000011224, "ENSBTAG00000014520", "ENSBTAG00000027625"		GO:0009967	positive regulation of signal transduction	263	48	36.68	0.02632	ENSBTAG00000000563, "ENSBTAG00000000696", "ENSBTAG00000000759", "ENSBTAG00000001060", "ENSBTAG00000001061", "ENSBTAG00000001508", "ENSBTAG00000001609", "ENSBTAG00000001835", "ENSBTAG00000002258", "ENSBTAG00000002357", "ENSBTAG00000002606", "ENSBTAG00000003001", "ENSBTAG00000003245", "ENSBTAG00000003505", "ENSBTAG00000003994", "ENSBTAG00000004279", "ENSBTAG00000004844", "ENSBTAG00000005431", "ENSB…
								GO:0014812	muscle cell migration	11	3	0.69	0.028	ENSBTAG00000003994, "ENSBTAG00000011808", "ENSBTAG00000013063"		GO:0000082	G1/S transition of mitotic cell cycle	27	8	3.77	0.02657	ENSBTAG00000000483, "ENSBTAG00000002121", "ENSBTAG00000007234", "ENSBTAG00000008338", "ENSBTAG00000010731", "ENSBTAG00000018691", "ENSBTAG00000021187", "ENSBTAG00000037811"
								GO:0030032	lamellipodium assembly	11	3	0.69	0.028	ENSBTAG00000001700, "ENSBTAG00000005990", "ENSBTAG00000011808"		GO:0051017	actin filament bundle assembly	27	8	3.77	0.02657	ENSBTAG00000002082, "ENSBTAG00000002258", "ENSBTAG00000003362", "ENSBTAG00000004279", "ENSBTAG00000006189", "ENSBTAG00000011150", "ENSBTAG00000013063", "ENSBTAG00000015147"
								GO:0032370	positive regulation of lipid transport	11	3	0.69	0.028	ENSBTAG00000003746, "ENSBTAG00000017869", "ENSBTAG00000019065"		GO:0061572	actin filament bundle organization	27	8	3.77	0.02657	ENSBTAG00000002082, "ENSBTAG00000002258", "ENSBTAG00000003362", "ENSBTAG00000004279", "ENSBTAG00000006189", "ENSBTAG00000011150", "ENSBTAG00000013063", "ENSBTAG00000015147"
								GO:0032413	negative regulation of ion transmembrane transporter activity	11	3	0.69	0.028	ENSBTAG00000012931, "ENSBTAG00000017869", "ENSBTAG00000032705"		GO:0044843	cell cycle G1/S phase transition	32	9	4.46	0.02673	ENSBTAG00000000483, "ENSBTAG00000002121", "ENSBTAG00000007234", "ENSBTAG00000008338", "ENSBTAG00000010731", "ENSBTAG00000018691", "ENSBTAG00000021187", "ENSBTAG00000033304", "ENSBTAG00000037811"
								GO:0032728	positive regulation of interferon-beta production	11	3	0.69	0.028	ENSBTAG00000008825, "ENSBTAG00000010042", "ENSBTAG00000013259"		GO:0051239	regulation of multicellular organismal process	530	89	73.91	0.02734	ENSBTAG00000000404, "ENSBTAG00000000483", "ENSBTAG00000000522", "ENSBTAG00000000696", "ENSBTAG00000001061", "ENSBTAG00000001182", "ENSBTAG00000001185", "ENSBTAG00000001508", "ENSBTAG00000001609", "ENSBTAG00000001725", "ENSBTAG00000001745", "ENSBTAG00000001835", "ENSBTAG00000002258", "ENSBTAG00000002317", "ENSBTAG00000002333", "ENSBTAG00000002357", "ENSBTAG00000002606", "ENSBTAG00000002835", "ENSB…
								GO:0035924	cellular response to vascular endothelial growth factor stimulus	11	3	0.69	0.028	ENSBTAG00000003505, "ENSBTAG00000013063", "ENSBTAG00000017584"		GO:1901700	response to oxygen-containing compound	270	49	37.65	0.02743	ENSBTAG00000000483, "ENSBTAG00000000564", "ENSBTAG00000001061", "ENSBTAG00000002357", "ENSBTAG00000003001", "ENSBTAG00000003245", "ENSBTAG00000003362", "ENSBTAG00000003409", "ENSBTAG00000003994", "ENSBTAG00000004279", "ENSBTAG00000006523", "ENSBTAG00000006676", "ENSBTAG00000006884", "ENSBTAG00000008113", "ENSBTAG00000008338", "ENSBTAG00000010125", "ENSBTAG00000010312", "ENSBTAG00000010658", "ENSB…
								GO:0042982	amyloid precursor protein metabolic process	11	3	0.69	0.028	ENSBTAG00000005694, "ENSBTAG00000015874", "ENSBTAG00000020244"		GO:0050801	ion homeostasis	134	27	18.69	0.02804	ENSBTAG00000000203, "ENSBTAG00000001725", "ENSBTAG00000002258", "ENSBTAG00000002526", "ENSBTAG00000003409", "ENSBTAG00000003505", "ENSBTAG00000005236", "ENSBTAG00000005807", "ENSBTAG00000007015", "ENSBTAG00000007273", "ENSBTAG00000008303", "ENSBTAG00000010312", "ENSBTAG00000011388", "ENSBTAG00000012117", "ENSBTAG00000013300", "ENSBTAG00000014553", "ENSBTAG00000015369", "ENSBTAG00000016355", "ENSB…
								GO:0060606	tube closure	11	3	0.69	0.028	ENSBTAG00000011224, "ENSBTAG00000014520", "ENSBTAG00000027625"		GO:0051726	regulation of cell cycle	189	36	26.36	0.02833	ENSBTAG00000000483, "ENSBTAG00000001061", "ENSBTAG00000002121", "ENSBTAG00000002727", "ENSBTAG00000004279", "ENSBTAG00000005861", "ENSBTAG00000006255", "ENSBTAG00000007160", "ENSBTAG00000007234", "ENSBTAG00000007629", "ENSBTAG00000007844", "ENSBTAG00000008338", "ENSBTAG00000008758", "ENSBTAG00000009156", "ENSBTAG00000009394", "ENSBTAG00000010109", "ENSBTAG00000010125", "ENSBTAG00000010731", "ENSB…
								GO:0021915	neural tube development	19	4	1.2	0.02821	ENSBTAG00000011224, "ENSBTAG00000014520", "ENSBTAG00000015584", "ENSBTAG00000027625"		GO:0072659	protein localization to plasma membrane	48	12	6.69	0.02849	ENSBTAG00000007804, "ENSBTAG00000008061", "ENSBTAG00000008110", "ENSBTAG00000009960", "ENSBTAG00000013063", "ENSBTAG00000015147", "ENSBTAG00000016768", "ENSBTAG00000017604", "ENSBTAG00000017955", "ENSBTAG00000026199", "ENSBTAG00000027626", "ENSBTAG00000038696"
								GO:0046661	male sex differentiation	19	4	1.2	0.02821	ENSBTAG00000011224, "ENSBTAG00000017604", "ENSBTAG00000018114", "ENSBTAG00000027625"		GO:1901342	regulation of vasculature development	70	16	9.76	0.02852	ENSBTAG00000000404, "ENSBTAG00000000483", "ENSBTAG00000001061", "ENSBTAG00000001725", "ENSBTAG00000002835", "ENSBTAG00000003505", "ENSBTAG00000003927", "ENSBTAG00000004129", "ENSBTAG00000004279", "ENSBTAG00000004679", "ENSBTAG00000009292", "ENSBTAG00000010992", "ENSBTAG00000012450", "ENSBTAG00000013063", "ENSBTAG00000017537", "ENSBTAG00000018655"
								GO:1901890	positive regulation of cell junction assembly	19	4	1.2	0.02821	ENSBTAG00000013063, "ENSBTAG00000015147", "ENSBTAG00000017869", "ENSBTAG00000027625"		GO:0120036	plasma membrane bounded cell projection organization	214	40	29.84	0.02863	ENSBTAG00000001182, "ENSBTAG00000001835", "ENSBTAG00000002317", "ENSBTAG00000002608", "ENSBTAG00000003185", "ENSBTAG00000003409", "ENSBTAG00000004279", "ENSBTAG00000004318", "ENSBTAG00000004996", "ENSBTAG00000005106", "ENSBTAG00000005990", "ENSBTAG00000007605", "ENSBTAG00000007725", "ENSBTAG00000008110", "ENSBTAG00000008201", "ENSBTAG00000009960", "ENSBTAG00000010649", "ENSBTAG00000010859", "ENSB…
								GO:2001257	regulation of cation channel activity	19	4	1.2	0.02821	ENSBTAG00000013109, "ENSBTAG00000017135", "ENSBTAG00000017869", "ENSBTAG00000032705"		GO:0060548	negative regulation of cell death	183	35	25.52	0.0287	ENSBTAG00000000759, "ENSBTAG00000001061", "ENSBTAG00000001508", "ENSBTAG00000002609", "ENSBTAG00000003362", "ENSBTAG00000004279", "ENSBTAG00000005009", "ENSBTAG00000006255", "ENSBTAG00000007662", "ENSBTAG00000008113", "ENSBTAG00000010109", "ENSBTAG00000010125", "ENSBTAG00000010731", "ENSBTAG00000010992", "ENSBTAG00000011082", "ENSBTAG00000011429", "ENSBTAG00000012062", "ENSBTAG00000013025", "ENSB…
								GO:0031623	receptor internalization	28	5	1.76	0.0285	ENSBTAG00000000005, "ENSBTAG00000007725", "ENSBTAG00000010619", "ENSBTAG00000017866", "ENSBTAG00000017869"		GO:0050896	response to stimulus	1681	256	234.43	0.02934	ENSBTAG00000000005, "ENSBTAG00000000042", "ENSBTAG00000000203", "ENSBTAG00000000236", "ENSBTAG00000000365", "ENSBTAG00000000483", "ENSBTAG00000000522", "ENSBTAG00000000563", "ENSBTAG00000000564", "ENSBTAG00000000696", "ENSBTAG00000000759", "ENSBTAG00000000804", "ENSBTAG00000001060", "ENSBTAG00000001061", "ENSBTAG00000001185", "ENSBTAG00000001235", "ENSBTAG00000001508", "ENSBTAG00000001565", "ENSB…
								GO:2000027	regulation of animal organ morphogenesis	28	5	1.76	0.0285	ENSBTAG00000001700, "ENSBTAG00000011224", "ENSBTAG00000011847", "ENSBTAG00000021245", "ENSBTAG00000027625"		GO:0007507	heart development	76	17	10.6	0.02976	ENSBTAG00000000696, "ENSBTAG00000001835", "ENSBTAG00000002333", "ENSBTAG00000002835", "ENSBTAG00000005990", "ENSBTAG00000006588", "ENSBTAG00000008110", "ENSBTAG00000008113", "ENSBTAG00000008303", "ENSBTAG00000009292", "ENSBTAG00000010312", "ENSBTAG00000010649", "ENSBTAG00000013227", "ENSBTAG00000016514", "ENSBTAG00000019515", "ENSBTAG00000021187", "ENSBTAG00000047586"
								GO:0042326	negative regulation of phosphorylation	92	11	5.8	0.02861	ENSBTAG00000003994, "ENSBTAG00000007840", "ENSBTAG00000008731", "ENSBTAG00000011640", "ENSBTAG00000011808", "ENSBTAG00000013063", "ENSBTAG00000017869", "ENSBTAG00000019648", "ENSBTAG00000020244", "ENSBTAG00000021245", "ENSBTAG00000027625"		GO:0048523	negative regulation of cellular process	821	132	114.5	0.02988	ENSBTAG00000000483, "ENSBTAG00000000696", "ENSBTAG00000000759", "ENSBTAG00000001061", "ENSBTAG00000001508", "ENSBTAG00000001725", "ENSBTAG00000001835", "ENSBTAG00000001872", "ENSBTAG00000002121", "ENSBTAG00000002258", "ENSBTAG00000002317", "ENSBTAG00000002333", "ENSBTAG00000002606", "ENSBTAG00000002609", "ENSBTAG00000002727", "ENSBTAG00000002820", "ENSBTAG00000002835", "ENSBTAG00000003109", "ENSB…
								GO:1901342	regulation of vasculature development	70	9	4.41	0.03024	ENSBTAG00000000653, "ENSBTAG00000001061", "ENSBTAG00000003505", "ENSBTAG00000009292", "ENSBTAG00000013063", "ENSBTAG00000015337", "ENSBTAG00000018810", "ENSBTAG00000020244", "ENSBTAG00000027625"		GO:0030038	contractile actin filament bundle assembly	18	6	2.51	0.03017	ENSBTAG00000002258, "ENSBTAG00000004279", "ENSBTAG00000006189", "ENSBTAG00000011150", "ENSBTAG00000013063", "ENSBTAG00000015147"
								GO:0007167	enzyme linked receptor protein signaling pathway	141	15	8.89	0.03067	ENSBTAG00000003505, "ENSBTAG00000003994", "ENSBTAG00000009292", "ENSBTAG00000010312", "ENSBTAG00000011224", "ENSBTAG00000011808", "ENSBTAG00000011847", "ENSBTAG00000017869", "ENSBTAG00000018114", "ENSBTAG00000018508", "ENSBTAG00000020244", "ENSBTAG00000021245", "ENSBTAG00000025942", "ENSBTAG00000027625", "ENSBTAG00000046979"		GO:0043149	stress fiber assembly	18	6	2.51	0.03017	ENSBTAG00000002258, "ENSBTAG00000004279", "ENSBTAG00000006189", "ENSBTAG00000011150", "ENSBTAG00000013063", "ENSBTAG00000015147"
								GO:0010648	negative regulation of cell communication	230	22	14.5	0.03072	ENSBTAG00000001508, "ENSBTAG00000003505", "ENSBTAG00000007116", "ENSBTAG00000007725", "ENSBTAG00000007840", "ENSBTAG00000010042", "ENSBTAG00000010271", "ENSBTAG00000011808", "ENSBTAG00000011847", "ENSBTAG00000012007", "ENSBTAG00000013063", "ENSBTAG00000015584", "ENSBTAG00000017869", "ENSBTAG00000018036", "ENSBTAG00000019648", "ENSBTAG00000020244", "ENSBTAG00000021245", "ENSBTAG00000027625", "ENSB…		GO:0062207	regulation of pattern recognition receptor signaling pathway	18	6	2.51	0.03017	ENSBTAG00000002357, "ENSBTAG00000002606", "ENSBTAG00000009960", "ENSBTAG00000017869", "ENSBTAG00000031231", "ENSBTAG00000045550"
								GO:0023057	negative regulation of signaling	230	22	14.5	0.03072	ENSBTAG00000001508, "ENSBTAG00000003505", "ENSBTAG00000007116", "ENSBTAG00000007725", "ENSBTAG00000007840", "ENSBTAG00000010042", "ENSBTAG00000010271", "ENSBTAG00000011808", "ENSBTAG00000011847", "ENSBTAG00000012007", "ENSBTAG00000013063", "ENSBTAG00000015584", "ENSBTAG00000017869", "ENSBTAG00000018036", "ENSBTAG00000019648", "ENSBTAG00000020244", "ENSBTAG00000021245", "ENSBTAG00000027625", "ENSB…		GO:1903510	mucopolysaccharide metabolic process	18	6	2.51	0.03017	ENSBTAG00000000483, "ENSBTAG00000001405", "ENSBTAG00000003505", "ENSBTAG00000005250", "ENSBTAG00000005445", "ENSBTAG00000014521"
								GO:0051338	regulation of transferase activity	179	18	11.28	0.03142	ENSBTAG00000001609, "ENSBTAG00000001700", "ENSBTAG00000004349", "ENSBTAG00000007116", "ENSBTAG00000007840", "ENSBTAG00000007923", "ENSBTAG00000008731", "ENSBTAG00000010312", "ENSBTAG00000011808", "ENSBTAG00000012007", "ENSBTAG00000013063", "ENSBTAG00000015584", "ENSBTAG00000017869", "ENSBTAG00000019648", "ENSBTAG00000020244", "ENSBTAG00000023831", "ENSBTAG00000027625", "ENSBTAG00000033304"		GO:0033993	response to lipid	129	26	17.99	0.03063	ENSBTAG00000001061, "ENSBTAG00000002357", "ENSBTAG00000004279", "ENSBTAG00000006676", "ENSBTAG00000006884", "ENSBTAG00000008113", "ENSBTAG00000010312", "ENSBTAG00000010681", "ENSBTAG00000010731", "ENSBTAG00000010992", "ENSBTAG00000011808", "ENSBTAG00000012062", "ENSBTAG00000013038", "ENSBTAG00000013227", "ENSBTAG00000015032", "ENSBTAG00000015101", "ENSBTAG00000016007", "ENSBTAG00000016194", "ENSB…
								GO:0001837	epithelial to mesenchymal transition	29	5	1.83	0.03272	ENSBTAG00000009292, "ENSBTAG00000010619", "ENSBTAG00000020244", "ENSBTAG00000021245", "ENSBTAG00000027625"		GO:0051345	positive regulation of hydrolase activity	129	26	17.99	0.03063	ENSBTAG00000002531, "ENSBTAG00000003185", "ENSBTAG00000003245", "ENSBTAG00000003708", "ENSBTAG00000004279", "ENSBTAG00000005009", "ENSBTAG00000005316", "ENSBTAG00000006065", "ENSBTAG00000006550", "ENSBTAG00000008338", "ENSBTAG00000010223", "ENSBTAG00000010992", "ENSBTAG00000011150", "ENSBTAG00000011429", "ENSBTAG00000011883", "ENSBTAG00000012125", "ENSBTAG00000012450", "ENSBTAG00000013123", "ENSB…
								GO:0010810	regulation of cell-substrate adhesion	29	5	1.83	0.03272	ENSBTAG00000001700, "ENSBTAG00000006189", "ENSBTAG00000013063", "ENSBTAG00000015147", "ENSBTAG00000027625"		GO:0034329	cell junction assembly	54	13	7.53	0.03106	ENSBTAG00000002238, "ENSBTAG00000004279", "ENSBTAG00000006189", "ENSBTAG00000009960", "ENSBTAG00000012450", "ENSBTAG00000013063", "ENSBTAG00000013227", "ENSBTAG00000014295", "ENSBTAG00000014299", "ENSBTAG00000015147", "ENSBTAG00000017604", "ENSBTAG00000017869", "ENSBTAG00000026199"
								GO:1901888	regulation of cell junction assembly	29	5	1.83	0.03272	ENSBTAG00000006189, "ENSBTAG00000013063", "ENSBTAG00000015147", "ENSBTAG00000017869", "ENSBTAG00000027625"		GO:1902533	positive regulation of intracellular signal transduction	178	34	24.82	0.03131	ENSBTAG00000000563, "ENSBTAG00000000696", "ENSBTAG00000000759", "ENSBTAG00000001061", "ENSBTAG00000001508", "ENSBTAG00000001609", "ENSBTAG00000001835", "ENSBTAG00000002258", "ENSBTAG00000003001", "ENSBTAG00000003245", "ENSBTAG00000003505", "ENSBTAG00000003994", "ENSBTAG00000004279", "ENSBTAG00000005431", "ENSBTAG00000006665", "ENSBTAG00000008303", "ENSBTAG00000008338", "ENSBTAG00000009928", "ENSB…
								GO:0051607	defense response to virus	60	8	3.78	0.03302	ENSBTAG00000008825, "ENSBTAG00000010042", "ENSBTAG00000013259", "ENSBTAG00000014007", "ENSBTAG00000018036", "ENSBTAG00000018274", "ENSBTAG00000019914", "ENSBTAG00000045550"		GO:0009411	response to UV	38	10	5.3	0.03137	ENSBTAG00000000483, "ENSBTAG00000006065", "ENSBTAG00000006187", "ENSBTAG00000010731", "ENSBTAG00000012577", "ENSBTAG00000015878", "ENSBTAG00000017873", "ENSBTAG00000020451", "ENSBTAG00000020777", "ENSBTAG00000039462"
								GO:0043112	receptor metabolic process	39	6	2.46	0.03338	ENSBTAG00000000005, "ENSBTAG00000007725", "ENSBTAG00000010619", "ENSBTAG00000017866", "ENSBTAG00000017869", "ENSBTAG00000046979"		GO:0120035	regulation of plasma membrane bounded cell projection organization	88	19	12.27	0.03158	ENSBTAG00000002317, "ENSBTAG00000003409", "ENSBTAG00000004279", "ENSBTAG00000004996", "ENSBTAG00000007605", "ENSBTAG00000008110", "ENSBTAG00000008201", "ENSBTAG00000011150", "ENSBTAG00000011808", "ENSBTAG00000012125", "ENSBTAG00000012450", "ENSBTAG00000017554", "ENSBTAG00000017855", "ENSBTAG00000017869", "ENSBTAG00000018373", "ENSBTAG00000018463", "ENSBTAG00000018801", "ENSBTAG00000020126", "ENSB…
								GO:0030838	positive regulation of actin filament polymerization	20	4	1.26	0.03357	ENSBTAG00000007725, "ENSBTAG00000007964", "ENSBTAG00000011150", "ENSBTAG00000054095"		GO:0034330	cell junction organization	94	20	13.11	0.03221	ENSBTAG00000001565, "ENSBTAG00000002238", "ENSBTAG00000004279", "ENSBTAG00000006189", "ENSBTAG00000007153", "ENSBTAG00000007725", "ENSBTAG00000009960", "ENSBTAG00000011150", "ENSBTAG00000011196", "ENSBTAG00000012450", "ENSBTAG00000013063", "ENSBTAG00000013227", "ENSBTAG00000014295", "ENSBTAG00000014299", "ENSBTAG00000015147", "ENSBTAG00000017604", "ENSBTAG00000017869", "ENSBTAG00000018508", "ENSB…
								GO:2001244	positive regulation of intrinsic apoptotic signaling pathway	20	4	1.26	0.03357	ENSBTAG00000001096, "ENSBTAG00000017869", "ENSBTAG00000019648", "ENSBTAG00000019914"		GO:0045787	positive regulation of cell cycle	71	16	9.9	0.03225	ENSBTAG00000000483, "ENSBTAG00000001061", "ENSBTAG00000004279", "ENSBTAG00000005861", "ENSBTAG00000006255", "ENSBTAG00000007160", "ENSBTAG00000007234", "ENSBTAG00000008338", "ENSBTAG00000009394", "ENSBTAG00000010109", "ENSBTAG00000010125", "ENSBTAG00000015116", "ENSBTAG00000015878", "ENSBTAG00000021187", "ENSBTAG00000027444", "ENSBTAG00000039552"
								GO:0051128	regulation of cellular component organization	395	34	24.9	0.03488	ENSBTAG00000000653, "ENSBTAG00000001565", "ENSBTAG00000001700", "ENSBTAG00000003505", "ENSBTAG00000003994", "ENSBTAG00000004996", "ENSBTAG00000005482", "ENSBTAG00000006189", "ENSBTAG00000007725", "ENSBTAG00000007939", "ENSBTAG00000007964", "ENSBTAG00000009394", "ENSBTAG00000010042", "ENSBTAG00000010312", "ENSBTAG00000010619", "ENSBTAG00000011150", "ENSBTAG00000011415", "ENSBTAG00000011808", "ENSB…		GO:0045778	positive regulation of ossification	23	7	3.21	0.03228	ENSBTAG00000000696, "ENSBTAG00000002317", "ENSBTAG00000002835", "ENSBTAG00000008113", "ENSBTAG00000012117", "ENSBTAG00000013533", "ENSBTAG00000022244"
								GO:0060485	mesenchyme development	50	7	3.15	0.03553	ENSBTAG00000009292, "ENSBTAG00000010312", "ENSBTAG00000010619", "ENSBTAG00000011224", "ENSBTAG00000020244", "ENSBTAG00000021245", "ENSBTAG00000027625"		GO:0106106	cold-induced thermogenesis	23	7	3.21	0.03228	ENSBTAG00000001609, "ENSBTAG00000002606", "ENSBTAG00000010681", "ENSBTAG00000017869", "ENSBTAG00000019772", "ENSBTAG00000022244", "ENSBTAG00000047330"
								GO:0001570	vasculogenesis	12	3	0.76	0.03563	ENSBTAG00000009292, "ENSBTAG00000011224", "ENSBTAG00000017869"		GO:0120161	regulation of cold-induced thermogenesis	23	7	3.21	0.03228	ENSBTAG00000001609, "ENSBTAG00000002606", "ENSBTAG00000010681", "ENSBTAG00000017869", "ENSBTAG00000019772", "ENSBTAG00000022244", "ENSBTAG00000047330"
								GO:0001841	neural tube formation	12	3	0.76	0.03563	ENSBTAG00000011224, "ENSBTAG00000014520", "ENSBTAG00000027625"		GO:0010921	regulation of phosphatase activity	33	9	4.6	0.03237	ENSBTAG00000002317, "ENSBTAG00000002727", "ENSBTAG00000003362", "ENSBTAG00000003409", "ENSBTAG00000003994", "ENSBTAG00000007123", "ENSBTAG00000008303", "ENSBTAG00000009302", "ENSBTAG00000019818"
								GO:0008589	regulation of smoothened signaling pathway	12	3	0.76	0.03563	ENSBTAG00000018502, "ENSBTAG00000027625", "ENSBTAG00000030675"		GO:0023052	signaling	1029	162	143.5	0.03289	ENSBTAG00000000005, "ENSBTAG00000000236", "ENSBTAG00000000563", "ENSBTAG00000000564", "ENSBTAG00000000696", "ENSBTAG00000000759", "ENSBTAG00000000804", "ENSBTAG00000001060", "ENSBTAG00000001061", "ENSBTAG00000001508", "ENSBTAG00000001565", "ENSBTAG00000001609", "ENSBTAG00000001725", "ENSBTAG00000001835", "ENSBTAG00000002151", "ENSBTAG00000002258", "ENSBTAG00000002313", "ENSBTAG00000002317", "ENSB…
								GO:0032414	positive regulation of ion transmembrane transporter activity	12	3	0.76	0.03563	ENSBTAG00000013109, "ENSBTAG00000017135", "ENSBTAG00000032705"		GO:0061061	muscle structure development	112	23	15.62	0.03329	ENSBTAG00000001185, "ENSBTAG00000001725", "ENSBTAG00000001835", "ENSBTAG00000002333", "ENSBTAG00000003994", "ENSBTAG00000004279", "ENSBTAG00000004905", "ENSBTAG00000005990", "ENSBTAG00000006588", "ENSBTAG00000008110", "ENSBTAG00000008303", "ENSBTAG00000008338", "ENSBTAG00000009104", "ENSBTAG00000009960", "ENSBTAG00000010649", "ENSBTAG00000011808", "ENSBTAG00000014824", "ENSBTAG00000017869", "ENSB…
								GO:0050732	negative regulation of peptidyl-tyrosine phosphorylation	12	3	0.76	0.03563	ENSBTAG00000017869, "ENSBTAG00000019648", "ENSBTAG00000027625"		GO:0007165	signal transduction	968	153	135	0.03383	ENSBTAG00000000005, "ENSBTAG00000000236", "ENSBTAG00000000563", "ENSBTAG00000000564", "ENSBTAG00000000696", "ENSBTAG00000000759", "ENSBTAG00000000804", "ENSBTAG00000001060", "ENSBTAG00000001061", "ENSBTAG00000001508", "ENSBTAG00000001565", "ENSBTAG00000001609", "ENSBTAG00000001725", "ENSBTAG00000001835", "ENSBTAG00000002151", "ENSBTAG00000002258", "ENSBTAG00000002313", "ENSBTAG00000002317", "ENSB…
								GO:0070542	response to fatty acid	12	3	0.76	0.03563	ENSBTAG00000016355, "ENSBTAG00000017866", "ENSBTAG00000027625"		GO:0031344	regulation of cell projection organization	89	19	12.41	0.03513	ENSBTAG00000002317, "ENSBTAG00000003409", "ENSBTAG00000004279", "ENSBTAG00000004996", "ENSBTAG00000007605", "ENSBTAG00000008110", "ENSBTAG00000008201", "ENSBTAG00000011150", "ENSBTAG00000011808", "ENSBTAG00000012125", "ENSBTAG00000012450", "ENSBTAG00000017554", "ENSBTAG00000017855", "ENSBTAG00000017869", "ENSBTAG00000018373", "ENSBTAG00000018463", "ENSBTAG00000018801", "ENSBTAG00000020126", "ENSB…
								GO:1901992	positive regulation of mitotic cell cycle phase transition	12	3	0.76	0.03563	ENSBTAG00000007160, "ENSBTAG00000007234", "ENSBTAG00000009394"		GO:0006029	proteoglycan metabolic process	14	5	1.95	0.03515	ENSBTAG00000001405, "ENSBTAG00000003505", "ENSBTAG00000005250", "ENSBTAG00000005445", "ENSBTAG00000014521"
								GO:1904063	negative regulation of cation transmembrane transport	12	3	0.76	0.03563	ENSBTAG00000012931, "ENSBTAG00000017869", "ENSBTAG00000032705"		GO:0010977	negative regulation of neuron projection development	14	5	1.95	0.03515	ENSBTAG00000007605, "ENSBTAG00000012125", "ENSBTAG00000012450", "ENSBTAG00000017855", "ENSBTAG00000018463"
								GO:0043412	macromolecule modification	869	67	54.78	0.03579	ENSBTAG00000000005, "ENSBTAG00000000162", "ENSBTAG00000000252", "ENSBTAG00000000653", "ENSBTAG00000001061", "ENSBTAG00000001096", "ENSBTAG00000001508", "ENSBTAG00000001609", "ENSBTAG00000001700", "ENSBTAG00000002924", "ENSBTAG00000003201", "ENSBTAG00000003505", "ENSBTAG00000003994", "ENSBTAG00000004269", "ENSBTAG00000004349", "ENSBTAG00000004844", "ENSBTAG00000005754", "ENSBTAG00000005975", "ENSB…		GO:0031644	regulation of nervous system process	14	5	1.95	0.03515	ENSBTAG00000009292, "ENSBTAG00000011461", "ENSBTAG00000018508", "ENSBTAG00000025853", "ENSBTAG00000047330"
								GO:0016567	protein ubiquitination	182	18	11.47	0.03627	ENSBTAG00000000162, "ENSBTAG00000001508", "ENSBTAG00000001700", "ENSBTAG00000006708", "ENSBTAG00000006797", "ENSBTAG00000007116", "ENSBTAG00000009394", "ENSBTAG00000010103", "ENSBTAG00000012007", "ENSBTAG00000013317", "ENSBTAG00000014017", "ENSBTAG00000015584", "ENSBTAG00000017869", "ENSBTAG00000019648", "ENSBTAG00000022920", "ENSBTAG00000034689", "ENSBTAG00000048761", "ENSBTAG00000054545"		GO:0034121	regulation of toll-like receptor signaling pathway	14	5	1.95	0.03515	ENSBTAG00000002357, "ENSBTAG00000002606", "ENSBTAG00000009960", "ENSBTAG00000017869", "ENSBTAG00000031231"
								GO:0043549	regulation of kinase activity	157	16	9.9	0.03701	ENSBTAG00000001609, "ENSBTAG00000001700", "ENSBTAG00000004349", "ENSBTAG00000007840", "ENSBTAG00000007923", "ENSBTAG00000008731", "ENSBTAG00000010312", "ENSBTAG00000011808", "ENSBTAG00000012007", "ENSBTAG00000013063", "ENSBTAG00000017869", "ENSBTAG00000019648", "ENSBTAG00000020244", "ENSBTAG00000023831", "ENSBTAG00000027625", "ENSBTAG00000033304"		GO:0042246	tissue regeneration	14	5	1.95	0.03515	ENSBTAG00000001835, "ENSBTAG00000002317", "ENSBTAG00000002333", "ENSBTAG00000011808", "ENSBTAG00000011908"
								GO:0090304	nucleic acid metabolic process	902	69	56.86	0.03862	ENSBTAG00000000365, "ENSBTAG00000000382", "ENSBTAG00000000721", "ENSBTAG00000001096", "ENSBTAG00000001518", "ENSBTAG00000001745", "ENSBTAG00000002720", "ENSBTAG00000003397", "ENSBTAG00000003469", "ENSBTAG00000003485", "ENSBTAG00000003505", "ENSBTAG00000003986", "ENSBTAG00000004073", "ENSBTAG00000004844", "ENSBTAG00000004906", "ENSBTAG00000006280", "ENSBTAG00000006523", "ENSBTAG00000006843", "ENSB…		GO:0015850	organic hydroxy compound transport	44	11	6.14	0.03519	ENSBTAG00000000404, "ENSBTAG00000002258", "ENSBTAG00000002885", "ENSBTAG00000003001", "ENSBTAG00000003746", "ENSBTAG00000010681", "ENSBTAG00000012939", "ENSBTAG00000017869", "ENSBTAG00000019065", "ENSBTAG00000021955", "ENSBTAG00000026199"
								GO:0002831	regulation of response to biotic stimulus	51	7	3.21	0.03905	ENSBTAG00000001061, "ENSBTAG00000008825", "ENSBTAG00000010042", "ENSBTAG00000014007", "ENSBTAG00000018036", "ENSBTAG00000018274", "ENSBTAG00000045550"		GO:0071219	cellular response to molecule of bacterial origin	44	11	6.14	0.03519	ENSBTAG00000001061, "ENSBTAG00000002357", "ENSBTAG00000004279", "ENSBTAG00000006884", "ENSBTAG00000010312", "ENSBTAG00000010681", "ENSBTAG00000012062", "ENSBTAG00000015032", "ENSBTAG00000015101", "ENSBTAG00000018463", "ENSBTAG00000037811"
								GO:0048568	embryonic organ development	62	8	3.91	0.03918	ENSBTAG00000001096, "ENSBTAG00000009231", "ENSBTAG00000010312", "ENSBTAG00000011224", "ENSBTAG00000014855", "ENSBTAG00000015584", "ENSBTAG00000019175", "ENSBTAG00000020244"		GO:0043085	positive regulation of catalytic activity	236	43	32.91	0.03522	ENSBTAG00000001609, "ENSBTAG00000002531", "ENSBTAG00000002727", "ENSBTAG00000003185", "ENSBTAG00000003245", "ENSBTAG00000003708", "ENSBTAG00000004279", "ENSBTAG00000004349", "ENSBTAG00000005009", "ENSBTAG00000005316", "ENSBTAG00000005861", "ENSBTAG00000006065", "ENSBTAG00000006550", "ENSBTAG00000006665", "ENSBTAG00000006884", "ENSBTAG00000008338", "ENSBTAG00000009928", "ENSBTAG00000010223", "ENSB…
								GO:0007259	receptor signaling pathway via JAK-STAT	21	4	1.32	0.03947	ENSBTAG00000004844, "ENSBTAG00000012007", "ENSBTAG00000017869", "ENSBTAG00000018036"		GO:0007154	cell communication	1045	164	145.74	0.03535	ENSBTAG00000000005, "ENSBTAG00000000236", "ENSBTAG00000000563", "ENSBTAG00000000564", "ENSBTAG00000000696", "ENSBTAG00000000759", "ENSBTAG00000000804", "ENSBTAG00000001060", "ENSBTAG00000001061", "ENSBTAG00000001508", "ENSBTAG00000001565", "ENSBTAG00000001609", "ENSBTAG00000001725", "ENSBTAG00000001835", "ENSBTAG00000002151", "ENSBTAG00000002258", "ENSBTAG00000002313", "ENSBTAG00000002317", "ENSB…
								GO:0097696	receptor signaling pathway via STAT	21	4	1.32	0.03947	ENSBTAG00000004844, "ENSBTAG00000012007", "ENSBTAG00000017869", "ENSBTAG00000018036"		GO:0045595	regulation of cell differentiation	268	48	37.38	0.03569	ENSBTAG00000000696, "ENSBTAG00000001061", "ENSBTAG00000001508", "ENSBTAG00000001725", "ENSBTAG00000001835", "ENSBTAG00000002258", "ENSBTAG00000002317", "ENSBTAG00000002333", "ENSBTAG00000002835", "ENSBTAG00000002885", "ENSBTAG00000003409", "ENSBTAG00000003994", "ENSBTAG00000004129", "ENSBTAG00000004279", "ENSBTAG00000004654", "ENSBTAG00000005009", "ENSBTAG00000007605", "ENSBTAG00000008113", "ENSB…
								GO:0006725	cellular aromatic compound metabolic process	1099	82	69.27	0.04117	ENSBTAG00000000365, "ENSBTAG00000000382", "ENSBTAG00000000721", "ENSBTAG00000000795", "ENSBTAG00000001096", "ENSBTAG00000001518", "ENSBTAG00000001745", "ENSBTAG00000002526", "ENSBTAG00000002720", "ENSBTAG00000003397", "ENSBTAG00000003469", "ENSBTAG00000003485", "ENSBTAG00000003505", "ENSBTAG00000003986", "ENSBTAG00000004073", "ENSBTAG00000004844", "ENSBTAG00000004906", "ENSBTAG00000005975", "ENSB…		GO:0010562	positive regulation of phosphorus metabolic process	186	35	25.94	0.0357	ENSBTAG00000000696, "ENSBTAG00000000759", "ENSBTAG00000001061", "ENSBTAG00000001508", "ENSBTAG00000001609", "ENSBTAG00000003001", "ENSBTAG00000003245", "ENSBTAG00000003994", "ENSBTAG00000004279", "ENSBTAG00000004349", "ENSBTAG00000004844", "ENSBTAG00000005861", "ENSBTAG00000006665", "ENSBTAG00000008338", "ENSBTAG00000008837", "ENSBTAG00000009928", "ENSBTAG00000009960", "ENSBTAG00000010109", "ENSB…
								GO:0050801	ion homeostasis	134	14	8.45	0.04117	ENSBTAG00000000203, "ENSBTAG00000002526", "ENSBTAG00000003505", "ENSBTAG00000005236", "ENSBTAG00000008766", "ENSBTAG00000010312", "ENSBTAG00000013300", "ENSBTAG00000015369", "ENSBTAG00000016355", "ENSBTAG00000017801", "ENSBTAG00000017866", "ENSBTAG00000017869", "ENSBTAG00000019648", "ENSBTAG00000032705"		GO:0045937	positive regulation of phosphate metabolic process	186	35	25.94	0.0357	ENSBTAG00000000696, "ENSBTAG00000000759", "ENSBTAG00000001061", "ENSBTAG00000001508", "ENSBTAG00000001609", "ENSBTAG00000003001", "ENSBTAG00000003245", "ENSBTAG00000003994", "ENSBTAG00000004279", "ENSBTAG00000004349", "ENSBTAG00000004844", "ENSBTAG00000005861", "ENSBTAG00000006665", "ENSBTAG00000008338", "ENSBTAG00000008837", "ENSBTAG00000009928", "ENSBTAG00000009960", "ENSBTAG00000010109", "ENSB…
								GO:0016070	RNA metabolic process	758	59	47.78	0.04139	ENSBTAG00000000382, "ENSBTAG00000000721", "ENSBTAG00000001096", "ENSBTAG00000001518", "ENSBTAG00000001745", "ENSBTAG00000002720", "ENSBTAG00000003397", "ENSBTAG00000003469", "ENSBTAG00000003485", "ENSBTAG00000003505", "ENSBTAG00000003986", "ENSBTAG00000004073", "ENSBTAG00000004844", "ENSBTAG00000006280", "ENSBTAG00000006523", "ENSBTAG00000006843", "ENSBTAG00000007210", "ENSBTAG00000007234", "ENSB…		GO:0048584	positive regulation of response to stimulus	391	67	54.53	0.03589	ENSBTAG00000000563, "ENSBTAG00000000696", "ENSBTAG00000000759", "ENSBTAG00000001060", "ENSBTAG00000001061", "ENSBTAG00000001185", "ENSBTAG00000001508", "ENSBTAG00000001609", "ENSBTAG00000001725", "ENSBTAG00000001835", "ENSBTAG00000002258", "ENSBTAG00000002317", "ENSBTAG00000002357", "ENSBTAG00000002606", "ENSBTAG00000003001", "ENSBTAG00000003245", "ENSBTAG00000003409", "ENSBTAG00000003505", "ENSB…
								GO:0031589	cell-substrate adhesion	41	6	2.58	0.04145	ENSBTAG00000001700, "ENSBTAG00000006189", "ENSBTAG00000013063", "ENSBTAG00000015147", "ENSBTAG00000020244", "ENSBTAG00000027625"		GO:0010648	negative regulation of cell communication	230	42	32.08	0.03594	ENSBTAG00000001508, "ENSBTAG00000001835", "ENSBTAG00000002258", "ENSBTAG00000002606", "ENSBTAG00000002727", "ENSBTAG00000003409", "ENSBTAG00000003505", "ENSBTAG00000004279", "ENSBTAG00000005009", "ENSBTAG00000007662", "ENSBTAG00000007725", "ENSBTAG00000008303", "ENSBTAG00000008935", "ENSBTAG00000009156", "ENSBTAG00000010271", "ENSBTAG00000010658", "ENSBTAG00000010731", "ENSBTAG00000011082", "ENSB…
								GO:0071840	cellular component organization or biogenesis	1221	90	76.96	0.04219	ENSBTAG00000000252, "ENSBTAG00000000653", "ENSBTAG00000000705", "ENSBTAG00000001061", "ENSBTAG00000001182", "ENSBTAG00000001518", "ENSBTAG00000001565", "ENSBTAG00000001700", "ENSBTAG00000001745", "ENSBTAG00000002082", "ENSBTAG00000002463", "ENSBTAG00000003162", "ENSBTAG00000003185", "ENSBTAG00000003505", "ENSBTAG00000003994", "ENSBTAG00000004906", "ENSBTAG00000004996", "ENSBTAG00000005482", "ENSB…		GO:0023057	negative regulation of signaling	230	42	32.08	0.03594	ENSBTAG00000001508, "ENSBTAG00000001835", "ENSBTAG00000002258", "ENSBTAG00000002606", "ENSBTAG00000002727", "ENSBTAG00000003409", "ENSBTAG00000003505", "ENSBTAG00000004279", "ENSBTAG00000005009", "ENSBTAG00000007662", "ENSBTAG00000007725", "ENSBTAG00000008303", "ENSBTAG00000008935", "ENSBTAG00000009156", "ENSBTAG00000010271", "ENSBTAG00000010658", "ENSBTAG00000010731", "ENSBTAG00000011082", "ENSB…
								GO:0045765	regulation of angiogenesis	63	8	3.97	0.04254	ENSBTAG00000000653, "ENSBTAG00000001061", "ENSBTAG00000003505", "ENSBTAG00000013063", "ENSBTAG00000015337", "ENSBTAG00000018810", "ENSBTAG00000020244", "ENSBTAG00000027625"		GO:0019220	regulation of phosphate metabolic process	326	57	45.46	0.03599	ENSBTAG00000000236, "ENSBTAG00000000696", "ENSBTAG00000000705", "ENSBTAG00000000759", "ENSBTAG00000001061", "ENSBTAG00000001508", "ENSBTAG00000001609", "ENSBTAG00000002258", "ENSBTAG00000002317", "ENSBTAG00000002727", "ENSBTAG00000003001", "ENSBTAG00000003245", "ENSBTAG00000003362", "ENSBTAG00000003409", "ENSBTAG00000003994", "ENSBTAG00000004279", "ENSBTAG00000004349", "ENSBTAG00000004654", "ENSB…
								GO:0010563	negative regulation of phosphorus metabolic process	110	12	6.93	0.04261	ENSBTAG00000000653, "ENSBTAG00000003994", "ENSBTAG00000007840", "ENSBTAG00000008731", "ENSBTAG00000011640", "ENSBTAG00000011808", "ENSBTAG00000013063", "ENSBTAG00000017869", "ENSBTAG00000019648", "ENSBTAG00000020244", "ENSBTAG00000021245", "ENSBTAG00000027625"		GO:0051174	regulation of phosphorus metabolic process	326	57	45.46	0.03599	ENSBTAG00000000236, "ENSBTAG00000000696", "ENSBTAG00000000705", "ENSBTAG00000000759", "ENSBTAG00000001061", "ENSBTAG00000001508", "ENSBTAG00000001609", "ENSBTAG00000002258", "ENSBTAG00000002317", "ENSBTAG00000002727", "ENSBTAG00000003001", "ENSBTAG00000003245", "ENSBTAG00000003362", "ENSBTAG00000003409", "ENSBTAG00000003994", "ENSBTAG00000004279", "ENSBTAG00000004349", "ENSBTAG00000004654", "ENSB…
								GO:0045936	negative regulation of phosphate metabolic process	110	12	6.93	0.04261	ENSBTAG00000000653, "ENSBTAG00000003994", "ENSBTAG00000007840", "ENSBTAG00000008731", "ENSBTAG00000011640", "ENSBTAG00000011808", "ENSBTAG00000013063", "ENSBTAG00000017869", "ENSBTAG00000019648", "ENSBTAG00000020244", "ENSBTAG00000021245", "ENSBTAG00000027625"		GO:0000165	MAPK cascade	143	28	19.94	0.036	ENSBTAG00000000236, "ENSBTAG00000000759", "ENSBTAG00000001061", "ENSBTAG00000001508", "ENSBTAG00000001609", "ENSBTAG00000002835", "ENSBTAG00000003001", "ENSBTAG00000003245", "ENSBTAG00000003994", "ENSBTAG00000006665", "ENSBTAG00000006884", "ENSBTAG00000008338", "ENSBTAG00000009156", "ENSBTAG00000010223", "ENSBTAG00000010312", "ENSBTAG00000010649", "ENSBTAG00000010992", "ENSBTAG00000012062", "ENSB…
								GO:0031399	regulation of protein modification process	333	29	20.99	0.04351	ENSBTAG00000000653, "ENSBTAG00000001061", "ENSBTAG00000001508", "ENSBTAG00000001609", "ENSBTAG00000001700", "ENSBTAG00000003994", "ENSBTAG00000004349", "ENSBTAG00000004844", "ENSBTAG00000007116", "ENSBTAG00000007840", "ENSBTAG00000007923", "ENSBTAG00000009302", "ENSBTAG00000009357", "ENSBTAG00000010271", "ENSBTAG00000010312", "ENSBTAG00000011150", "ENSBTAG00000011640", "ENSBTAG00000013063", "ENSB…		GO:0023014	signal transduction by protein phosphorylation	143	28	19.94	0.036	ENSBTAG00000000236, "ENSBTAG00000000759", "ENSBTAG00000001061", "ENSBTAG00000001508", "ENSBTAG00000001609", "ENSBTAG00000002835", "ENSBTAG00000003001", "ENSBTAG00000003245", "ENSBTAG00000003994", "ENSBTAG00000006665", "ENSBTAG00000006884", "ENSBTAG00000008338", "ENSBTAG00000009156", "ENSBTAG00000010223", "ENSBTAG00000010312", "ENSBTAG00000010649", "ENSBTAG00000010992", "ENSBTAG00000012062", "ENSB…
								GO:0030042	actin filament depolymerization	13	3	0.82	0.04421	ENSBTAG00000014855, "ENSBTAG00000015053", "ENSBTAG00000048271"		GO:0048878	chemical homeostasis	199	37	27.75	0.03701	ENSBTAG00000000203, "ENSBTAG00000001725", "ENSBTAG00000002258", "ENSBTAG00000002526", "ENSBTAG00000003001", "ENSBTAG00000003409", "ENSBTAG00000003505", "ENSBTAG00000005236", "ENSBTAG00000005807", "ENSBTAG00000007015", "ENSBTAG00000007273", "ENSBTAG00000008109", "ENSBTAG00000008303", "ENSBTAG00000008837", "ENSBTAG00000009436", "ENSBTAG00000010312", "ENSBTAG00000010681", "ENSBTAG00000010992", "ENSB…
								GO:0032410	negative regulation of transporter activity	13	3	0.82	0.04421	ENSBTAG00000012931, "ENSBTAG00000017869", "ENSBTAG00000032705"		GO:0048646	anatomical structure formation involved in morphogenesis	193	36	26.92	0.03766	ENSBTAG00000000404, "ENSBTAG00000000483", "ENSBTAG00000001061", "ENSBTAG00000001725", "ENSBTAG00000001835", "ENSBTAG00000002333", "ENSBTAG00000002727", "ENSBTAG00000002835", "ENSBTAG00000003300", "ENSBTAG00000003505", "ENSBTAG00000003927", "ENSBTAG00000004129", "ENSBTAG00000004279", "ENSBTAG00000004679", "ENSBTAG00000004905", "ENSBTAG00000006189", "ENSBTAG00000008113", "ENSBTAG00000008300", "ENSB…
								GO:0032648	regulation of interferon-beta production	13	3	0.82	0.04421	ENSBTAG00000008825, "ENSBTAG00000010042", "ENSBTAG00000013259"		GO:0006464	cellular protein modification process	814	130	113.52	0.0378	ENSBTAG00000000005, "ENSBTAG00000000037", "ENSBTAG00000000236", "ENSBTAG00000000252", "ENSBTAG00000000696", "ENSBTAG00000000759", "ENSBTAG00000001061", "ENSBTAG00000001508", "ENSBTAG00000001609", "ENSBTAG00000001895", "ENSBTAG00000002151", "ENSBTAG00000002258", "ENSBTAG00000002317", "ENSBTAG00000002333", "ENSBTAG00000002727", "ENSBTAG00000002835", "ENSBTAG00000002924", "ENSBTAG00000003001", "ENSB…
								GO:0033344	cholesterol efflux	13	3	0.82	0.04421	ENSBTAG00000017869, "ENSBTAG00000019065", "ENSBTAG00000021955"		GO:0036211	protein modification process	814	130	113.52	0.0378	ENSBTAG00000000005, "ENSBTAG00000000037", "ENSBTAG00000000236", "ENSBTAG00000000252", "ENSBTAG00000000696", "ENSBTAG00000000759", "ENSBTAG00000001061", "ENSBTAG00000001508", "ENSBTAG00000001609", "ENSBTAG00000001895", "ENSBTAG00000002151", "ENSBTAG00000002258", "ENSBTAG00000002317", "ENSBTAG00000002333", "ENSBTAG00000002727", "ENSBTAG00000002835", "ENSBTAG00000002924", "ENSBTAG00000003001", "ENSB…
								GO:0034766	negative regulation of ion transmembrane transport	13	3	0.82	0.04421	ENSBTAG00000012931, "ENSBTAG00000017869", "ENSBTAG00000032705"		GO:0045619	regulation of lymphocyte differentiation	34	9	4.74	0.03879	ENSBTAG00000001508, "ENSBTAG00000004279", "ENSBTAG00000005009", "ENSBTAG00000010125", "ENSBTAG00000012062", "ENSBTAG00000014824", "ENSBTAG00000015584", "ENSBTAG00000021187", "ENSBTAG00000031231"
								GO:0097061	dendritic spine organization	13	3	0.82	0.04421	ENSBTAG00000001700, "ENSBTAG00000007725", "ENSBTAG00000020244"		GO:0022603	regulation of anatomical structure morphogenesis	181	34	25.24	0.03892	ENSBTAG00000000404, "ENSBTAG00000000483", "ENSBTAG00000001061", "ENSBTAG00000001182", "ENSBTAG00000001725", "ENSBTAG00000001835", "ENSBTAG00000002258", "ENSBTAG00000002317", "ENSBTAG00000002606", "ENSBTAG00000002835", "ENSBTAG00000003505", "ENSBTAG00000003927", "ENSBTAG00000004129", "ENSBTAG00000004279", "ENSBTAG00000004679", "ENSBTAG00000005482", "ENSBTAG00000008113", "ENSBTAG00000008300", "ENSB…
								GO:0017015	regulation of transforming growth factor beta receptor signaling pathway	22	4	1.39	0.04594	ENSBTAG00000011224, "ENSBTAG00000011847", "ENSBTAG00000017869", "ENSBTAG00000021245"		GO:0016477	cell migration	244	44	34.03	0.03901	ENSBTAG00000000483, "ENSBTAG00000000696", "ENSBTAG00000001061", "ENSBTAG00000001508", "ENSBTAG00000001725", "ENSBTAG00000001835", "ENSBTAG00000002258", "ENSBTAG00000002317", "ENSBTAG00000002609", "ENSBTAG00000002727", "ENSBTAG00000003505", "ENSBTAG00000003927", "ENSBTAG00000003994", "ENSBTAG00000004051", "ENSBTAG00000004129", "ENSBTAG00000004279", "ENSBTAG00000005990", "ENSBTAG00000006189", "ENSB…
								GO:0051881	regulation of mitochondrial membrane potential	22	4	1.39	0.04594	ENSBTAG00000003505, "ENSBTAG00000008731", "ENSBTAG00000015369", "ENSBTAG00000019648"		GO:0031099	regeneration	19	6	2.65	0.03906	ENSBTAG00000001835, "ENSBTAG00000002317", "ENSBTAG00000002333", "ENSBTAG00000003409", "ENSBTAG00000011808", "ENSBTAG00000011908"
								GO:1903844	regulation of cellular response to transforming growth factor beta stimulus	22	4	1.39	0.04594	ENSBTAG00000011224, "ENSBTAG00000011847", "ENSBTAG00000017869", "ENSBTAG00000021245"		GO:0032231	regulation of actin filament bundle assembly	19	6	2.65	0.03906	ENSBTAG00000002258, "ENSBTAG00000004279", "ENSBTAG00000006189", "ENSBTAG00000011150", "ENSBTAG00000013063", "ENSBTAG00000015147"
								GO:0019932	second-messenger-mediated signaling	64	8	4.03	0.04607	ENSBTAG00000001061, "ENSBTAG00000002313", "ENSBTAG00000007116", "ENSBTAG00000009292", "ENSBTAG00000009302", "ENSBTAG00000010619", "ENSBTAG00000032705", "ENSBTAG00000047223"		GO:0042632	cholesterol homeostasis	19	6	2.65	0.03906	ENSBTAG00000003001, "ENSBTAG00000008109", "ENSBTAG00000010681", "ENSBTAG00000012178", "ENSBTAG00000016355", "ENSBTAG00000017869"
								GO:0006139	nucleobase-containing compound metabolic process	1031	77	64.99	0.04733	ENSBTAG00000000365, "ENSBTAG00000000382", "ENSBTAG00000000721", "ENSBTAG00000000795", "ENSBTAG00000001096", "ENSBTAG00000001518", "ENSBTAG00000001745", "ENSBTAG00000002720", "ENSBTAG00000003397", "ENSBTAG00000003469", "ENSBTAG00000003485", "ENSBTAG00000003505", "ENSBTAG00000003986", "ENSBTAG00000004073", "ENSBTAG00000004844", "ENSBTAG00000004906", "ENSBTAG00000005975", "ENSBTAG00000006029", "ENSB…		GO:0045665	negative regulation of neuron differentiation	19	6	2.65	0.03906	ENSBTAG00000007605, "ENSBTAG00000012125", "ENSBTAG00000012450", "ENSBTAG00000017855", "ENSBTAG00000018463", "ENSBTAG00000021187"
								GO:0030833	regulation of actin filament polymerization	32	5	2.02	0.04764	ENSBTAG00000004996, "ENSBTAG00000007725", "ENSBTAG00000007964", "ENSBTAG00000011150", "ENSBTAG00000054095"		GO:0055092	sterol homeostasis	19	6	2.65	0.03906	ENSBTAG00000003001, "ENSBTAG00000008109", "ENSBTAG00000010681", "ENSBTAG00000012178", "ENSBTAG00000016355", "ENSBTAG00000017869"
								GO:0043583	ear development	32	5	2.02	0.04764	ENSBTAG00000001096, "ENSBTAG00000010312", "ENSBTAG00000011196", "ENSBTAG00000013300", "ENSBTAG00000019175"		GO:0070167	regulation of biomineral tissue development	19	6	2.65	0.03906	ENSBTAG00000000522, "ENSBTAG00000002317", "ENSBTAG00000005990", "ENSBTAG00000008113", "ENSBTAG00000011847", "ENSBTAG00000022244"
								GO:0007507	heart development	76	9	4.79	0.04782	ENSBTAG00000001700, "ENSBTAG00000005990", "ENSBTAG00000009292", "ENSBTAG00000010312", "ENSBTAG00000010619", "ENSBTAG00000011224", "ENSBTAG00000014855", "ENSBTAG00000016514", "ENSBTAG00000020244"		GO:0110020	regulation of actomyosin structure organization	19	6	2.65	0.03906	ENSBTAG00000002258, "ENSBTAG00000004279", "ENSBTAG00000006189", "ENSBTAG00000011150", "ENSBTAG00000013063", "ENSBTAG00000015147"
								GO:0048583	regulation of response to stimulus	706	55	44.5	0.04796	ENSBTAG00000000653, "ENSBTAG00000000804", "ENSBTAG00000001061", "ENSBTAG00000001096", "ENSBTAG00000001508", "ENSBTAG00000001609", "ENSBTAG00000001700", "ENSBTAG00000001827", "ENSBTAG00000003505", "ENSBTAG00000003994", "ENSBTAG00000004844", "ENSBTAG00000006189", "ENSBTAG00000007116", "ENSBTAG00000007153", "ENSBTAG00000007840", "ENSBTAG00000007923", "ENSBTAG00000008825", "ENSBTAG00000009292", "ENSB…		GO:0110149	regulation of biomineralization	19	6	2.65	0.03906	ENSBTAG00000000522, "ENSBTAG00000002317", "ENSBTAG00000005990", "ENSBTAG00000008113", "ENSBTAG00000011847", "ENSBTAG00000022244"
								GO:0120035	regulation of plasma membrane bounded cell projection organization	88	10	5.55	0.04851	ENSBTAG00000000653, "ENSBTAG00000001700", "ENSBTAG00000004996", "ENSBTAG00000011150", "ENSBTAG00000011808", "ENSBTAG00000017869", "ENSBTAG00000018801", "ENSBTAG00000020126", "ENSBTAG00000020244", "ENSBTAG00000027625"		GO:0033043	regulation of organelle organization	225	41	31.38	0.03908	ENSBTAG00000001394, "ENSBTAG00000002121", "ENSBTAG00000002238", "ENSBTAG00000002258", "ENSBTAG00000003505", "ENSBTAG00000004129", "ENSBTAG00000004279", "ENSBTAG00000004996", "ENSBTAG00000005009", "ENSBTAG00000005482", "ENSBTAG00000006189", "ENSBTAG00000006370", "ENSBTAG00000007605", "ENSBTAG00000007725", "ENSBTAG00000007964", "ENSBTAG00000008110", "ENSBTAG00000008184", "ENSBTAG00000008201", "ENSB…
								GO:0008047	enzyme activator activity	81	12	5.4	0.0067	ENSBTAG00000001096, "ENSBTAG00000003185", "ENSBTAG00000003994", "ENSBTAG00000004349", "ENSBTAG00000007923", "ENSBTAG00000008424", "ENSBTAG00000011883", "ENSBTAG00000014007", "ENSBTAG00000015541", "ENSBTAG00000017869", "ENSBTAG00000019648", "ENSBTAG00000047223"		GO:0033273	response to vitamin	10	4	1.39	0.03928	ENSBTAG00000003409, "ENSBTAG00000010731", "ENSBTAG00000013227", "ENSBTAG00000016414"
								GO:0003779	actin binding	88	12	5.87	0.0129	ENSBTAG00000002082, "ENSBTAG00000002485", "ENSBTAG00000004996", "ENSBTAG00000007964", "ENSBTAG00000011150", "ENSBTAG00000013300", "ENSBTAG00000014855", "ENSBTAG00000015053", "ENSBTAG00000020126", "ENSBTAG00000020764", "ENSBTAG00000048271", "ENSBTAG00000054095"		GO:0050849	negative regulation of calcium-mediated signaling	10	4	1.39	0.03928	ENSBTAG00000003409, "ENSBTAG00000008303", "ENSBTAG00000022244", "ENSBTAG00000032705"
								GO:0005518	collagen binding	15	4	1	0.0147	ENSBTAG00000003505, "ENSBTAG00000011847", "ENSBTAG00000017135", "ENSBTAG00000021035"		GO:0120193	tight junction organization	10	4	1.39	0.03928	ENSBTAG00000002238, "ENSBTAG00000006189", "ENSBTAG00000013227", "ENSBTAG00000017604"
								GO:0099106	ion channel regulator activity	31	6	2.07	0.0148	ENSBTAG00000012805, "ENSBTAG00000012931", "ENSBTAG00000013109", "ENSBTAG00000017869", "ENSBTAG00000017955", "ENSBTAG00000019648"		GO:1901019	regulation of calcium ion transmembrane transporter activity	10	4	1.39	0.03928	ENSBTAG00000003409, "ENSBTAG00000008303", "ENSBTAG00000013109", "ENSBTAG00000032705"
								GO:0035091	phosphatidylinositol binding	46	7	3.07	0.0308	ENSBTAG00000004307, "ENSBTAG00000010271", "ENSBTAG00000011150", "ENSBTAG00000018801", "ENSBTAG00000020126", "ENSBTAG00000026371", "ENSBTAG00000031069"		GO:0007275	multicellular organism development	918	145	128.02	0.03975	ENSBTAG00000000310, "ENSBTAG00000000365", "ENSBTAG00000000404", "ENSBTAG00000000483", "ENSBTAG00000000522", "ENSBTAG00000000696", "ENSBTAG00000000711", "ENSBTAG00000001027", "ENSBTAG00000001061", "ENSBTAG00000001182", "ENSBTAG00000001185", "ENSBTAG00000001508", "ENSBTAG00000001725", "ENSBTAG00000001835", "ENSBTAG00000002179", "ENSBTAG00000002258", "ENSBTAG00000002317", "ENSBTAG00000002333", "ENSB…
								GO:0030674	protein-macromolecule adaptor activity	19	4	1.27	0.0338	ENSBTAG00000001508, "ENSBTAG00000012007", "ENSBTAG00000017869", "ENSBTAG00000019648"		GO:0019722	calcium-mediated signaling	29	8	4.04	0.03997	ENSBTAG00000003409, "ENSBTAG00000005431", "ENSBTAG00000008303", "ENSBTAG00000009292", "ENSBTAG00000009302", "ENSBTAG00000022244", "ENSBTAG00000032705", "ENSBTAG00000034867"
								GO:0004842	ubiquitin-protein transferase activity	68	9	4.54	0.035	ENSBTAG00000001508, "ENSBTAG00000001700", "ENSBTAG00000006708", "ENSBTAG00000009394", "ENSBTAG00000010103", "ENSBTAG00000013317", "ENSBTAG00000034689", "ENSBTAG00000048761", "ENSBTAG00000054545"		GO:0045931	positive regulation of mitotic cell cycle	29	8	4.04	0.03997	ENSBTAG00000000483, "ENSBTAG00000001061", "ENSBTAG00000007160", "ENSBTAG00000007234", "ENSBTAG00000008338", "ENSBTAG00000009394", "ENSBTAG00000010109", "ENSBTAG00000010125"
								GO:1901981	phosphatidylinositol phosphate binding	28	5	1.87	0.0352	ENSBTAG00000004307, "ENSBTAG00000010271", "ENSBTAG00000011150", "ENSBTAG00000018801", "ENSBTAG00000020126"		GO:0000413	protein peptidyl-prolyl isomerization	24	7	3.35	0.04028	ENSBTAG00000000037, "ENSBTAG00000003409", "ENSBTAG00000007605", "ENSBTAG00000008303", "ENSBTAG00000011454", "ENSBTAG00000015828", "ENSBTAG00000016822"
								GO:0016247	channel regulator activity	38	6	2.53	0.0377	ENSBTAG00000012805, "ENSBTAG00000012931", "ENSBTAG00000013109", "ENSBTAG00000017869", "ENSBTAG00000017955", "ENSBTAG00000019648"		GO:0038061	NIK/NF-kappaB signaling	24	7	3.35	0.04028	ENSBTAG00000000696, "ENSBTAG00000003642", "ENSBTAG00000004279", "ENSBTAG00000012642", "ENSBTAG00000013123", "ENSBTAG00000033304", "ENSBTAG00000045550"
								GO:0030234	enzyme regulator activity	178	18	11.87	0.0477	ENSBTAG00000001096, "ENSBTAG00000003185", "ENSBTAG00000003994", "ENSBTAG00000004349", "ENSBTAG00000007923", "ENSBTAG00000008424", "ENSBTAG00000008731", "ENSBTAG00000011883", "ENSBTAG00000012931", "ENSBTAG00000013063", "ENSBTAG00000014007", "ENSBTAG00000015541", "ENSBTAG00000015584", "ENSBTAG00000017869", "ENSBTAG00000019648", "ENSBTAG00000019818", "ENSBTAG00000023831", "ENSBTAG00000047223"		GO:1901222	regulation of NIK/NF-kappaB signaling	24	7	3.35	0.04028	ENSBTAG00000000696, "ENSBTAG00000003642", "ENSBTAG00000004279", "ENSBTAG00000012642", "ENSBTAG00000013123", "ENSBTAG00000033304", "ENSBTAG00000045550"
								GO:0019787	ubiquitin-like protein transferase activity	72	9	4.8	0.048	ENSBTAG00000001508, "ENSBTAG00000001700", "ENSBTAG00000006708", "ENSBTAG00000009394", "ENSBTAG00000010103", "ENSBTAG00000013317", "ENSBTAG00000034689", "ENSBTAG00000048761", "ENSBTAG00000054545"		GO:0043087	regulation of GTPase activity	73	16	10.18	0.04076	ENSBTAG00000002238, "ENSBTAG00000002531", "ENSBTAG00000003185", "ENSBTAG00000003245", "ENSBTAG00000003708", "ENSBTAG00000005316", "ENSBTAG00000008338", "ENSBTAG00000009928", "ENSBTAG00000010223", "ENSBTAG00000012125", "ENSBTAG00000012450", "ENSBTAG00000013063", "ENSBTAG00000015147", "ENSBTAG00000030209", "ENSBTAG00000046277", "ENSBTAG00000047223"
																GO:0010975	regulation of neuron projection development	45	11	6.28	0.04094	ENSBTAG00000002317, "ENSBTAG00000003409", "ENSBTAG00000004279", "ENSBTAG00000007605", "ENSBTAG00000012125", "ENSBTAG00000012450", "ENSBTAG00000017554", "ENSBTAG00000017855", "ENSBTAG00000018373", "ENSBTAG00000018463", "ENSBTAG00000018801"
																GO:0051234	establishment of localization	1050	164	146.43	0.0414	ENSBTAG00000000005, "ENSBTAG00000000203", "ENSBTAG00000000404", "ENSBTAG00000000522", "ENSBTAG00000000705", "ENSBTAG00000001335", "ENSBTAG00000001394", "ENSBTAG00000001565", "ENSBTAG00000001725", "ENSBTAG00000001744", "ENSBTAG00000001835", "ENSBTAG00000002046", "ENSBTAG00000002258", "ENSBTAG00000002313", "ENSBTAG00000002357", "ENSBTAG00000002402", "ENSBTAG00000002562", "ENSBTAG00000002591", "ENSB…
																GO:0018193	peptidyl-amino acid modification	239	43	33.33	0.04237	ENSBTAG00000000037, "ENSBTAG00000000252", "ENSBTAG00000000696", "ENSBTAG00000001609", "ENSBTAG00000002258", "ENSBTAG00000003409", "ENSBTAG00000003505", "ENSBTAG00000004654", "ENSBTAG00000004844", "ENSBTAG00000005250", "ENSBTAG00000006045", "ENSBTAG00000006085", "ENSBTAG00000007203", "ENSBTAG00000007605", "ENSBTAG00000008303", "ENSBTAG00000008837", "ENSBTAG00000009246", "ENSBTAG00000009394", "ENSB…
																GO:2000145	regulation of cell motility	176	33	24.54	0.04245	ENSBTAG00000000483, "ENSBTAG00000001061", "ENSBTAG00000001725", "ENSBTAG00000001835", "ENSBTAG00000002317", "ENSBTAG00000002609", "ENSBTAG00000003505", "ENSBTAG00000003927", "ENSBTAG00000003994", "ENSBTAG00000004129", "ENSBTAG00000004279", "ENSBTAG00000006189", "ENSBTAG00000007662", "ENSBTAG00000008338", "ENSBTAG00000008837", "ENSBTAG00000010223", "ENSBTAG00000010992", "ENSBTAG00000011150", "ENSB…
																GO:0070838	divalent metal ion transport	85	18	11.85	0.04254	ENSBTAG00000001725, "ENSBTAG00000002313", "ENSBTAG00000003409", "ENSBTAG00000005807", "ENSBTAG00000008303", "ENSBTAG00000009615", "ENSBTAG00000011284", "ENSBTAG00000011388", "ENSBTAG00000012805", "ENSBTAG00000013109", "ENSBTAG00000013197", "ENSBTAG00000013579", "ENSBTAG00000017869", "ENSBTAG00000018588", "ENSBTAG00000025853", "ENSBTAG00000032705", "ENSBTAG00000034867", "ENSBTAG00000037811"
																GO:0032956	regulation of actin cytoskeleton organization	62	14	8.65	0.0428	ENSBTAG00000002258, "ENSBTAG00000004129", "ENSBTAG00000004279", "ENSBTAG00000004996", "ENSBTAG00000006189", "ENSBTAG00000007725", "ENSBTAG00000007964", "ENSBTAG00000009928", "ENSBTAG00000010223", "ENSBTAG00000011150", "ENSBTAG00000012779", "ENSBTAG00000013063", "ENSBTAG00000015147", "ENSBTAG00000054095"
																GO:0060249	anatomical structure homeostasis	62	14	8.65	0.0428	ENSBTAG00000004906, "ENSBTAG00000005990", "ENSBTAG00000006065", "ENSBTAG00000006370", "ENSBTAG00000008184", "ENSBTAG00000009394", "ENSBTAG00000009888", "ENSBTAG00000010312", "ENSBTAG00000010992", "ENSBTAG00000011808", "ENSBTAG00000012117", "ENSBTAG00000021035", "ENSBTAG00000021799", "ENSBTAG00000025853"
																GO:0071396	cellular response to lipid	97	20	13.53	0.04346	ENSBTAG00000001061, "ENSBTAG00000002357", "ENSBTAG00000004279", "ENSBTAG00000006884", "ENSBTAG00000008113", "ENSBTAG00000010312", "ENSBTAG00000010681", "ENSBTAG00000011808", "ENSBTAG00000012062", "ENSBTAG00000013038", "ENSBTAG00000013227", "ENSBTAG00000015032", "ENSBTAG00000015101", "ENSBTAG00000016194", "ENSBTAG00000016355", "ENSBTAG00000016414", "ENSBTAG00000018463", "ENSBTAG00000019954", "ENSB…
																GO:0048193	Golgi vesicle transport	51	12	7.11	0.04399	ENSBTAG00000001394, "ENSBTAG00000003708", "ENSBTAG00000004318", "ENSBTAG00000004463", "ENSBTAG00000005694", "ENSBTAG00000006550", "ENSBTAG00000006740", "ENSBTAG00000010242", "ENSBTAG00000013212", "ENSBTAG00000014843", "ENSBTAG00000027626", "ENSBTAG00000032223"
																GO:0071216	cellular response to biotic stimulus	51	12	7.11	0.04399	ENSBTAG00000001061, "ENSBTAG00000002357", "ENSBTAG00000004279", "ENSBTAG00000006884", "ENSBTAG00000007662", "ENSBTAG00000010312", "ENSBTAG00000010681", "ENSBTAG00000012062", "ENSBTAG00000015032", "ENSBTAG00000015101", "ENSBTAG00000018463", "ENSBTAG00000037811"
																GO:0032970	regulation of actin filament-based process	68	15	9.48	0.04436	ENSBTAG00000002258, "ENSBTAG00000004129", "ENSBTAG00000004279", "ENSBTAG00000004996", "ENSBTAG00000006189", "ENSBTAG00000007725", "ENSBTAG00000007964", "ENSBTAG00000009928", "ENSBTAG00000010223", "ENSBTAG00000011150", "ENSBTAG00000012779", "ENSBTAG00000013063", "ENSBTAG00000015147", "ENSBTAG00000017869", "ENSBTAG00000054095"
																GO:0051270	regulation of cellular component movement	183	34	25.52	0.04473	ENSBTAG00000000483, "ENSBTAG00000001061", "ENSBTAG00000001725", "ENSBTAG00000001835", "ENSBTAG00000002317", "ENSBTAG00000002609", "ENSBTAG00000003505", "ENSBTAG00000003927", "ENSBTAG00000003994", "ENSBTAG00000004129", "ENSBTAG00000004279", "ENSBTAG00000006189", "ENSBTAG00000007662", "ENSBTAG00000008338", "ENSBTAG00000008837", "ENSBTAG00000010223", "ENSBTAG00000010242", "ENSBTAG00000010992", "ENSB…
																GO:0006810	transport	1025	160	142.95	0.04488	ENSBTAG00000000005, "ENSBTAG00000000203", "ENSBTAG00000000404", "ENSBTAG00000000522", "ENSBTAG00000000705", "ENSBTAG00000001335", "ENSBTAG00000001394", "ENSBTAG00000001565", "ENSBTAG00000001725", "ENSBTAG00000001744", "ENSBTAG00000001835", "ENSBTAG00000002046", "ENSBTAG00000002258", "ENSBTAG00000002313", "ENSBTAG00000002357", "ENSBTAG00000002402", "ENSBTAG00000002562", "ENSBTAG00000002591", "ENSB…
																GO:0051336	regulation of hydrolase activity	240	43	33.47	0.04498	ENSBTAG00000001508, "ENSBTAG00000002238", "ENSBTAG00000002258", "ENSBTAG00000002317", "ENSBTAG00000002531", "ENSBTAG00000002727", "ENSBTAG00000003185", "ENSBTAG00000003245", "ENSBTAG00000003362", "ENSBTAG00000003409", "ENSBTAG00000003708", "ENSBTAG00000003994", "ENSBTAG00000004279", "ENSBTAG00000005009", "ENSBTAG00000005316", "ENSBTAG00000006065", "ENSBTAG00000006550", "ENSBTAG00000007123", "ENSB…
																GO:0042327	positive regulation of phosphorylation	171	32	23.85	0.04629	ENSBTAG00000000696, "ENSBTAG00000000759", "ENSBTAG00000001061", "ENSBTAG00000001508", "ENSBTAG00000001609", "ENSBTAG00000003001", "ENSBTAG00000003245", "ENSBTAG00000003994", "ENSBTAG00000004279", "ENSBTAG00000004349", "ENSBTAG00000004844", "ENSBTAG00000005861", "ENSBTAG00000006665", "ENSBTAG00000008338", "ENSBTAG00000008837", "ENSBTAG00000009928", "ENSBTAG00000009960", "ENSBTAG00000010109", "ENSB…
																GO:0098655	cation transmembrane transport	171	32	23.85	0.04629	ENSBTAG00000000203, "ENSBTAG00000000705", "ENSBTAG00000001725", "ENSBTAG00000002046", "ENSBTAG00000002313", "ENSBTAG00000002817", "ENSBTAG00000003409", "ENSBTAG00000005807", "ENSBTAG00000007763", "ENSBTAG00000008113", "ENSBTAG00000008303", "ENSBTAG00000009615", "ENSBTAG00000011082", "ENSBTAG00000011284", "ENSBTAG00000011388", "ENSBTAG00000012117", "ENSBTAG00000012805", "ENSBTAG00000013109", "ENSB…
																GO:0002237	response to molecule of bacterial origin	57	13	7.95	0.0464	ENSBTAG00000001061, "ENSBTAG00000002357", "ENSBTAG00000004279", "ENSBTAG00000006884", "ENSBTAG00000010312", "ENSBTAG00000010681", "ENSBTAG00000012062", "ENSBTAG00000015032", "ENSBTAG00000015101", "ENSBTAG00000016007", "ENSBTAG00000018463", "ENSBTAG00000021377", "ENSBTAG00000037811"
																GO:0050804	modulation of chemical synaptic transmission	57	13	7.95	0.0464	ENSBTAG00000002317, "ENSBTAG00000005106", "ENSBTAG00000007725", "ENSBTAG00000008338", "ENSBTAG00000009960", "ENSBTAG00000010312", "ENSBTAG00000011150", "ENSBTAG00000011461", "ENSBTAG00000012939", "ENSBTAG00000018508", "ENSBTAG00000019365", "ENSBTAG00000025853", "ENSBTAG00000037811"
																GO:0070887	cellular response to chemical stimulus	556	91	77.54	0.04655	ENSBTAG00000000042, "ENSBTAG00000000203", "ENSBTAG00000000483", "ENSBTAG00000000564", "ENSBTAG00000000696", "ENSBTAG00000001060", "ENSBTAG00000001061", "ENSBTAG00000001725", "ENSBTAG00000002258", "ENSBTAG00000002317", "ENSBTAG00000002357", "ENSBTAG00000002835", "ENSBTAG00000003001", "ENSBTAG00000003162", "ENSBTAG00000003245", "ENSBTAG00000003362", "ENSBTAG00000003409", "ENSBTAG00000003505", "ENSB…
																GO:0006900	vesicle budding from membrane	15	5	2.09	0.04686	ENSBTAG00000001394, "ENSBTAG00000003708", "ENSBTAG00000005694", "ENSBTAG00000015147", "ENSBTAG00000018801"
																GO:0045454	cell redox homeostasis	15	5	2.09	0.04686	ENSBTAG00000006045, "ENSBTAG00000011225", "ENSBTAG00000015972", "ENSBTAG00000017143", "ENSBTAG00000017196"
																GO:0048708	astrocyte differentiation	15	5	2.09	0.04686	ENSBTAG00000007153, "ENSBTAG00000010312", "ENSBTAG00000012178", "ENSBTAG00000018463", "ENSBTAG00000021187"
																GO:0051279	regulation of release of sequestered calcium ion into cytosol	15	5	2.09	0.04686	ENSBTAG00000001725, "ENSBTAG00000003409", "ENSBTAG00000008303", "ENSBTAG00000032705", "ENSBTAG00000034867"
																GO:0072089	stem cell proliferation	15	5	2.09	0.04686	ENSBTAG00000001835, "ENSBTAG00000002317", "ENSBTAG00000013227", "ENSBTAG00000014605", "ENSBTAG00000015101"
																GO:0001934	positive regulation of protein phosphorylation	165	31	23.01	0.04705	ENSBTAG00000000696, "ENSBTAG00000000759", "ENSBTAG00000001061", "ENSBTAG00000001508", "ENSBTAG00000001609", "ENSBTAG00000003001", "ENSBTAG00000003245", "ENSBTAG00000003994", "ENSBTAG00000004279", "ENSBTAG00000004349", "ENSBTAG00000004844", "ENSBTAG00000005861", "ENSBTAG00000006665", "ENSBTAG00000008338", "ENSBTAG00000008837", "ENSBTAG00000009928", "ENSBTAG00000009960", "ENSBTAG00000010223", "ENSB…
																GO:0009719	response to endogenous stimulus	260	46	36.26	0.04711	ENSBTAG00000000483, "ENSBTAG00000000564", "ENSBTAG00000000696", "ENSBTAG00000002835", "ENSBTAG00000003001", "ENSBTAG00000003245", "ENSBTAG00000003362", "ENSBTAG00000003994", "ENSBTAG00000004279", "ENSBTAG00000004905", "ENSBTAG00000006676", "ENSBTAG00000007662", "ENSBTAG00000008837", "ENSBTAG00000009292", "ENSBTAG00000010125", "ENSBTAG00000010312", "ENSBTAG00000010992", "ENSBTAG00000011082", "ENSB…
																GO:0072511	divalent inorganic cation transport	86	18	11.99	0.04711	ENSBTAG00000001725, "ENSBTAG00000002313", "ENSBTAG00000003409", "ENSBTAG00000005807", "ENSBTAG00000008303", "ENSBTAG00000009615", "ENSBTAG00000011284", "ENSBTAG00000011388", "ENSBTAG00000012805", "ENSBTAG00000013109", "ENSBTAG00000013197", "ENSBTAG00000013579", "ENSBTAG00000017869", "ENSBTAG00000018588", "ENSBTAG00000025853", "ENSBTAG00000032705", "ENSBTAG00000034867", "ENSBTAG00000037811"
																GO:1902905	positive regulation of supramolecular fiber organization	46	11	6.42	0.04732	ENSBTAG00000002238, "ENSBTAG00000002258", "ENSBTAG00000004129", "ENSBTAG00000004279", "ENSBTAG00000007725", "ENSBTAG00000007964", "ENSBTAG00000009928", "ENSBTAG00000011150", "ENSBTAG00000013063", "ENSBTAG00000015147", "ENSBTAG00000054095"
																GO:0044089	positive regulation of cellular component biogenesis	98	20	13.67	0.04777	ENSBTAG00000000483, "ENSBTAG00000001061", "ENSBTAG00000002238", "ENSBTAG00000002258", "ENSBTAG00000004129", "ENSBTAG00000004279", "ENSBTAG00000004679", "ENSBTAG00000007725", "ENSBTAG00000007964", "ENSBTAG00000009928", "ENSBTAG00000009960", "ENSBTAG00000011150", "ENSBTAG00000011808", "ENSBTAG00000011812", "ENSBTAG00000013063", "ENSBTAG00000014299", "ENSBTAG00000015147", "ENSBTAG00000017869", "ENSB…
																GO:0035304	regulation of protein dephosphorylation	30	8	4.18	0.04811	ENSBTAG00000002317, "ENSBTAG00000002727", "ENSBTAG00000003362", "ENSBTAG00000003409", "ENSBTAG00000003994", "ENSBTAG00000007123", "ENSBTAG00000008303", "ENSBTAG00000009302"
																GO:0045765	regulation of angiogenesis	63	14	8.79	0.04828	ENSBTAG00000000404, "ENSBTAG00000000483", "ENSBTAG00000001061", "ENSBTAG00000001725", "ENSBTAG00000002835", "ENSBTAG00000003505", "ENSBTAG00000003927", "ENSBTAG00000004129", "ENSBTAG00000004279", "ENSBTAG00000004679", "ENSBTAG00000010992", "ENSBTAG00000013063", "ENSBTAG00000017537", "ENSBTAG00000018655"
																GO:0030838	positive regulation of actin filament polymerization	20	6	2.79	0.04945	ENSBTAG00000004129, "ENSBTAG00000007725", "ENSBTAG00000007964", "ENSBTAG00000009928", "ENSBTAG00000011150", "ENSBTAG00000054095"
																GO:0051928	positive regulation of calcium ion transport	20	6	2.79	0.04945	ENSBTAG00000001725, "ENSBTAG00000013109", "ENSBTAG00000017869", "ENSBTAG00000025853", "ENSBTAG00000032705", "ENSBTAG00000037811"
																GO:0000956	nuclear-transcribed mRNA catabolic process	25	7	3.49	0.04947	ENSBTAG00000003485, "ENSBTAG00000005588", "ENSBTAG00000007363", "ENSBTAG00000008873", "ENSBTAG00000009969", "ENSBTAG00000016023", "ENSBTAG00000018036"
																GO:0045667	regulation of osteoblast differentiation	25	7	3.49	0.04947	ENSBTAG00000000696, "ENSBTAG00000002835", "ENSBTAG00000012117", "ENSBTAG00000013227", "ENSBTAG00000013533", "ENSBTAG00000021187", "ENSBTAG00000025372"
																GO:1990845	adaptive thermogenesis	25	7	3.49	0.04947	ENSBTAG00000001609, "ENSBTAG00000002606", "ENSBTAG00000010681", "ENSBTAG00000017869", "ENSBTAG00000019772", "ENSBTAG00000022244", "ENSBTAG00000047330"
																GO:0015931	nucleobase-containing compound transport	69	15	9.62	0.04971	ENSBTAG00000001835, "ENSBTAG00000003485", "ENSBTAG00000005445", "ENSBTAG00000006414", "ENSBTAG00000006881", "ENSBTAG00000007844", "ENSBTAG00000008528", "ENSBTAG00000008873", "ENSBTAG00000009960", "ENSBTAG00000016023", "ENSBTAG00000020017", "ENSBTAG00000037972", "ENSBTAG00000046037", "ENSBTAG00000047418", "ENSBTAG00000054987"
																GO:0005515	protein binding	1346	226	188.18	0.00014	ENSBTAG00000000203, "ENSBTAG00000000252", "ENSBTAG00000000310", "ENSBTAG00000000483", "ENSBTAG00000000522", "ENSBTAG00000000563", "ENSBTAG00000000696", "ENSBTAG00000000759", "ENSBTAG00000001027", "ENSBTAG00000001060", "ENSBTAG00000001061", "ENSBTAG00000001394", "ENSBTAG00000001405", "ENSBTAG00000001408", "ENSBTAG00000001508", "ENSBTAG00000001565", "ENSBTAG00000001609", "ENSBTAG00000001725", "ENSB…
																GO:0019899	enzyme binding	345	68	48.23	0.00126	ENSBTAG00000000203, "ENSBTAG00000000696", "ENSBTAG00000001060", "ENSBTAG00000001508", "ENSBTAG00000001609", "ENSBTAG00000002082", "ENSBTAG00000002258", "ENSBTAG00000002378", "ENSBTAG00000002727", "ENSBTAG00000002835", "ENSBTAG00000002885", "ENSBTAG00000003001", "ENSBTAG00000003245", "ENSBTAG00000003362", "ENSBTAG00000004349", "ENSBTAG00000004679", "ENSBTAG00000005340", "ENSBTAG00000005861", "ENSB…
																GO:0005488	binding	2901	426	405.58	0.01142	ENSBTAG00000000005, "ENSBTAG00000000132", "ENSBTAG00000000203", "ENSBTAG00000000252", "ENSBTAG00000000310", "ENSBTAG00000000365", "ENSBTAG00000000404", "ENSBTAG00000000442", "ENSBTAG00000000483", "ENSBTAG00000000522", "ENSBTAG00000000563", "ENSBTAG00000000675", "ENSBTAG00000000696", "ENSBTAG00000000721", "ENSBTAG00000000759", "ENSBTAG00000000795", "ENSBTAG00000000804", "ENSBTAG00000001027", "ENSB…
																GO:0005518	collagen binding	15	6	2.1	0.01186	ENSBTAG00000001027, "ENSBTAG00000003505", "ENSBTAG00000011847", "ENSBTAG00000012994", "ENSBTAG00000017135", "ENSBTAG00000021035"
																GO:0016859	cis-trans isomerase activity	25	8	3.5	0.01685	ENSBTAG00000000037, "ENSBTAG00000003409", "ENSBTAG00000007605", "ENSBTAG00000008303", "ENSBTAG00000011454", "ENSBTAG00000012705", "ENSBTAG00000015828", "ENSBTAG00000016822"
																GO:0016706	2-oxoglutarate-dependent dioxygenase activity	12	5	1.68	0.0178	ENSBTAG00000006045, "ENSBTAG00000009518", "ENSBTAG00000010642", "ENSBTAG00000019846", "ENSBTAG00000025372"
																GO:0000295	adenine nucleotide transmembrane transporter activity	13	5	1.82	0.02567	ENSBTAG00000008528, "ENSBTAG00000037972", "ENSBTAG00000046037", "ENSBTAG00000047418", "ENSBTAG00000054987"
																GO:0005346	purine ribonucleotide transmembrane transporter activity	13	5	1.82	0.02567	ENSBTAG00000008528, "ENSBTAG00000037972", "ENSBTAG00000046037", "ENSBTAG00000047418", "ENSBTAG00000054987"
																GO:0005347	ATP transmembrane transporter activity	13	5	1.82	0.02567	ENSBTAG00000008528, "ENSBTAG00000037972", "ENSBTAG00000046037", "ENSBTAG00000047418", "ENSBTAG00000054987"
																GO:0015216	purine nucleotide transmembrane transporter activity	13	5	1.82	0.02567	ENSBTAG00000008528, "ENSBTAG00000037972", "ENSBTAG00000046037", "ENSBTAG00000047418", "ENSBTAG00000054987"
																GO:0017069	snRNA binding	13	5	1.82	0.02567	ENSBTAG00000005861, "ENSBTAG00000006104", "ENSBTAG00000008873", "ENSBTAG00000024549", "ENSBTAG00000030366"
																GO:0008234	cysteine-type peptidase activity	27	8	3.77	0.02687	ENSBTAG00000007534, "ENSBTAG00000010992", "ENSBTAG00000011100", "ENSBTAG00000012778", "ENSBTAG00000014872", "ENSBTAG00000017077", "ENSBTAG00000020451", "ENSBTAG00000046979"
																GO:0003755	peptidyl-prolyl cis-trans isomerase activity	23	7	3.22	0.03262	ENSBTAG00000000037, "ENSBTAG00000003409", "ENSBTAG00000007605", "ENSBTAG00000008303", "ENSBTAG00000011454", "ENSBTAG00000015828", "ENSBTAG00000016822"
																GO:0015215	nucleotide transmembrane transporter activity	14	5	1.96	0.03545	ENSBTAG00000008528, "ENSBTAG00000037972", "ENSBTAG00000046037", "ENSBTAG00000047418", "ENSBTAG00000054987"
																GO:0070063	RNA polymerase binding	14	5	1.96	0.03545	ENSBTAG00000005861, "ENSBTAG00000006884", "ENSBTAG00000012577", "ENSBTAG00000016822", "ENSBTAG00000018739"
																GO:0051020	GTPase binding	73	16	10.21	0.04136	ENSBTAG00000002378, "ENSBTAG00000003001", "ENSBTAG00000003245", "ENSBTAG00000005340", "ENSBTAG00000006414", "ENSBTAG00000006495", "ENSBTAG00000008110", "ENSBTAG00000010271", "ENSBTAG00000012117", "ENSBTAG00000012450", "ENSBTAG00000012729", "ENSBTAG00000012779", "ENSBTAG00000015745", "ENSBTAG00000017869", "ENSBTAG00000038696", "ENSBTAG00000048271"

## Sheet: Liver_topGO
Liver outputs from topGO; blue denotes enriched biological processes; orange denotes enriched molecular functions
Liver Control-AI vs ART-Normal								Liver ART-Normal vs ART-LOS
GO.ID	Term	Annotated	Significant	Expected	Pvalue	Genes		GO.ID	Term	Annotated	Significant	Expected	Pvalue	Genes
GO:0009101	glycoprotein biosynthetic process	58	5	0.71	0.00063	ENSBTAG00000005371, "ENSBTAG00000005445", "ENSBTAG00000008338", "ENSBTAG00000019819", "ENSBTAG00000021897"		GO:0051336	regulation of hydrolase activity	239	12	3.92	0.00042	ENSBTAG00000002238, "ENSBTAG00000003362", "ENSBTAG00000003409", "ENSBTAG00000003994", "ENSBTAG00000008338", "ENSBTAG00000011150", "ENSBTAG00000011424", "ENSBTAG00000012125", "ENSBTAG00000019648", "ENSBTAG00000020035", "ENSBTAG00000030209", "ENSBTAG00000047223"
GO:0006464	cellular protein modification process	819	20	10.02	0.00098	ENSBTAG00000001717, "ENSBTAG00000004790", "ENSBTAG00000005371", "ENSBTAG00000005940", "ENSBTAG00000006797", "ENSBTAG00000007268", "ENSBTAG00000007630", "ENSBTAG00000008338", "ENSBTAG00000008409", "ENSBTAG00000009916", "ENSBTAG00000013615", "ENSBTAG00000014051", "ENSBTAG00000016208", "ENSBTAG00000017007", "ENSBTAG00000019648", "ENSBTAG00000019819", "ENSBTAG00000020035", "ENSBTAG00000020073", "ENSB…		GO:0040008	regulation of growth	117	8	1.92	0.00057	ENSBTAG00000001729, "ENSBTAG00000003994", "ENSBTAG00000007806", "ENSBTAG00000008338", "ENSBTAG00000019349", "ENSBTAG00000019648", "ENSBTAG00000031998", "ENSBTAG00000047223"
GO:0036211	protein modification process	819	20	10.02	0.00098	ENSBTAG00000001717, "ENSBTAG00000004790", "ENSBTAG00000005371", "ENSBTAG00000005940", "ENSBTAG00000006797", "ENSBTAG00000007268", "ENSBTAG00000007630", "ENSBTAG00000008338", "ENSBTAG00000008409", "ENSBTAG00000009916", "ENSBTAG00000013615", "ENSBTAG00000014051", "ENSBTAG00000016208", "ENSBTAG00000017007", "ENSBTAG00000019648", "ENSBTAG00000019819", "ENSBTAG00000020035", "ENSBTAG00000020073", "ENSB…		GO:0043666	regulation of phosphoprotein phosphatase activity	26	4	0.43	0.00075	ENSBTAG00000003362, "ENSBTAG00000003409", "ENSBTAG00000003994", "ENSBTAG00000020035"
GO:1901137	carbohydrate derivative biosynthetic process	140	7	1.71	0.0014	ENSBTAG00000005371, "ENSBTAG00000005445", "ENSBTAG00000008338", "ENSBTAG00000014051", "ENSBTAG00000017024", "ENSBTAG00000019819", "ENSBTAG00000021897"		GO:1902904	negative regulation of supramolecular fiber organization	28	4	0.46	0.00101	ENSBTAG00000003505, "ENSBTAG00000005574", "ENSBTAG00000007806", "ENSBTAG00000011150"
GO:0009100	glycoprotein metabolic process	70	5	0.86	0.0015	ENSBTAG00000005371, "ENSBTAG00000005445", "ENSBTAG00000008338", "ENSBTAG00000019819", "ENSBTAG00000021897"		GO:0043087	regulation of GTPase activity	72	6	1.18	0.00104	ENSBTAG00000002238, "ENSBTAG00000008338", "ENSBTAG00000012125", "ENSBTAG00000019648", "ENSBTAG00000030209", "ENSBTAG00000047223"
GO:0043412	macromolecule modification	873	20	10.68	0.00222	ENSBTAG00000001717, "ENSBTAG00000004790", "ENSBTAG00000005371", "ENSBTAG00000005940", "ENSBTAG00000006797", "ENSBTAG00000007268", "ENSBTAG00000007630", "ENSBTAG00000008338", "ENSBTAG00000008409", "ENSBTAG00000009916", "ENSBTAG00000013615", "ENSBTAG00000014051", "ENSBTAG00000016208", "ENSBTAG00000017007", "ENSBTAG00000019648", "ENSBTAG00000019819", "ENSBTAG00000020035", "ENSBTAG00000020073", "ENSB…		GO:1902903	regulation of supramolecular fiber organization	72	6	1.18	0.00104	ENSBTAG00000002238, "ENSBTAG00000003505", "ENSBTAG00000005574", "ENSBTAG00000006189", "ENSBTAG00000007806", "ENSBTAG00000011150"
GO:1901135	carbohydrate derivative metabolic process	243	9	2.97	0.00239	ENSBTAG00000005371, "ENSBTAG00000005445", "ENSBTAG00000008338", "ENSBTAG00000008895", "ENSBTAG00000014051", "ENSBTAG00000017024", "ENSBTAG00000019819", "ENSBTAG00000021897", "ENSBTAG00000031358"		GO:0006470	protein dephosphorylation	74	6	1.21	0.0012	ENSBTAG00000001729, "ENSBTAG00000003362", "ENSBTAG00000003409", "ENSBTAG00000003994", "ENSBTAG00000015786", "ENSBTAG00000020035"
GO:0051983	regulation of chromosome segregation	23	3	0.28	0.00257	ENSBTAG00000001717, "ENSBTAG00000017913", "ENSBTAG00000047702"		GO:0035304	regulation of protein dephosphorylation	30	4	0.49	0.00131	ENSBTAG00000003362, "ENSBTAG00000003409", "ENSBTAG00000003994", "ENSBTAG00000020035"
GO:0001933	negative regulation of protein phosphorylation	83	5	1.01	0.00318	ENSBTAG00000008409, "ENSBTAG00000013615", "ENSBTAG00000014051", "ENSBTAG00000017007", "ENSBTAG00000019648"		GO:0048640	negative regulation of developmental growth	14	3	0.23	0.00135	ENSBTAG00000001729, "ENSBTAG00000019349", "ENSBTAG00000047223"
GO:0048285	organelle fission	86	5	1.05	0.00372	ENSBTAG00000001717, "ENSBTAG00000005482", "ENSBTAG00000008338", "ENSBTAG00000017913", "ENSBTAG00000047702"		GO:0030336	negative regulation of cell migration	54	5	0.88	0.00174	ENSBTAG00000001729, "ENSBTAG00000003505", "ENSBTAG00000003994", "ENSBTAG00000008338", "ENSBTAG00000011150"
GO:0033043	regulation of organelle organization	222	8	2.71	0.00502	ENSBTAG00000001717, "ENSBTAG00000005482", "ENSBTAG00000006189", "ENSBTAG00000008338", "ENSBTAG00000008409", "ENSBTAG00000013615", "ENSBTAG00000017024", "ENSBTAG00000047702"		GO:0018209	peptidyl-serine modification	56	5	0.92	0.00204	ENSBTAG00000000696, "ENSBTAG00000001717", "ENSBTAG00000003505", "ENSBTAG00000011150", "ENSBTAG00000019648"
GO:0042326	negative regulation of phosphorylation	94	5	1.15	0.00544	ENSBTAG00000008409, "ENSBTAG00000013615", "ENSBTAG00000014051", "ENSBTAG00000017007", "ENSBTAG00000019648"		GO:2000146	negative regulation of cell motility	56	5	0.92	0.00204	ENSBTAG00000001729, "ENSBTAG00000003505", "ENSBTAG00000003994", "ENSBTAG00000008338", "ENSBTAG00000011150"
GO:0043547	positive regulation of GTPase activity	60	4	0.73	0.00586	ENSBTAG00000008338, "ENSBTAG00000019648", "ENSBTAG00000030209", "ENSBTAG00000047223"		GO:0010921	regulation of phosphatase activity	34	4	0.56	0.00212	ENSBTAG00000003362, "ENSBTAG00000003409", "ENSBTAG00000003994", "ENSBTAG00000020035"
GO:0006487	protein N-linked glycosylation	10	2	0.12	0.0062	ENSBTAG00000005371, "ENSBTAG00000019819"		GO:0040013	negative regulation of locomotion	57	5	0.93	0.00221	ENSBTAG00000001729, "ENSBTAG00000003505", "ENSBTAG00000003994", "ENSBTAG00000008338", "ENSBTAG00000011150"
GO:0000070	mitotic sister chromatid segregation	32	3	0.39	0.00667	ENSBTAG00000001717, "ENSBTAG00000017913", "ENSBTAG00000047702"		GO:0051271	negative regulation of cellular component movement	57	5	0.93	0.00221	ENSBTAG00000001729, "ENSBTAG00000003505", "ENSBTAG00000003994", "ENSBTAG00000008338", "ENSBTAG00000011150"
GO:0051783	regulation of nuclear division	32	3	0.39	0.00667	ENSBTAG00000001717, "ENSBTAG00000008338", "ENSBTAG00000047702"		GO:0043547	positive regulation of GTPase activity	60	5	0.98	0.00278	ENSBTAG00000008338, "ENSBTAG00000012125", "ENSBTAG00000019648", "ENSBTAG00000030209", "ENSBTAG00000047223"
GO:0051128	regulation of cellular component organization	393	11	4.81	0.00684	ENSBTAG00000001717, "ENSBTAG00000002174", "ENSBTAG00000005482", "ENSBTAG00000006189", "ENSBTAG00000008338", "ENSBTAG00000008409", "ENSBTAG00000013615", "ENSBTAG00000014051", "ENSBTAG00000017024", "ENSBTAG00000019648", "ENSBTAG00000047702"		GO:0035303	regulation of dephosphorylation	40	4	0.66	0.00387	ENSBTAG00000003362, "ENSBTAG00000003409", "ENSBTAG00000003994", "ENSBTAG00000020035"
GO:0009112	nucleobase metabolic process	11	2	0.13	0.00752	ENSBTAG00000013819, "ENSBTAG00000031358"		GO:0045926	negative regulation of growth	40	4	0.66	0.00387	ENSBTAG00000001729, "ENSBTAG00000019349", "ENSBTAG00000019648", "ENSBTAG00000047223"
GO:0032728	positive regulation of interferon-beta production	11	2	0.13	0.00752	ENSBTAG00000013259, "ENSBTAG00000031231"		GO:0051128	regulation of cellular component organization	393	14	6.44	0.00395	ENSBTAG00000001717, "ENSBTAG00000002238", "ENSBTAG00000003409", "ENSBTAG00000003505", "ENSBTAG00000003994", "ENSBTAG00000005574", "ENSBTAG00000006189", "ENSBTAG00000007806", "ENSBTAG00000008338", "ENSBTAG00000011150", "ENSBTAG00000012125", "ENSBTAG00000017024", "ENSBTAG00000019648", "ENSBTAG00000031998"
GO:1901215	negative regulation of neuron death	34	3	0.42	0.00791	ENSBTAG00000014051, "ENSBTAG00000017024", "ENSBTAG00000019648"		GO:0009259	ribonucleotide metabolic process	96	6	1.57	0.00453	ENSBTAG00000002715, "ENSBTAG00000003840", "ENSBTAG00000015358", "ENSBTAG00000015917", "ENSBTAG00000017017", "ENSBTAG00000017024"
GO:0033046	negative regulation of sister chromatid segregation	12	2	0.15	0.00895	ENSBTAG00000001717, "ENSBTAG00000047702"		GO:0010633	negative regulation of epithelial cell migration	21	3	0.34	0.00454	ENSBTAG00000001729, "ENSBTAG00000003505", "ENSBTAG00000011150"
GO:0033048	negative regulation of mitotic sister chromatid segregation	12	2	0.15	0.00895	ENSBTAG00000001717, "ENSBTAG00000047702"		GO:0019693	ribose phosphate metabolic process	97	6	1.59	0.00477	ENSBTAG00000002715, "ENSBTAG00000003840", "ENSBTAG00000015358", "ENSBTAG00000015917", "ENSBTAG00000017017", "ENSBTAG00000017024"
GO:0051985	negative regulation of chromosome segregation	12	2	0.15	0.00895	ENSBTAG00000001717, "ENSBTAG00000047702"		GO:0040007	growth	169	8	2.77	0.00592	ENSBTAG00000001729, "ENSBTAG00000003994", "ENSBTAG00000007806", "ENSBTAG00000008338", "ENSBTAG00000019349", "ENSBTAG00000019648", "ENSBTAG00000031998", "ENSBTAG00000047223"
GO:0044281	small molecule metabolic process	529	13	6.47	0.00947	ENSBTAG00000005371, "ENSBTAG00000005445", "ENSBTAG00000005940", "ENSBTAG00000008895", "ENSBTAG00000013819", "ENSBTAG00000014051", "ENSBTAG00000015074", "ENSBTAG00000015761", "ENSBTAG00000017007", "ENSBTAG00000017024", "ENSBTAG00000019819", "ENSBTAG00000020073", "ENSBTAG00000031358"		GO:0035556	intracellular signal transduction	458	15	7.5	0.00623	ENSBTAG00000000696, "ENSBTAG00000001729", "ENSBTAG00000003409", "ENSBTAG00000003505", "ENSBTAG00000003840", "ENSBTAG00000003994", "ENSBTAG00000005574", "ENSBTAG00000008338", "ENSBTAG00000012125", "ENSBTAG00000019648", "ENSBTAG00000020035", "ENSBTAG00000030209", "ENSBTAG00000047223", "ENSBTAG00000047229", "ENSBTAG00000053598"
GO:0006023	aminoglycan biosynthetic process	13	2	0.16	0.0105	ENSBTAG00000005445, "ENSBTAG00000014051"		GO:0065009	regulation of molecular function	553	17	9.06	0.00663	ENSBTAG00000001729, "ENSBTAG00000002238", "ENSBTAG00000003362", "ENSBTAG00000003409", "ENSBTAG00000003994", "ENSBTAG00000005574", "ENSBTAG00000007806", "ENSBTAG00000008338", "ENSBTAG00000011150", "ENSBTAG00000011424", "ENSBTAG00000012125", "ENSBTAG00000017024", "ENSBTAG00000018589", "ENSBTAG00000019648", "ENSBTAG00000020035", "ENSBTAG00000030209", "ENSBTAG00000047223"
GO:0006024	glycosaminoglycan biosynthetic process	13	2	0.16	0.0105	ENSBTAG00000005445, "ENSBTAG00000014051"		GO:0097435	supramolecular fiber organization	137	7	2.24	0.00666	ENSBTAG00000002238, "ENSBTAG00000003362", "ENSBTAG00000003505", "ENSBTAG00000005574", "ENSBTAG00000006189", "ENSBTAG00000007806", "ENSBTAG00000011150"
GO:0032648	regulation of interferon-beta production	13	2	0.16	0.0105	ENSBTAG00000013259, "ENSBTAG00000031231"		GO:0048638	regulation of developmental growth	48	4	0.79	0.00748	ENSBTAG00000001729, "ENSBTAG00000008338", "ENSBTAG00000019349", "ENSBTAG00000047223"
GO:0045839	negative regulation of mitotic nuclear division	13	2	0.16	0.0105	ENSBTAG00000001717, "ENSBTAG00000047702"		GO:0018105	peptidyl-serine phosphorylation	49	4	0.8	0.00804	ENSBTAG00000000696, "ENSBTAG00000001717", "ENSBTAG00000011150", "ENSBTAG00000019648"
GO:0000819	sister chromatid segregation	38	3	0.46	0.01077	ENSBTAG00000001717, "ENSBTAG00000017913", "ENSBTAG00000047702"		GO:0016311	dephosphorylation	110	6	1.8	0.00875	ENSBTAG00000001729, "ENSBTAG00000003362", "ENSBTAG00000003409", "ENSBTAG00000003994", "ENSBTAG00000015786", "ENSBTAG00000020035"
GO:0019221	cytokine-mediated signaling pathway	72	4	0.88	0.01111	ENSBTAG00000008338, "ENSBTAG00000014051", "ENSBTAG00000025035", "ENSBTAG00000031231"		GO:0050793	regulation of developmental process	432	14	7.08	0.00911	ENSBTAG00000000522, "ENSBTAG00000000696", "ENSBTAG00000001729", "ENSBTAG00000003409", "ENSBTAG00000003505", "ENSBTAG00000003994", "ENSBTAG00000008338", "ENSBTAG00000010069", "ENSBTAG00000010987", "ENSBTAG00000012125", "ENSBTAG00000019349", "ENSBTAG00000019648", "ENSBTAG00000021455", "ENSBTAG00000047223"
GO:0043087	regulation of GTPase activity	72	4	0.88	0.01111	ENSBTAG00000008338, "ENSBTAG00000019648", "ENSBTAG00000030209", "ENSBTAG00000047223"		GO:0007163	establishment or maintenance of cell polarity	27	3	0.44	0.0093	ENSBTAG00000000696, "ENSBTAG00000007421", "ENSBTAG00000019648"
GO:0010563	negative regulation of phosphorus metabolic process	112	5	1.37	0.01127	ENSBTAG00000008409, "ENSBTAG00000013615", "ENSBTAG00000014051", "ENSBTAG00000017007", "ENSBTAG00000019648"		GO:0051017	actin filament bundle assembly	27	3	0.44	0.0093	ENSBTAG00000003362, "ENSBTAG00000006189", "ENSBTAG00000011150"
GO:0045936	negative regulation of phosphate metabolic process	112	5	1.37	0.01127	ENSBTAG00000008409, "ENSBTAG00000013615", "ENSBTAG00000014051", "ENSBTAG00000017007", "ENSBTAG00000019648"		GO:0061572	actin filament bundle organization	27	3	0.44	0.0093	ENSBTAG00000003362, "ENSBTAG00000006189", "ENSBTAG00000011150"
GO:0044260	cellular macromolecule metabolic process	1667	29	20.39	0.01143	ENSBTAG00000001717, "ENSBTAG00000004790", "ENSBTAG00000005371", "ENSBTAG00000005445", "ENSBTAG00000005446", "ENSBTAG00000005940", "ENSBTAG00000006797", "ENSBTAG00000006936", "ENSBTAG00000007268", "ENSBTAG00000007630", "ENSBTAG00000008338", "ENSBTAG00000008409", "ENSBTAG00000009916", "ENSBTAG00000013259", "ENSBTAG00000013615", "ENSBTAG00000014051", "ENSBTAG00000016208", "ENSBTAG00000016533", "ENSB…		GO:0031333	negative regulation of protein-containing complex assembly	28	3	0.46	0.01029	ENSBTAG00000005574, "ENSBTAG00000007806", "ENSBTAG00000011150"
GO:0006919	activation of cysteine-type endopeptidase activity involved in apoptotic process	14	2	0.17	0.01216	ENSBTAG00000008409, "ENSBTAG00000019648"		GO:0003254	regulation of membrane depolarization	10	2	0.16	0.01094	ENSBTAG00000003505, "ENSBTAG00000019648"
GO:0032608	interferon-beta production	14	2	0.17	0.01216	ENSBTAG00000013259, "ENSBTAG00000031231"		GO:0050849	negative regulation of calcium-mediated signaling	10	2	0.16	0.01094	ENSBTAG00000003409, "ENSBTAG00000020035"
GO:0045926	negative regulation of growth	40	3	0.49	0.0124	ENSBTAG00000002174, "ENSBTAG00000019648", "ENSBTAG00000047223"		GO:0120193	tight junction organization	10	2	0.16	0.01094	ENSBTAG00000002238, "ENSBTAG00000006189"
GO:0044267	cellular protein metabolic process	1153	22	14.1	0.01267	ENSBTAG00000001717, "ENSBTAG00000004790", "ENSBTAG00000005371", "ENSBTAG00000005940", "ENSBTAG00000006797", "ENSBTAG00000006936", "ENSBTAG00000007268", "ENSBTAG00000007630", "ENSBTAG00000008338", "ENSBTAG00000008409", "ENSBTAG00000009916", "ENSBTAG00000013615", "ENSBTAG00000014051", "ENSBTAG00000016208", "ENSBTAG00000017007", "ENSBTAG00000019648", "ENSBTAG00000019819", "ENSBTAG00000020035", "ENSB…		GO:0051129	negative regulation of cellular component organization	116	6	1.9	0.01123	ENSBTAG00000001717, "ENSBTAG00000003505", "ENSBTAG00000005574", "ENSBTAG00000007806", "ENSBTAG00000011150", "ENSBTAG00000012125"
GO:0000280	nuclear division	76	4	0.93	0.01336	ENSBTAG00000001717, "ENSBTAG00000008338", "ENSBTAG00000017913", "ENSBTAG00000047702"		GO:0050790	regulation of catalytic activity	444	14	7.27	0.01148	ENSBTAG00000001729, "ENSBTAG00000002238", "ENSBTAG00000003362", "ENSBTAG00000003409", "ENSBTAG00000003994", "ENSBTAG00000008338", "ENSBTAG00000011150", "ENSBTAG00000011424", "ENSBTAG00000012125", "ENSBTAG00000018589", "ENSBTAG00000019648", "ENSBTAG00000020035", "ENSBTAG00000030209", "ENSBTAG00000047223"
GO:0032481	positive regulation of type I interferon production	15	2	0.18	0.01392	ENSBTAG00000013259, "ENSBTAG00000031231"		GO:0043254	regulation of protein-containing complex assembly	84	5	1.38	0.01161	ENSBTAG00000002238, "ENSBTAG00000005574", "ENSBTAG00000007806", "ENSBTAG00000011150", "ENSBTAG00000019648"
GO:0033047	regulation of mitotic sister chromatid segregation	15	2	0.18	0.01392	ENSBTAG00000001717, "ENSBTAG00000047702"		GO:0051130	positive regulation of cellular component organization	192	8	3.15	0.01243	ENSBTAG00000002238, "ENSBTAG00000003409", "ENSBTAG00000003505", "ENSBTAG00000005574", "ENSBTAG00000008338", "ENSBTAG00000011150", "ENSBTAG00000017024", "ENSBTAG00000019648"
GO:0046634	regulation of alpha-beta T cell activation	15	2	0.18	0.01392	ENSBTAG00000010987, "ENSBTAG00000031231"		GO:0030837	negative regulation of actin filament polymerization	11	2	0.18	0.01323	ENSBTAG00000007806, "ENSBTAG00000011150"
GO:0051784	negative regulation of nuclear division	15	2	0.18	0.01392	ENSBTAG00000001717, "ENSBTAG00000047702"		GO:0032436	positive regulation of proteasomal ubiquitin-dependent protein catabolic process	11	2	0.18	0.01323	ENSBTAG00000005574, "ENSBTAG00000019648"
GO:0050764	regulation of phagocytosis	16	2	0.2	0.01578	ENSBTAG00000000522, "ENSBTAG00000019648"		GO:2000060	positive regulation of ubiquitin-dependent protein catabolic process	11	2	0.18	0.01323	ENSBTAG00000005574, "ENSBTAG00000019648"
GO:0031400	negative regulation of protein modification process	123	5	1.5	0.01641	ENSBTAG00000008409, "ENSBTAG00000013615", "ENSBTAG00000014051", "ENSBTAG00000017007", "ENSBTAG00000019648"		GO:0051094	positive regulation of developmental process	236	9	3.87	0.01398	ENSBTAG00000000696, "ENSBTAG00000001729", "ENSBTAG00000003409", "ENSBTAG00000003505", "ENSBTAG00000003994", "ENSBTAG00000008338", "ENSBTAG00000010069", "ENSBTAG00000010987", "ENSBTAG00000019648"
GO:0000086	G2/M transition of mitotic cell cycle	17	2	0.21	0.01775	ENSBTAG00000001717, "ENSBTAG00000008338"		GO:0009117	nucleotide metabolic process	122	6	2	0.01417	ENSBTAG00000002715, "ENSBTAG00000003840", "ENSBTAG00000015358", "ENSBTAG00000015917", "ENSBTAG00000017017", "ENSBTAG00000017024"
GO:0032479	regulation of type I interferon production	17	2	0.21	0.01775	ENSBTAG00000013259, "ENSBTAG00000031231"		GO:0060627	regulation of vesicle-mediated transport	89	5	1.46	0.01466	ENSBTAG00000000522, "ENSBTAG00000005574", "ENSBTAG00000011150", "ENSBTAG00000019648", "ENSBTAG00000039819"
GO:0043393	regulation of protein binding	46	3	0.56	0.0181	ENSBTAG00000014051, "ENSBTAG00000017007", "ENSBTAG00000019648"		GO:0050896	response to stimulus	1686	37	27.62	0.01552	ENSBTAG00000000522, "ENSBTAG00000000564", "ENSBTAG00000000696", "ENSBTAG00000001717", "ENSBTAG00000001729", "ENSBTAG00000003362", "ENSBTAG00000003409", "ENSBTAG00000003505", "ENSBTAG00000003840", "ENSBTAG00000003994", "ENSBTAG00000005260", "ENSBTAG00000005477", "ENSBTAG00000005574", "ENSBTAG00000006189", "ENSBTAG00000007268", "ENSBTAG00000007806", "ENSBTAG00000008338", "ENSBTAG00000008935", "ENSB…
GO:0051302	regulation of cell division	47	3	0.57	0.01917	ENSBTAG00000001717, "ENSBTAG00000008409", "ENSBTAG00000019648"		GO:0006753	nucleoside phosphate metabolic process	125	6	2.05	0.01583	ENSBTAG00000002715, "ENSBTAG00000003840", "ENSBTAG00000015358", "ENSBTAG00000015917", "ENSBTAG00000017017", "ENSBTAG00000017024"
GO:0051345	positive regulation of hydrolase activity	128	5	1.57	0.0192	ENSBTAG00000008338, "ENSBTAG00000008409", "ENSBTAG00000019648", "ENSBTAG00000030209", "ENSBTAG00000047223"		GO:0051241	negative regulation of multicellular organismal process	202	8	3.31	0.01651	ENSBTAG00000000522, "ENSBTAG00000001729", "ENSBTAG00000003409", "ENSBTAG00000003505", "ENSBTAG00000011150", "ENSBTAG00000012125", "ENSBTAG00000019349", "ENSBTAG00000047223"
GO:1901564	organonitrogen compound metabolic process	1570	27	19.2	0.01932	ENSBTAG00000001717, "ENSBTAG00000004790", "ENSBTAG00000005371", "ENSBTAG00000005445", "ENSBTAG00000005940", "ENSBTAG00000006797", "ENSBTAG00000006936", "ENSBTAG00000007268", "ENSBTAG00000007630", "ENSBTAG00000008338", "ENSBTAG00000008409", "ENSBTAG00000008895", "ENSBTAG00000009916", "ENSBTAG00000013615", "ENSBTAG00000013819", "ENSBTAG00000014051", "ENSBTAG00000016208", "ENSBTAG00000017007", "ENSB…		GO:1901135	carbohydrate derivative metabolic process	243	9	3.98	0.01668	ENSBTAG00000002715, "ENSBTAG00000003505", "ENSBTAG00000003840", "ENSBTAG00000007203", "ENSBTAG00000008338", "ENSBTAG00000015358", "ENSBTAG00000015917", "ENSBTAG00000017017", "ENSBTAG00000017024"
GO:0033045	regulation of sister chromatid segregation	18	2	0.22	0.01981	ENSBTAG00000001717, "ENSBTAG00000047702"		GO:0009150	purine ribonucleotide metabolic process	92	5	1.51	0.01672	ENSBTAG00000002715, "ENSBTAG00000003840", "ENSBTAG00000015358", "ENSBTAG00000015917", "ENSBTAG00000017024"
GO:1903510	mucopolysaccharide metabolic process	18	2	0.22	0.01981	ENSBTAG00000005445, "ENSBTAG00000014051"		GO:0001558	regulation of cell growth	61	4	1	0.01711	ENSBTAG00000003994, "ENSBTAG00000007806", "ENSBTAG00000019648", "ENSBTAG00000031998"
GO:2001251	negative regulation of chromosome organization	18	2	0.22	0.01981	ENSBTAG00000001717, "ENSBTAG00000047702"		GO:0010033	response to organic substance	514	15	8.42	0.01732	ENSBTAG00000000564, "ENSBTAG00000000696", "ENSBTAG00000001729", "ENSBTAG00000003362", "ENSBTAG00000003409", "ENSBTAG00000003505", "ENSBTAG00000003994", "ENSBTAG00000005477", "ENSBTAG00000005574", "ENSBTAG00000008338", "ENSBTAG00000010069", "ENSBTAG00000019349", "ENSBTAG00000019648", "ENSBTAG00000031998", "ENSBTAG00000047223"
GO:0006486	protein glycosylation	48	3	0.59	0.02028	ENSBTAG00000005371, "ENSBTAG00000019819", "ENSBTAG00000021897"		GO:1903034	regulation of response to wounding	34	3	0.56	0.01753	ENSBTAG00000001729, "ENSBTAG00000003409", "ENSBTAG00000006189"
GO:0043413	macromolecule glycosylation	48	3	0.59	0.02028	ENSBTAG00000005371, "ENSBTAG00000019819", "ENSBTAG00000021897"		GO:0051345	positive regulation of hydrolase activity	128	6	2.1	0.01761	ENSBTAG00000008338, "ENSBTAG00000011150", "ENSBTAG00000012125", "ENSBTAG00000019648", "ENSBTAG00000030209", "ENSBTAG00000047223"
GO:0018105	peptidyl-serine phosphorylation	49	3	0.6	0.02142	ENSBTAG00000001717, "ENSBTAG00000014051", "ENSBTAG00000019648"		GO:0045661	regulation of myoblast differentiation	13	2	0.21	0.01837	ENSBTAG00000003994, "ENSBTAG00000008338"
GO:0044283	small molecule biosynthetic process	180	6	2.2	0.02143	ENSBTAG00000005371, "ENSBTAG00000005940", "ENSBTAG00000015074", "ENSBTAG00000015761", "ENSBTAG00000017007", "ENSBTAG00000031358"		GO:0030111	regulation of Wnt signaling pathway	35	3	0.57	0.01896	ENSBTAG00000000696, "ENSBTAG00000008935", "ENSBTAG00000019648"
GO:0006082	organic acid metabolic process	287	8	3.51	0.02186	ENSBTAG00000005445, "ENSBTAG00000005940", "ENSBTAG00000008895", "ENSBTAG00000013819", "ENSBTAG00000014051", "ENSBTAG00000015074", "ENSBTAG00000017007", "ENSBTAG00000031358"		GO:0023052	signaling	1034	25	16.94	0.01986	ENSBTAG00000000564, "ENSBTAG00000000696", "ENSBTAG00000001729", "ENSBTAG00000003409", "ENSBTAG00000003505", "ENSBTAG00000003840", "ENSBTAG00000003994", "ENSBTAG00000005260", "ENSBTAG00000005574", "ENSBTAG00000008224", "ENSBTAG00000008338", "ENSBTAG00000008935", "ENSBTAG00000010987", "ENSBTAG00000011150", "ENSBTAG00000012125", "ENSBTAG00000012941", "ENSBTAG00000019648", "ENSBTAG00000020035", "ENSB…
GO:0032606	type I interferon production	19	2	0.23	0.02197	ENSBTAG00000013259, "ENSBTAG00000031231"		GO:0019932	second-messenger-mediated signaling	64	4	1.05	0.02008	ENSBTAG00000003409, "ENSBTAG00000003840", "ENSBTAG00000020035", "ENSBTAG00000047223"
GO:0034502	protein localization to chromosome	19	2	0.23	0.02197	ENSBTAG00000001717, "ENSBTAG00000017913"		GO:0030334	regulation of cell migration	171	7	2.8	0.02089	ENSBTAG00000001729, "ENSBTAG00000003505", "ENSBTAG00000003994", "ENSBTAG00000006189", "ENSBTAG00000008338", "ENSBTAG00000011150", "ENSBTAG00000019648"
GO:0016567	protein ubiquitination	182	6	2.23	0.0225	ENSBTAG00000004790, "ENSBTAG00000006797", "ENSBTAG00000007630", "ENSBTAG00000014051", "ENSBTAG00000017007", "ENSBTAG00000019648"		GO:0032272	negative regulation of protein polymerization	14	2	0.23	0.02121	ENSBTAG00000007806, "ENSBTAG00000011150"
GO:0006469	negative regulation of protein kinase activity	50	3	0.61	0.02259	ENSBTAG00000013615, "ENSBTAG00000017007", "ENSBTAG00000019648"		GO:0006163	purine nucleotide metabolic process	98	5	1.61	0.02142	ENSBTAG00000002715, "ENSBTAG00000003840", "ENSBTAG00000015358", "ENSBTAG00000015917", "ENSBTAG00000017024"
GO:0098813	nuclear chromosome segregation	50	3	0.61	0.02259	ENSBTAG00000001717, "ENSBTAG00000017913", "ENSBTAG00000047702"		GO:0051239	regulation of multicellular organismal process	533	15	8.73	0.02343	ENSBTAG00000000522, "ENSBTAG00000000696", "ENSBTAG00000001729", "ENSBTAG00000003409", "ENSBTAG00000003505", "ENSBTAG00000007806", "ENSBTAG00000008338", "ENSBTAG00000010069", "ENSBTAG00000010987", "ENSBTAG00000011150", "ENSBTAG00000012125", "ENSBTAG00000019349", "ENSBTAG00000019648", "ENSBTAG00000021664", "ENSBTAG00000047223"
GO:0060627	regulation of vesicle-mediated transport	89	4	1.09	0.02264	ENSBTAG00000000522, "ENSBTAG00000014051", "ENSBTAG00000019648", "ENSBTAG00000039819"		GO:0008630	intrinsic apoptotic signaling pathway in response to DNA damage	15	2	0.25	0.02421	ENSBTAG00000005574, "ENSBTAG00000047229"
GO:0019538	protein metabolic process	1290	23	15.78	0.02358	ENSBTAG00000001717, "ENSBTAG00000004790", "ENSBTAG00000005371", "ENSBTAG00000005445", "ENSBTAG00000005940", "ENSBTAG00000006797", "ENSBTAG00000006936", "ENSBTAG00000007268", "ENSBTAG00000007630", "ENSBTAG00000008338", "ENSBTAG00000008409", "ENSBTAG00000009916", "ENSBTAG00000013615", "ENSBTAG00000014051", "ENSBTAG00000016208", "ENSBTAG00000017007", "ENSBTAG00000019648", "ENSBTAG00000019819", "ENSB…		GO:0030178	negative regulation of Wnt signaling pathway	15	2	0.25	0.02421	ENSBTAG00000008935, "ENSBTAG00000019648"
GO:0033044	regulation of chromosome organization	51	3	0.62	0.0238	ENSBTAG00000001717, "ENSBTAG00000008409", "ENSBTAG00000047702"		GO:0045445	myoblast differentiation	15	2	0.25	0.02421	ENSBTAG00000003994, "ENSBTAG00000008338"
GO:0043280	positive regulation of cysteine-type endopeptidase activity involved in apoptotic process	20	2	0.24	0.02422	ENSBTAG00000008409, "ENSBTAG00000019648"		GO:0050873	brown fat cell differentiation	15	2	0.25	0.02421	ENSBTAG00000001729, "ENSBTAG00000017024"
GO:1902106	negative regulation of leukocyte differentiation	20	2	0.24	0.02422	ENSBTAG00000008409, "ENSBTAG00000031231"		GO:0051899	membrane depolarization	15	2	0.25	0.02421	ENSBTAG00000003505, "ENSBTAG00000019648"
GO:0043085	positive regulation of catalytic activity	238	7	2.91	0.02447	ENSBTAG00000008338, "ENSBTAG00000008409", "ENSBTAG00000014051", "ENSBTAG00000017007", "ENSBTAG00000019648", "ENSBTAG00000030209", "ENSBTAG00000047223"		GO:0007154	cell communication	1052	25	17.23	0.02441	ENSBTAG00000000564, "ENSBTAG00000000696", "ENSBTAG00000001729", "ENSBTAG00000003409", "ENSBTAG00000003505", "ENSBTAG00000003840", "ENSBTAG00000003994", "ENSBTAG00000005260", "ENSBTAG00000005574", "ENSBTAG00000008224", "ENSBTAG00000008338", "ENSBTAG00000008935", "ENSBTAG00000010987", "ENSBTAG00000011150", "ENSBTAG00000012125", "ENSBTAG00000012941", "ENSBTAG00000019648", "ENSBTAG00000020035", "ENSB…
GO:0070085	glycosylation	54	3	0.66	0.02763	ENSBTAG00000005371, "ENSBTAG00000019819", "ENSBTAG00000021897"		GO:0051716	cellular response to stimulus	1329	30	21.77	0.02461	ENSBTAG00000000564, "ENSBTAG00000000696", "ENSBTAG00000001717", "ENSBTAG00000001729", "ENSBTAG00000003362", "ENSBTAG00000003409", "ENSBTAG00000003505", "ENSBTAG00000003840", "ENSBTAG00000003994", "ENSBTAG00000005260", "ENSBTAG00000005477", "ENSBTAG00000005574", "ENSBTAG00000008338", "ENSBTAG00000008935", "ENSBTAG00000010069", "ENSBTAG00000010987", "ENSBTAG00000012125", "ENSBTAG00000012941", "ENSB…
GO:1901214	regulation of neuron death	54	3	0.66	0.02763	ENSBTAG00000014051, "ENSBTAG00000017024", "ENSBTAG00000019648"		GO:0009968	negative regulation of signal transduction	218	8	3.57	0.02493	ENSBTAG00000001729, "ENSBTAG00000003409", "ENSBTAG00000003505", "ENSBTAG00000005574", "ENSBTAG00000008935", "ENSBTAG00000019648", "ENSBTAG00000020035", "ENSBTAG00000046979"
GO:0051726	regulation of cell cycle	191	6	2.34	0.02776	ENSBTAG00000001717, "ENSBTAG00000008338", "ENSBTAG00000013615", "ENSBTAG00000019648", "ENSBTAG00000031231", "ENSBTAG00000047702"		GO:1902532	negative regulation of intracellular signal transduction	102	5	1.67	0.02499	ENSBTAG00000001729, "ENSBTAG00000003409", "ENSBTAG00000005574", "ENSBTAG00000019648", "ENSBTAG00000020035"
GO:0007167	enzyme linked receptor protein signaling pathway	141	5	1.72	0.02785	ENSBTAG00000008338, "ENSBTAG00000014051", "ENSBTAG00000020073", "ENSBTAG00000025035", "ENSBTAG00000046979"		GO:0000302	response to reactive oxygen species	39	3	0.64	0.02527	ENSBTAG00000003409, "ENSBTAG00000003840", "ENSBTAG00000019648"
GO:1902105	regulation of leukocyte differentiation	55	3	0.67	0.02898	ENSBTAG00000008409, "ENSBTAG00000010987", "ENSBTAG00000031231"		GO:1902531	regulation of intracellular signal transduction	305	10	5	0.02551	ENSBTAG00000000696, "ENSBTAG00000001729", "ENSBTAG00000003409", "ENSBTAG00000003505", "ENSBTAG00000003994", "ENSBTAG00000005574", "ENSBTAG00000008338", "ENSBTAG00000019648", "ENSBTAG00000020035", "ENSBTAG00000047223"
GO:0044839	cell cycle G2/M phase transition	22	2	0.27	0.02899	ENSBTAG00000001717, "ENSBTAG00000008338"		GO:2000145	regulation of cell motility	180	7	2.95	0.02681	ENSBTAG00000001729, "ENSBTAG00000003505", "ENSBTAG00000003994", "ENSBTAG00000006189", "ENSBTAG00000008338", "ENSBTAG00000011150", "ENSBTAG00000019648"
GO:0018209	peptidyl-serine modification	56	3	0.68	0.03036	ENSBTAG00000001717, "ENSBTAG00000014051", "ENSBTAG00000019648"		GO:0016049	cell growth	70	4	1.15	0.02694	ENSBTAG00000003994, "ENSBTAG00000007806", "ENSBTAG00000019648", "ENSBTAG00000031998"
GO:0033673	negative regulation of kinase activity	56	3	0.68	0.03036	ENSBTAG00000013615, "ENSBTAG00000017007", "ENSBTAG00000019648"		GO:0044093	positive regulation of molecular function	308	10	5.05	0.02709	ENSBTAG00000005574, "ENSBTAG00000007806", "ENSBTAG00000008338", "ENSBTAG00000011150", "ENSBTAG00000012125", "ENSBTAG00000017024", "ENSBTAG00000018589", "ENSBTAG00000019648", "ENSBTAG00000030209", "ENSBTAG00000047223"
GO:0140014	mitotic nuclear division	56	3	0.68	0.03036	ENSBTAG00000001717, "ENSBTAG00000017913", "ENSBTAG00000047702"		GO:0032922	circadian regulation of gene expression	16	2	0.26	0.02738	ENSBTAG00000010069, "ENSBTAG00000017024"
GO:0032446	protein modification by small protein conjugation	196	6	2.4	0.03101	ENSBTAG00000004790, "ENSBTAG00000006797", "ENSBTAG00000007630", "ENSBTAG00000014051", "ENSBTAG00000017007", "ENSBTAG00000019648"		GO:0050764	regulation of phagocytosis	16	2	0.26	0.02738	ENSBTAG00000000522, "ENSBTAG00000019648"
GO:0042752	regulation of circadian rhythm	23	2	0.28	0.03151	ENSBTAG00000015074, "ENSBTAG00000017024"		GO:0050848	regulation of calcium-mediated signaling	16	2	0.26	0.02738	ENSBTAG00000003409, "ENSBTAG00000020035"
GO:0045995	regulation of embryonic development	23	2	0.28	0.03151	ENSBTAG00000008338, "ENSBTAG00000019648"		GO:0071326	cellular response to monosaccharide stimulus	16	2	0.26	0.02738	ENSBTAG00000003409, "ENSBTAG00000019648"
GO:2001056	positive regulation of cysteine-type endopeptidase activity	23	2	0.28	0.03151	ENSBTAG00000008409, "ENSBTAG00000019648"		GO:0071331	cellular response to hexose stimulus	16	2	0.26	0.02738	ENSBTAG00000003409, "ENSBTAG00000019648"
GO:0043170	macromolecule metabolic process	2027	32	24.79	0.03151	ENSBTAG00000001717, "ENSBTAG00000004790", "ENSBTAG00000005371", "ENSBTAG00000005445", "ENSBTAG00000005446", "ENSBTAG00000005940", "ENSBTAG00000006189", "ENSBTAG00000006797", "ENSBTAG00000006936", "ENSBTAG00000007268", "ENSBTAG00000007630", "ENSBTAG00000008338", "ENSBTAG00000008409", "ENSBTAG00000009916", "ENSBTAG00000011243", "ENSBTAG00000013259", "ENSBTAG00000013615", "ENSBTAG00000014051", "ENSB…		GO:0071333	cellular response to glucose stimulus	16	2	0.26	0.02738	ENSBTAG00000003409, "ENSBTAG00000019648"
GO:0006633	fatty acid biosynthetic process	57	3	0.7	0.03178	ENSBTAG00000005940, "ENSBTAG00000015074", "ENSBTAG00000017007"		GO:1901800	positive regulation of proteasomal protein catabolic process	16	2	0.26	0.02738	ENSBTAG00000005574, "ENSBTAG00000019648"
GO:0044093	positive regulation of molecular function	308	8	3.77	0.03178	ENSBTAG00000008338, "ENSBTAG00000008409", "ENSBTAG00000014051", "ENSBTAG00000017007", "ENSBTAG00000017024", "ENSBTAG00000019648", "ENSBTAG00000030209", "ENSBTAG00000047223"		GO:1903036	positive regulation of response to wounding	16	2	0.26	0.02738	ENSBTAG00000003409, "ENSBTAG00000006189"
GO:1901566	organonitrogen compound biosynthetic process	490	11	5.99	0.03192	ENSBTAG00000005371, "ENSBTAG00000005445", "ENSBTAG00000006936", "ENSBTAG00000008338", "ENSBTAG00000013819", "ENSBTAG00000014051", "ENSBTAG00000017024", "ENSBTAG00000019648", "ENSBTAG00000019819", "ENSBTAG00000021897", "ENSBTAG00000031358"		GO:1903052	positive regulation of proteolysis involved in cellular protein catabolic process	16	2	0.26	0.02738	ENSBTAG00000005574, "ENSBTAG00000019648"
GO:0070997	neuron death	58	3	0.71	0.03323	ENSBTAG00000014051, "ENSBTAG00000017024", "ENSBTAG00000019648"		GO:0033043	regulation of organelle organization	222	8	3.64	0.02744	ENSBTAG00000001717, "ENSBTAG00000002238", "ENSBTAG00000003505", "ENSBTAG00000006189", "ENSBTAG00000007806", "ENSBTAG00000008338", "ENSBTAG00000011150", "ENSBTAG00000017024"
GO:0051093	negative regulation of developmental process	148	5	1.81	0.03341	ENSBTAG00000000522, "ENSBTAG00000008409", "ENSBTAG00000017007", "ENSBTAG00000031231", "ENSBTAG00000047223"		GO:1902533	positive regulation of intracellular signal transduction	181	7	2.97	0.02753	ENSBTAG00000000696, "ENSBTAG00000003505", "ENSBTAG00000003994", "ENSBTAG00000005574", "ENSBTAG00000008338", "ENSBTAG00000019648", "ENSBTAG00000047223"
GO:0055086	nucleobase-containing small molecule metabolic process	148	5	1.81	0.03341	ENSBTAG00000008895, "ENSBTAG00000013819", "ENSBTAG00000017024", "ENSBTAG00000019819", "ENSBTAG00000031358"		GO:0007015	actin filament organization	71	4	1.16	0.0282	ENSBTAG00000003362, "ENSBTAG00000006189", "ENSBTAG00000007806", "ENSBTAG00000011150"
GO:0046394	carboxylic acid biosynthetic process	101	4	1.24	0.03403	ENSBTAG00000005940, "ENSBTAG00000015074", "ENSBTAG00000017007", "ENSBTAG00000031358"		GO:1901700	response to oxygen-containing compound	269	9	4.41	0.03008	ENSBTAG00000000564, "ENSBTAG00000001729", "ENSBTAG00000003362", "ENSBTAG00000003409", "ENSBTAG00000003840", "ENSBTAG00000003994", "ENSBTAG00000008338", "ENSBTAG00000010069", "ENSBTAG00000019648"
GO:0030203	glycosaminoglycan metabolic process	24	2	0.29	0.03411	ENSBTAG00000005445, "ENSBTAG00000014051"		GO:0000086	G2/M transition of mitotic cell cycle	17	2	0.28	0.03071	ENSBTAG00000001717, "ENSBTAG00000008338"
GO:0031398	positive regulation of protein ubiquitination	24	2	0.29	0.03411	ENSBTAG00000014051, "ENSBTAG00000017007"		GO:0045582	positive regulation of T cell differentiation	17	2	0.28	0.03071	ENSBTAG00000001729, "ENSBTAG00000010987"
GO:0044249	cellular biosynthetic process	1184	21	14.48	0.03417	ENSBTAG00000001717, "ENSBTAG00000005371", "ENSBTAG00000005445", "ENSBTAG00000005446", "ENSBTAG00000005940", "ENSBTAG00000006936", "ENSBTAG00000008338", "ENSBTAG00000008409", "ENSBTAG00000013259", "ENSBTAG00000013819", "ENSBTAG00000014051", "ENSBTAG00000015074", "ENSBTAG00000015761", "ENSBTAG00000016533", "ENSBTAG00000017007", "ENSBTAG00000017024", "ENSBTAG00000019648", "ENSBTAG00000019819", "ENSB…		GO:0051492	regulation of stress fiber assembly	17	2	0.28	0.03071	ENSBTAG00000006189, "ENSBTAG00000011150"
GO:0045892	negative regulation of transcription, DNA-templated	149	5	1.82	0.03425	ENSBTAG00000001717, "ENSBTAG00000008338", "ENSBTAG00000016533", "ENSBTAG00000017007", "ENSBTAG00000031231"		GO:0071322	cellular response to carbohydrate stimulus	17	2	0.28	0.03071	ENSBTAG00000003409, "ENSBTAG00000019648"
GO:0016053	organic acid biosynthetic process	102	4	1.25	0.03511	ENSBTAG00000005940, "ENSBTAG00000015074", "ENSBTAG00000017007", "ENSBTAG00000031358"		GO:0072521	purine-containing compound metabolic process	109	5	1.79	0.03213	ENSBTAG00000002715, "ENSBTAG00000003840", "ENSBTAG00000015358", "ENSBTAG00000015917", "ENSBTAG00000017024"
GO:0048511	rhythmic process	60	3	0.73	0.03623	ENSBTAG00000015074, "ENSBTAG00000017024", "ENSBTAG00000019648"		GO:0051270	regulation of cellular component movement	187	7	3.06	0.03215	ENSBTAG00000001729, "ENSBTAG00000003505", "ENSBTAG00000003994", "ENSBTAG00000006189", "ENSBTAG00000008338", "ENSBTAG00000011150", "ENSBTAG00000019648"
GO:0006022	aminoglycan metabolic process	25	2	0.31	0.03679	ENSBTAG00000005445, "ENSBTAG00000014051"		GO:0045927	positive regulation of growth	43	3	0.7	0.03259	ENSBTAG00000007806, "ENSBTAG00000008338", "ENSBTAG00000031998"
GO:0051348	negative regulation of transferase activity	62	3	0.76	0.03937	ENSBTAG00000013615, "ENSBTAG00000017007", "ENSBTAG00000019648"		GO:0051093	negative regulation of developmental process	148	6	2.42	0.03317	ENSBTAG00000000522, "ENSBTAG00000001729", "ENSBTAG00000003505", "ENSBTAG00000012125", "ENSBTAG00000019349", "ENSBTAG00000047223"
GO:0043524	negative regulation of neuron apoptotic process	26	2	0.32	0.03955	ENSBTAG00000014051, "ENSBTAG00000017024"		GO:0055086	nucleobase-containing small molecule metabolic process	148	6	2.42	0.03317	ENSBTAG00000002715, "ENSBTAG00000003840", "ENSBTAG00000015358", "ENSBTAG00000015917", "ENSBTAG00000017017", "ENSBTAG00000017024"
GO:1903322	positive regulation of protein modification by small protein conjugation or removal	26	2	0.32	0.03955	ENSBTAG00000014051, "ENSBTAG00000017007"		GO:0040012	regulation of locomotion	189	7	3.1	0.03379	ENSBTAG00000001729, "ENSBTAG00000003505", "ENSBTAG00000003994", "ENSBTAG00000006189", "ENSBTAG00000008338", "ENSBTAG00000011150", "ENSBTAG00000019648"
GO:0050790	regulation of catalytic activity	444	10	5.43	0.0399	ENSBTAG00000005940, "ENSBTAG00000008338", "ENSBTAG00000008409", "ENSBTAG00000013615", "ENSBTAG00000014051", "ENSBTAG00000017007", "ENSBTAG00000019648", "ENSBTAG00000020035", "ENSBTAG00000030209", "ENSBTAG00000047223"		GO:0007165	signal transduction	974	23	15.96	0.03406	ENSBTAG00000000564, "ENSBTAG00000000696", "ENSBTAG00000001729", "ENSBTAG00000003409", "ENSBTAG00000003505", "ENSBTAG00000003840", "ENSBTAG00000003994", "ENSBTAG00000005260", "ENSBTAG00000005574", "ENSBTAG00000008338", "ENSBTAG00000008935", "ENSBTAG00000010987", "ENSBTAG00000012125", "ENSBTAG00000012941", "ENSBTAG00000019648", "ENSBTAG00000020035", "ENSBTAG00000021664", "ENSBTAG00000030209", "ENSB…
GO:0080134	regulation of response to stress	264	7	3.23	0.04	ENSBTAG00000000522, "ENSBTAG00000006189", "ENSBTAG00000008338", "ENSBTAG00000008409", "ENSBTAG00000010987", "ENSBTAG00000013615", "ENSBTAG00000019648"		GO:0030038	contractile actin filament bundle assembly	18	2	0.29	0.03419	ENSBTAG00000006189, "ENSBTAG00000011150"
GO:0051172	negative regulation of nitrogen compound metabolic process	383	9	4.68	0.0404	ENSBTAG00000001717, "ENSBTAG00000008338", "ENSBTAG00000008409", "ENSBTAG00000013615", "ENSBTAG00000014051", "ENSBTAG00000016533", "ENSBTAG00000017007", "ENSBTAG00000019648", "ENSBTAG00000031231"		GO:0043149	stress fiber assembly	18	2	0.29	0.03419	ENSBTAG00000006189, "ENSBTAG00000011150"
GO:1902679	negative regulation of RNA biosynthetic process	156	5	1.91	0.04056	ENSBTAG00000001717, "ENSBTAG00000008338", "ENSBTAG00000016533", "ENSBTAG00000017007", "ENSBTAG00000031231"		GO:0032271	regulation of protein polymerization	44	3	0.72	0.03457	ENSBTAG00000002238, "ENSBTAG00000007806", "ENSBTAG00000011150"
GO:1903507	negative regulation of nucleic acid-templated transcription	156	5	1.91	0.04056	ENSBTAG00000001717, "ENSBTAG00000008338", "ENSBTAG00000016533", "ENSBTAG00000017007", "ENSBTAG00000031231"		GO:0010638	positive regulation of organelle organization	112	5	1.83	0.03554	ENSBTAG00000002238, "ENSBTAG00000003505", "ENSBTAG00000008338", "ENSBTAG00000011150", "ENSBTAG00000017024"
GO:0006950	response to stress	776	15	9.49	0.04089	ENSBTAG00000000522, "ENSBTAG00000004790", "ENSBTAG00000005482", "ENSBTAG00000006189", "ENSBTAG00000007268", "ENSBTAG00000008338", "ENSBTAG00000008409", "ENSBTAG00000010987", "ENSBTAG00000013259", "ENSBTAG00000013615", "ENSBTAG00000017007", "ENSBTAG00000017024", "ENSBTAG00000018401", "ENSBTAG00000019648", "ENSBTAG00000031231"		GO:0001666	response to hypoxia	45	3	0.74	0.03661	ENSBTAG00000003362, "ENSBTAG00000010069", "ENSBTAG00000013178"
GO:0045444	fat cell differentiation	63	3	0.77	0.04099	ENSBTAG00000008338, "ENSBTAG00000017007", "ENSBTAG00000017024"		GO:0010648	negative regulation of cell communication	235	8	3.85	0.03681	ENSBTAG00000001729, "ENSBTAG00000003409", "ENSBTAG00000003505", "ENSBTAG00000005574", "ENSBTAG00000008935", "ENSBTAG00000019648", "ENSBTAG00000020035", "ENSBTAG00000046979"
GO:0010950	positive regulation of endopeptidase activity	27	2	0.33	0.04239	ENSBTAG00000008409, "ENSBTAG00000019648"		GO:0023057	negative regulation of signaling	235	8	3.85	0.03681	ENSBTAG00000001729, "ENSBTAG00000003409", "ENSBTAG00000003505", "ENSBTAG00000005574", "ENSBTAG00000008935", "ENSBTAG00000019648", "ENSBTAG00000020035", "ENSBTAG00000046979"
GO:0045580	regulation of T cell differentiation	27	2	0.33	0.04239	ENSBTAG00000010987, "ENSBTAG00000031231"		GO:0007043	cell-cell junction assembly	19	2	0.31	0.03781	ENSBTAG00000002238, "ENSBTAG00000006189"
GO:0097193	intrinsic apoptotic signaling pathway	64	3	0.78	0.04264	ENSBTAG00000008409, "ENSBTAG00000017007", "ENSBTAG00000019648"		GO:0031099	regeneration	19	2	0.31	0.03781	ENSBTAG00000001729, "ENSBTAG00000003409"
GO:1901576	organic substance biosynthetic process	1210	21	14.8	0.04267	ENSBTAG00000001717, "ENSBTAG00000005371", "ENSBTAG00000005445", "ENSBTAG00000005446", "ENSBTAG00000005940", "ENSBTAG00000006936", "ENSBTAG00000008338", "ENSBTAG00000008409", "ENSBTAG00000013259", "ENSBTAG00000013819", "ENSBTAG00000014051", "ENSBTAG00000015074", "ENSBTAG00000015761", "ENSBTAG00000016533", "ENSBTAG00000017007", "ENSBTAG00000017024", "ENSBTAG00000019648", "ENSBTAG00000019819", "ENSB…		GO:0032231	regulation of actin filament bundle assembly	19	2	0.31	0.03781	ENSBTAG00000006189, "ENSBTAG00000011150"
GO:0019220	regulation of phosphate metabolic process	330	8	4.04	0.04514	ENSBTAG00000008338, "ENSBTAG00000008409", "ENSBTAG00000013615", "ENSBTAG00000014051", "ENSBTAG00000017007", "ENSBTAG00000017024", "ENSBTAG00000019648", "ENSBTAG00000020035"		GO:0032434	regulation of proteasomal ubiquitin-dependent protein catabolic process	19	2	0.31	0.03781	ENSBTAG00000005574, "ENSBTAG00000019648"
GO:0051174	regulation of phosphorus metabolic process	330	8	4.04	0.04514	ENSBTAG00000008338, "ENSBTAG00000008409", "ENSBTAG00000013615", "ENSBTAG00000014051", "ENSBTAG00000017007", "ENSBTAG00000017024", "ENSBTAG00000019648", "ENSBTAG00000020035"		GO:0034502	protein localization to chromosome	19	2	0.31	0.03781	ENSBTAG00000001717, "ENSBTAG00000017913"
GO:0033135	regulation of peptidyl-serine phosphorylation	28	2	0.34	0.0453	ENSBTAG00000014051, "ENSBTAG00000019648"		GO:0042542	response to hydrogen peroxide	19	2	0.31	0.03781	ENSBTAG00000003409, "ENSBTAG00000019648"
GO:0046631	alpha-beta T cell activation	28	2	0.34	0.0453	ENSBTAG00000010987, "ENSBTAG00000031231"		GO:0043462	regulation of ATPase activity	19	2	0.31	0.03781	ENSBTAG00000011150, "ENSBTAG00000011424"
GO:0072330	monocarboxylic acid biosynthetic process	67	3	0.82	0.0478	ENSBTAG00000005940, "ENSBTAG00000015074", "ENSBTAG00000017007"		GO:0110020	regulation of actomyosin structure organization	19	2	0.31	0.03781	ENSBTAG00000006189, "ENSBTAG00000011150"
GO:0006807	nitrogen compound metabolic process	2166	33	26.49	0.04782	ENSBTAG00000001717, "ENSBTAG00000004790", "ENSBTAG00000005371", "ENSBTAG00000005445", "ENSBTAG00000005446", "ENSBTAG00000005940", "ENSBTAG00000006797", "ENSBTAG00000006936", "ENSBTAG00000007268", "ENSBTAG00000007630", "ENSBTAG00000008338", "ENSBTAG00000008409", "ENSBTAG00000008895", "ENSBTAG00000009916", "ENSBTAG00000011243", "ENSBTAG00000013259", "ENSBTAG00000013615", "ENSBTAG00000013819", "ENSB…		GO:0036293	response to decreased oxygen levels	46	3	0.75	0.03872	ENSBTAG00000003362, "ENSBTAG00000010069", "ENSBTAG00000013178"
GO:0048519	negative regulation of biological process	933	17	11.41	0.04802	ENSBTAG00000000522, "ENSBTAG00000001717", "ENSBTAG00000002174", "ENSBTAG00000008338", "ENSBTAG00000008409", "ENSBTAG00000013615", "ENSBTAG00000014051", "ENSBTAG00000015074", "ENSBTAG00000016533", "ENSBTAG00000017007", "ENSBTAG00000017024", "ENSBTAG00000019648", "ENSBTAG00000020035", "ENSBTAG00000031231", "ENSBTAG00000046979", "ENSBTAG00000047223", "ENSBTAG00000047702"		GO:0048519	negative regulation of biological process	933	22	15.28	0.03917	ENSBTAG00000000522, "ENSBTAG00000000696", "ENSBTAG00000001717", "ENSBTAG00000001729", "ENSBTAG00000002238", "ENSBTAG00000003362", "ENSBTAG00000003409", "ENSBTAG00000003505", "ENSBTAG00000003994", "ENSBTAG00000005574", "ENSBTAG00000007806", "ENSBTAG00000008224", "ENSBTAG00000008338", "ENSBTAG00000008935", "ENSBTAG00000011150", "ENSBTAG00000012125", "ENSBTAG00000017024", "ENSBTAG00000019349", "ENSB…
GO:0007088	regulation of mitotic nuclear division	29	2	0.35	0.04828	ENSBTAG00000001717, "ENSBTAG00000047702"		GO:0001667	ameboidal-type cell migration	79	4	1.29	0.03959	ENSBTAG00000000696, "ENSBTAG00000001729", "ENSBTAG00000003505", "ENSBTAG00000011150"
GO:0030308	negative regulation of cell growth	29	2	0.35	0.04828	ENSBTAG00000002174, "ENSBTAG00000019648"		GO:0019220	regulation of phosphate metabolic process	330	10	5.41	0.04089	ENSBTAG00000000696, "ENSBTAG00000001729", "ENSBTAG00000003362", "ENSBTAG00000003409", "ENSBTAG00000003994", "ENSBTAG00000008338", "ENSBTAG00000011150", "ENSBTAG00000017024", "ENSBTAG00000019648", "ENSBTAG00000020035"
GO:1903707	negative regulation of hemopoiesis	29	2	0.35	0.04828	ENSBTAG00000008409, "ENSBTAG00000031231"		GO:0051174	regulation of phosphorus metabolic process	330	10	5.41	0.04089	ENSBTAG00000000696, "ENSBTAG00000001729", "ENSBTAG00000003362", "ENSBTAG00000003409", "ENSBTAG00000003994", "ENSBTAG00000008338", "ENSBTAG00000011150", "ENSBTAG00000017024", "ENSBTAG00000019648", "ENSBTAG00000020035"
GO:0043022	ribosome binding	19	3	0.25	0.0018	ENSBTAG00000010924, "ENSBTAG00000019648", "ENSBTAG00000047702"		GO:0001678	cellular glucose homeostasis	20	2	0.33	0.04157	ENSBTAG00000003409, "ENSBTAG00000019648"
GO:0016740	transferase activity	470	13	6.14	0.0059	ENSBTAG00000001717, "ENSBTAG00000004790", "ENSBTAG00000005371", "ENSBTAG00000005446", "ENSBTAG00000005940", "ENSBTAG00000007268", "ENSBTAG00000007630", "ENSBTAG00000015761", "ENSBTAG00000016208", "ENSBTAG00000017007", "ENSBTAG00000019819", "ENSBTAG00000021897", "ENSBTAG00000047702"		GO:0010822	positive regulation of mitochondrion organization	20	2	0.33	0.04157	ENSBTAG00000003505, "ENSBTAG00000017024"
GO:0008408	3'-5' exonuclease activity	10	2	0.13	0.007	ENSBTAG00000011243, "ENSBTAG00000018401"		GO:2000058	regulation of ubiquitin-dependent protein catabolic process	20	2	0.33	0.04157	ENSBTAG00000005574, "ENSBTAG00000019648"
GO:0043021	ribonucleoprotein complex binding	32	3	0.42	0.008	ENSBTAG00000010924, "ENSBTAG00000019648", "ENSBTAG00000047702"		GO:2001244	positive regulation of intrinsic apoptotic signaling pathway	20	2	0.33	0.04157	ENSBTAG00000005574, "ENSBTAG00000019648"
GO:0030971	receptor tyrosine kinase binding	12	2	0.16	0.0102	ENSBTAG00000014051, "ENSBTAG00000019648"		GO:0045597	positive regulation of cell differentiation	157	6	2.57	0.04242	ENSBTAG00000000696, "ENSBTAG00000001729", "ENSBTAG00000003409", "ENSBTAG00000003994", "ENSBTAG00000008338", "ENSBTAG00000010987"
GO:1990782	protein tyrosine kinase binding	13	2	0.17	0.0119	ENSBTAG00000014051, "ENSBTAG00000019648"		GO:0010035	response to inorganic substance	81	4	1.33	0.04279	ENSBTAG00000003409, "ENSBTAG00000003840", "ENSBTAG00000019648", "ENSBTAG00000047229"
GO:0008047	enzyme activator activity	81	4	1.06	0.0205	ENSBTAG00000008338, "ENSBTAG00000019648", "ENSBTAG00000030209", "ENSBTAG00000047223"		GO:0032543	mitochondrial translation	48	3	0.79	0.04311	ENSBTAG00000006936, "ENSBTAG00000020530", "ENSBTAG00000047608"
GO:0004527	exonuclease activity	18	2	0.24	0.0224	ENSBTAG00000011243, "ENSBTAG00000018401"		GO:0042221	response to chemical	730	18	11.96	0.0433	ENSBTAG00000000564, "ENSBTAG00000000696", "ENSBTAG00000001729", "ENSBTAG00000003362", "ENSBTAG00000003409", "ENSBTAG00000003505", "ENSBTAG00000003840", "ENSBTAG00000003994", "ENSBTAG00000005477", "ENSBTAG00000005574", "ENSBTAG00000008338", "ENSBTAG00000010069", "ENSBTAG00000017024", "ENSBTAG00000019349", "ENSBTAG00000019648", "ENSBTAG00000031998", "ENSBTAG00000047223", "ENSBTAG00000047229"
GO:0004860	protein kinase inhibitor activity	18	2	0.24	0.0224	ENSBTAG00000017007, "ENSBTAG00000019648"		GO:0031334	positive regulation of protein-containing complex assembly	49	3	0.8	0.0454	ENSBTAG00000002238, "ENSBTAG00000011150", "ENSBTAG00000019648"
GO:0030234	enzyme regulator activity	178	6	2.33	0.027	ENSBTAG00000000522, "ENSBTAG00000008338", "ENSBTAG00000017007", "ENSBTAG00000019648", "ENSBTAG00000030209", "ENSBTAG00000047223"		GO:0110053	regulation of actin filament organization	49	3	0.8	0.0454	ENSBTAG00000006189, "ENSBTAG00000007806", "ENSBTAG00000011150"
GO:0019210	kinase inhibitor activity	20	2	0.26	0.0274	ENSBTAG00000017007, "ENSBTAG00000019648"		GO:0030010	establishment of cell polarity	21	2	0.34	0.04547	ENSBTAG00000007421, "ENSBTAG00000019648"
GO:0003824	catalytic activity	1452	26	18.98	0.0285	ENSBTAG00000001717, "ENSBTAG00000002417", "ENSBTAG00000004790", "ENSBTAG00000005371", "ENSBTAG00000005446", "ENSBTAG00000005940", "ENSBTAG00000007268", "ENSBTAG00000007630", "ENSBTAG00000008338", "ENSBTAG00000008895", "ENSBTAG00000009916", "ENSBTAG00000010624", "ENSBTAG00000011243", "ENSBTAG00000015074", "ENSBTAG00000015761", "ENSBTAG00000016208", "ENSBTAG00000017007", "ENSBTAG00000017223", "ENSB…		GO:0030307	positive regulation of cell growth	21	2	0.34	0.04547	ENSBTAG00000007806, "ENSBTAG00000031998"
GO:0016757	transferase activity, transferring glycosyl groups	55	3	0.72	0.0343	ENSBTAG00000005371, "ENSBTAG00000019819", "ENSBTAG00000021897"		GO:0045621	positive regulation of lymphocyte differentiation	21	2	0.34	0.04547	ENSBTAG00000001729, "ENSBTAG00000010987"
								GO:0016477	cell migration	246	8	4.03	0.04628	ENSBTAG00000000696, "ENSBTAG00000001729", "ENSBTAG00000003505", "ENSBTAG00000003994", "ENSBTAG00000006189", "ENSBTAG00000008338", "ENSBTAG00000011150", "ENSBTAG00000019648"
								GO:0007169	transmembrane receptor protein tyrosine kinase signaling pathway	84	4	1.38	0.04786	ENSBTAG00000003505, "ENSBTAG00000003994", "ENSBTAG00000008338", "ENSBTAG00000046979"
								GO:0009201	ribonucleoside triphosphate biosynthetic process	22	2	0.36	0.0495	ENSBTAG00000017017, "ENSBTAG00000017024"
								GO:0031345	negative regulation of cell projection organization	22	2	0.36	0.0495	ENSBTAG00000011150, "ENSBTAG00000012125"
								GO:0034644	cellular response to UV	22	2	0.36	0.0495	ENSBTAG00000001717, "ENSBTAG00000047229"
								GO:0044839	cell cycle G2/M phase transition	22	2	0.36	0.0495	ENSBTAG00000001717, "ENSBTAG00000008338"
								GO:0051881	regulation of mitochondrial membrane potential	22	2	0.36	0.0495	ENSBTAG00000003505, "ENSBTAG00000019648"
								GO:0008047	enzyme activator activity	81	6	1.51	0.0037	ENSBTAG00000003994, "ENSBTAG00000008338", "ENSBTAG00000012125", "ENSBTAG00000019648", "ENSBTAG00000030209", "ENSBTAG00000047223"
								GO:0003779	actin binding	88	6	1.64	0.0055	ENSBTAG00000005042, "ENSBTAG00000011150", "ENSBTAG00000011424", "ENSBTAG00000013718", "ENSBTAG00000019349", "ENSBTAG00000021455"
								GO:0005546	phosphatidylinositol-4,5-bisphosphate binding	10	2	0.19	0.014	ENSBTAG00000008338, "ENSBTAG00000011150"
								GO:0008200	ion channel inhibitor activity	10	2	0.19	0.014	ENSBTAG00000003409, "ENSBTAG00000019648"
								GO:0016248	channel inhibitor activity	10	2	0.19	0.014	ENSBTAG00000003409, "ENSBTAG00000019648"
								GO:0030234	enzyme regulator activity	178	8	3.32	0.0168	ENSBTAG00000000522, "ENSBTAG00000003994", "ENSBTAG00000007041", "ENSBTAG00000008338", "ENSBTAG00000012125", "ENSBTAG00000019648", "ENSBTAG00000030209", "ENSBTAG00000047223"
								GO:0005096	GTPase activator activity	36	3	0.67	0.0287	ENSBTAG00000008338, "ENSBTAG00000012125", "ENSBTAG00000030209"
								GO:0051015	actin filament binding	36	3	0.67	0.0287	ENSBTAG00000011424, "ENSBTAG00000019349", "ENSBTAG00000021455"
								GO:1902936	phosphatidylinositol bisphosphate binding	16	2	0.3	0.0349	ENSBTAG00000008338, "ENSBTAG00000011150"
								GO:0030695	GTPase regulator activity	39	3	0.73	0.0353	ENSBTAG00000008338, "ENSBTAG00000012125", "ENSBTAG00000030209"
								GO:0061134	peptidase regulator activity	40	3	0.75	0.0377	ENSBTAG00000000522, "ENSBTAG00000007041", "ENSBTAG00000019648"
								GO:0019003	GDP binding	19	2	0.35	0.0479	ENSBTAG00000002238, "ENSBTAG00000053598"

## Sheet: Muscle_KEGGREST
Muscle ouputs from KEGGREST
Muscle Control-AI vs ART-Normal						Muscle ART-Normal vs ART-LOS
Pathway.code	Pathway.name	p.value	Annotated	Genes (GeneID)		Pathway.code	Pathway.name	p.value	Annotated	Genes (GeneID)
path:bta00514	Other types of O-glycan biosynthesis - Bos taurus (cow)	0.00452011	4	505622;614203;444859;789150		path:bta04924	Renin secretion - Bos taurus (cow)	0.000205745	9	526211;287026;282133;281878;281985;282573;326597;520277;281793
path:bta00515	Mannose type O-glycan biosynthesis - Bos taurus (cow)	0.0130024	3	444859;506466;104968457		path:bta04371	Apelin signaling pathway - Bos taurus (cow)	0.000873168	22	510708;327672;518025;407231;287026;540307;517559;338446;281878;281985;507041;326597;509232;404181;520277;613930;281202;100298939;531391;616503;511812;281499
path:bta04928	Parathyroid hormone synthesis, secretion and action - Bos taurus (cow)	0.0135652	13	281793;531391;505740;507554;327672;785086;504288;539556;281878;282001;510708;281985;534450		path:bta04970	Salivary secretion - Bos taurus (cow)	0.00120309	9	510708;287026;282001;281878;281985;282573;326597;520277;281793
path:bta04914	Progesterone-mediated oocyte maturation - Bos taurus (cow)	0.0234346	9	531391;777693;540089;505740;327672;517837;517953;510708;537016		path:bta05414	Dilated cardiomyopathy - Bos taurus (cow)	0.00128377	13	510708;282608;540307;282714;532127;537655;282644;282564;281793;404122;535277;280979;281239
path:bta04072	Phospholipase D signaling pathway - Bos taurus (cow)	0.0241476	16	281793;782518;531391;616503;505740;617707;338058;327672;529346;525931;537312;513389;282001;510708;281985;281987		path:bta04022	cGMP-PKG signaling pathway - Bos taurus (cow)	0.00281211	25	510708;538606;327672;518025;407231;287026;282133;511224;540307;282714;281878;281985;282573;507041;326597;282480;505964;520277;520448;282572;531391;788119;338049;282479;281715
path:bta05412	Arrhythmogenic right ventricular cardiomyopathy - Bos taurus (cow)	0.0264703	7	404122;540307;532127;515303;537655;282644;540481		path:bta04918	Thyroid hormone synthesis - Bos taurus (cow)	0.00424176	13	510708;287026;282001;281878;281985;281793;511575;523311;415110;281715;280717;415113;282646
path:bta04020	Calcium signaling pathway - Bos taurus (cow)	0.0264756	20	281793;100124520;100125240;518025;534816;540307;534061;281878;613731;525931;281665;282480;282001;510708;526211;282321;281985;281987;519037;326597		path:bta00562	Inositol phosphate metabolism - Bos taurus (cow)	0.00746089	5	615232;287026;535099;281985;519037
path:bta00532	Glycosaminoglycan biosynthesis - chondroitin sulfate / dermatan sulfate - Bos taurus (cow)	0.0276664	2	535975;528057		path:bta04971	Gastric acid secretion - Bos taurus (cow)	0.00746396	14	510708;518025;287026;530719;282001;281878;281985;281665;326597;532713;520277;281793;404122;280979
path:bta04750	Inflammatory mediator regulation of TRP channels - Bos taurus (cow)	0.0317764	10	281793;505740;281878;507041;282001;286883;510708;281985;281987;326597		path:bta04520	Adherens junction - Bos taurus (cow)	0.00930815	16	540481;327672;507204;504625;536092;515303;539359;536759;514637;527964;404122;531391;338049;520631;280979;539235
path:bta04911	Insulin secretion - Bos taurus (cow)	0.0332002	8	281793;505740;785086;282573;537312;282001;510708;281985		path:bta05410	Hypertrophic cardiomyopathy - Bos taurus (cow)	0.0094419	11	282608;540307;282714;532127;537655;282644;282564;404122;535277;280979;281239
path:bta00512	Mucin type O-glycan biosynthesis - Bos taurus (cow)	0.0346535	2	505622;614203		path:bta05162	Measles - Bos taurus (cow)	0.0102309	12	506182;281854;790875;282376;525906;281020;504707;444881;538436;539235;510618;281831
path:bta04721	Synaptic vesicle cycle - Bos taurus (cow)	0.0353549	2	281641;100337128		path:bta04261	Adrenergic signaling in cardiomyocytes - Bos taurus (cow)	0.0118008	21	510708;327672;787607;287026;282608;530719;540307;282001;282714;281985;326597;281020;537312;532713;520277;281793;100134966;767949;531391;535277;281715
path:bta04510	Focal adhesion - Bos taurus (cow)	0.0379946	17	532712;338092;281040;404122;531391;505964;281499;518025;520454;327672;532127;506270;539742;525931;537203;282001;282644		path:bta04750	Inflammatory mediator regulation of TRP channels - Bos taurus (cow)	0.0140483	15	510708;287026;530719;282001;281878;281985;507041;286883;505901;326597;532713;520277;281793;505708;281239
path:bta04114	Oocyte meiosis - Bos taurus (cow)	0.0427707	13	531391;538436;777693;540089;505740;327672;281878;517837;517953;510708;282321;537016;326597		path:bta04973	Carbohydrate digestion and absorption - Bos taurus (cow)	0.0166156	2	287026;281985
path:bta04742	Taste transduction - Bos taurus (cow)	0.0438649	2	526211;281985		path:bta00640	Propanoate metabolism - Bos taurus (cow)	0.0174319	4	515338;535883;282150;614302
path:bta04015	Rap1 signaling pathway - Bos taurus (cow)	0.0453203	26	532712;507319;281793;539034;404122;531391;616503;505740;520454;535132;327672;513625;613731;525931;532952;537312;514637;282001;536517;286883;534227;510708;281985;281987;519037;326597		path:bta04218	Cellular senescence - Bos taurus (cow)	0.0180083	22	327672;618104;511224;281878;100139053;286883;326597;282480;526824;510158;536656;520277;281061;100298939;531391;788119;282261;281662;616503;282479;538436;510618
path:bta00061	Fatty acid biosynthesis - Bos taurus (cow)	0.0454801	1	515338		path:bta04911	Insulin secretion - Bos taurus (cow)	0.0187479	12	510708;287026;530719;282001;281985;282573;404177;537312;532713;520448;281793;281715
path:bta04912	GnRH signaling pathway - Bos taurus (cow)	0.046717	12	532712;281793;531391;505740;327672;281878;282001;286883;510708;511779;281985;326597		path:bta04742	Taste transduction - Bos taurus (cow)	0.0211073	5	526211;287026;281985;533065;100126045
						path:bta04740	Olfactory transduction - Bos taurus (cow)	0.0276921	7	526211;282136;530719;540307;326597;532713;520277
						path:bta04925	Aldosterone synthesis and secretion - Bos taurus (cow)	0.0287052	14	510708;287026;519188;530719;282001;281878;281985;507041;326597;282412;532713;520277;281793;281715
						path:bta04922	Glucagon signaling pathway - Bos taurus (cow)	0.0300542	15	510708;515338;287026;530719;338446;281878;281985;326597;281992;532713;520388;520277;281793;281715;508683
						path:bta04713	Circadian entrainment - Bos taurus (cow)	0.031525	15	510708;327672;287026;530719;282001;281985;326597;282412;532713;520277;613930;281793;281202;531391;511812
						path:bta04020	Calcium signaling pathway - Bos taurus (cow)	0.0322895	34	526211;528555;510708;338035;518025;287026;534816;530719;525931;540307;613731;541299;282001;281878;281985;534061;281665;326597;282480;282412;532713;519037;536656;326285;520277;505824;282088;281793;282301;281371;530239;282479;286799;281736
						path:bta05169	Epstein-Barr virus infection - Bos taurus (cow)	0.0342586	17	506182;281854;507234;286883;519018;281020;504707;100848815;444881;530186;512891;615107;538436;280955;783680;510618;281803
						path:bta05412	Arrhythmogenic right ventricular cardiomyopathy - Bos taurus (cow)	0.0348488	12	540481;282608;540307;515303;532127;537655;282644;282564;539375;404122;281193;280979
						path:bta00040	Pentose and glucuronate interconversions - Bos taurus (cow)	0.0359218	3	104968457;515687;281564
						path:bta04915	Estrogen signaling pathway - Bos taurus (cow)	0.0378589	22	510708;327672;287026;508162;525346;281878;281985;326597;281020;520277;281793;282872;508535;100298939;531391;505708;281715;507196;524734;281831;282646;514812
						path:bta04744	Phototransduction - Bos taurus (cow)	0.0398323	2	326597;520277
						path:bta00730	Thiamine metabolism - Bos taurus (cow)	0.0408572	2	788066;280715
						path:bta05142	Chagas disease - Bos taurus (cow)	0.0417612	12	327672;287026;281854;281985;534961;444881;508619;281793;531391;509968;281043;617435
						path:bta04935	Growth hormone synthesis; secretion and action - Bos taurus (cow)	0.0473662	19	510708;327672;287026;282001;281878;281985;790875;282376;286883;506270;280805;281793;100298939;531391;282261;281715;507196;524734;281239
						path:bta00630	Glyoxylate and dicarboxylate metabolism - Bos taurus (cow)	0.0477462	1	614302
						path:bta05418	Fluid shear stress and atherosclerosis - Bos taurus (cow)	0.0495152	24	407231;407128;281854;100295732;286883;506270;326597;281020;282131;520277;281040;282872;534578;282118;404122;617236;338049;286807;513221;281043;493719;280979;282646;281108

## Sheet: Liver_KEGGREST
Liver ouputs from KEGGREST
Liver Control-AI vs ART-Normal							Liver ART-Normal vs ART-LOS
Pathway.code	Pathway.name	p.value	Annotated	Genes (GeneID)		Pathway.code	Pathway.name	p.value	Annotated	Genes (GeneID)
path:bta04640	Hematopoietic cell lineage - Bos taurus (cow)	0.0179336	2	506214;404191		path:bta05415	Diabetic cardiomyopathy - Bos taurus (cow)	0.00817136	2	287026;282480
path:bta05322	Systemic lupus erythematosus - Bos taurus (cow)	0.0195416	2	506214;527391		path:bta04020	Calcium signaling pathway - Bos taurus (cow)	0.0107369	4	287026;282480;281793;282088
path:bta00480	Glutathione metabolism - Bos taurus (cow)	0.0462256	1	404191		path:bta04015	Rap1 signaling pathway - Bos taurus (cow)	0.0130796	5	287026;531391;281793;539034;404122
path:bta04614	Renin-angiotensin system - Bos taurus (cow)	0.0462256	1	404191		path:bta04613	Neutrophil extracellular trap formation - Bos taurus (cow)	0.0173079	6	517559;287026;282480;404125;531391;404122
path:bta05171	Coronavirus disease - COVID-19 - Bos taurus (cow)	0.0474801	4	531391;527391;617881;282050		path:bta04911	Insulin secretion - Bos taurus (cow)	0.0184595	2	287026;281793
						path:bta04925	Aldosterone synthesis and secretion - Bos taurus (cow)	0.0184595	2	287026;281793
						path:bta04927	Cortisol synthesis and secretion - Bos taurus (cow)	0.0184595	2	287026;281793
						path:bta04961	Endocrine and other factor-regulated calcium reabsorption - Bos taurus (cow)	0.0184595	2	287026;281793
						path:bta04972	Pancreatic secretion - Bos taurus (cow)	0.0184595	2	287026;281793
						path:bta05010	Alzheimer disease - Bos taurus (cow)	0.0185525	6	287026;282480;541271;531391;514929;512891
						path:bta04924	Renin secretion - Bos taurus (cow)	0.019023	3	287026;281793;282433
						path:bta04970	Salivary secretion - Bos taurus (cow)	0.019023	3	287026;281793;282433
						path:bta04022	cGMP-PKG signaling pathway - Bos taurus (cow)	0.0205928	4	287026;282480;531391;282433
						path:bta04971	Gastric acid secretion - Bos taurus (cow)	0.0230134	3	287026;281793;404122
						path:bta04540	Gap junction - Bos taurus (cow)	0.0253476	5	287026;541271;531391;281793;282433
						path:bta04921	Oxytocin signaling pathway - Bos taurus (cow)	0.0264055	6	287026;531391;539640;281793;282433;404122
						path:bta04270	Vascular smooth muscle contraction - Bos taurus (cow)	0.0345207	4	287026;531391;281793;282433
						path:bta04730	Long-term depression - Bos taurus (cow)	0.0345207	4	287026;531391;281793;282433
						path:bta05017	Spinocerebellar ataxia - Bos taurus (cow)	0.0346146	3	287026;282480;512891
						path:bta04072	Phospholipase D signaling pathway - Bos taurus (cow)	0.0420114	3	287026;531391;281793
						path:bta04916	Melanogenesis - Bos taurus (cow)	0.0420114	3	287026;531391;281793
						path:bta04926	Relaxin signaling pathway - Bos taurus (cow)	0.0420114	3	287026;531391;281793
						path:bta04934	Cushing syndrome - Bos taurus (cow)	0.0420114	3	287026;531391;281793
						path:bta05142	Chagas disease - Bos taurus (cow)	0.0420114	3	287026;531391;281793
						path:bta05012	Parkinson disease - Bos taurus (cow)	0.043164	5	282480;541271;504336;512891;281793
						path:bta04935	Growth hormone synthesis; secretion and action - Bos taurus (cow)	0.0431734	4	287026;531391;282261;281793
						path:bta04742	Taste transduction - Bos taurus (cow)	0.0447593	1	287026
						path:bta04973	Carbohydrate digestion and absorption - Bos taurus (cow)	0.0447593	1	287026
						path:bta05143	African trypanosomiasis - Bos taurus (cow)	0.0447593	1	287026
						path:bta04750	Inflammatory mediator regulation of TRP channels - Bos taurus (cow)	0.0456863	3	287026;505317;281793
						path:bta04217	Necroptosis - Bos taurus (cow)	0.0463933	1	282480
						path:bta04726	Serotonergic synapse - Bos taurus (cow)	0.0475741	5	282211;287026;531391;281793;282365
						path:bta04218	Cellular senescence - Bos taurus (cow)	0.0489809	4	618104;282480;531391;282261

## Sheet: Muscle_HPO
Muscle ouputs from gProfiler
Muscle Control-AI vs ART-Normal											Muscle ART-Normal vs ART-LOS
source	term_name	term_id	adjusted_p_value	negative_log10_of_adjusted_p_value	term_size	query_size	intersection_size	effective_domain_size	intersections		source	term_name	term_id	adjusted_p_value	negative_log10_of_adjusted_p_value	term_size	query_size	intersection_size	effective_domain_size	intersections
HP	Abnormality of the philtrum	HP:0000288	0.000784381	3.10547	600	965	66	16525	ENSBTAG00000014521,ENSBTAG00000045779,ENSBTAG00000013300,ENSBTAG00000010312,ENSBTAG00000021143,ENSBTAG00000006189,ENSBTAG00000014602,ENSBTAG00000026403,ENSBTAG00000005380,ENSBTAG00000015487,ENSBTAG00000011682,ENSBTAG00000009611,ENSBTAG00000021133,ENSBTAG00000017019,ENSBTAG00000020215,ENSBTAG00000009026,ENSBTAG00000021656,ENSBTAG00000000662,ENSBTAG00000008272,ENSBTAG00000000382,ENSBTAG00000015354,…		HP	Abnormal facial shape	HP:0001999	8.04443e-06	5.0945	1025	1867	176	16525	ENSBTAG00000016514,ENSBTAG00000008300,ENSBTAG00000001335,ENSBTAG00000026199,ENSBTAG00000017869,ENSBTAG00000019819,ENSBTAG00000001835,ENSBTAG00000011082,ENSBTAG00000011803,ENSBTAG00000017195,ENSBTAG00000014824,ENSBTAG00000013116,ENSBTAG00000003642,ENSBTAG00000045779,ENSBTAG00000006241,ENSBTAG00000008528,ENSBTAG00000002551,ENSBTAG00000013300,ENSBTAG00000009703,ENSBTAG00000006588,ENSBTAG00000019267,…
HP	Short philtrum	HP:0000322	0.000957673	3.01878	200	965	31	16525	ENSBTAG00000026403,ENSBTAG00000015487,ENSBTAG00000011682,ENSBTAG00000009611,ENSBTAG00000015354,ENSBTAG00000004768,ENSBTAG00000001700,ENSBTAG00000023795,ENSBTAG00000013955,ENSBTAG00000007499,ENSBTAG00000021700,ENSBTAG00000011833,ENSBTAG00000049277,ENSBTAG00000016462,ENSBTAG00000018229,ENSBTAG00000014057,ENSBTAG00000005514,ENSBTAG00000021703,ENSBTAG00000000494,ENSBTAG00000048810,ENSBTAG00000013259,…		HP	Abnormality of the vertebral column	HP:0000925	6.45283e-05	4.19025	1299	1867	209	16525	ENSBTAG00000005250,ENSBTAG00000008300,ENSBTAG00000012994,ENSBTAG00000003740,ENSBTAG00000026199,ENSBTAG00000000522,ENSBTAG00000037811,ENSBTAG00000031358,ENSBTAG00000019819,ENSBTAG00000001835,ENSBTAG00000006495,ENSBTAG00000020527,ENSBTAG00000011803,ENSBTAG00000048655,ENSBTAG00000006045,ENSBTAG00000016822,ENSBTAG00000027444,ENSBTAG00000017195,ENSBTAG00000000310,ENSBTAG00000014824,ENSBTAG00000014835,…
HP	Abnormality of the chin	HP:0000306	0.00117597	2.92961	309	965	41	16525	ENSBTAG00000017869,ENSBTAG00000014521,ENSBTAG00000010312,ENSBTAG00000021143,ENSBTAG00000006189,ENSBTAG00000014602,ENSBTAG00000017019,ENSBTAG00000016533,ENSBTAG00000001888,ENSBTAG00000021656,ENSBTAG00000008272,ENSBTAG00000012148,ENSBTAG00000004768,ENSBTAG00000016006,ENSBTAG00000001771,ENSBTAG00000012582,ENSBTAG00000023795,ENSBTAG00000021700,ENSBTAG00000005903,ENSBTAG00000011833,ENSBTAG00000003607,…		HP	Abnormal axial skeleton morphology	HP:0009121	0.000609177	3.21526	2234	1867	324	16525	ENSBTAG00000005250,ENSBTAG00000016514,ENSBTAG00000008300,ENSBTAG00000001335,ENSBTAG00000012994,ENSBTAG00000003740,ENSBTAG00000026199,ENSBTAG00000000522,ENSBTAG00000017869,ENSBTAG00000037811,ENSBTAG00000012012,ENSBTAG00000031358,ENSBTAG00000019819,ENSBTAG00000012125,ENSBTAG00000001835,ENSBTAG00000006495,ENSBTAG00000020527,ENSBTAG00000011082,ENSBTAG00000011803,ENSBTAG00000048655,ENSBTAG00000006045,…
HP	Abnormal mandible morphology	HP:0000277	0.00156822	2.80459	897	965	88	16525	ENSBTAG00000016514,ENSBTAG00000017869,ENSBTAG00000000310,ENSBTAG00000013116,ENSBTAG00000013300,ENSBTAG00000010312,ENSBTAG00000021143,ENSBTAG00000006189,ENSBTAG00000014602,ENSBTAG00000018072,ENSBTAG00000026403,ENSBTAG00000021078,ENSBTAG00000021953,ENSBTAG00000013538,ENSBTAG00000015487,ENSBTAG00000018715,ENSBTAG00000015648,ENSBTAG00000014261,ENSBTAG00000009611,ENSBTAG00000011298,ENSBTAG00000021035,…		HP	Abnormal skeletal morphology	HP:0011842	0.00114351	2.94176	2618	1867	370	16525	ENSBTAG00000007273,ENSBTAG00000017121,ENSBTAG00000005250,ENSBTAG00000016514,ENSBTAG00000008300,ENSBTAG00000001335,ENSBTAG00000012994,ENSBTAG00000011932,ENSBTAG00000003740,ENSBTAG00000026199,ENSBTAG00000000522,ENSBTAG00000017869,ENSBTAG00000037811,ENSBTAG00000012012,ENSBTAG00000031358,ENSBTAG00000019819,ENSBTAG00000012125,ENSBTAG00000001835,ENSBTAG00000006495,ENSBTAG00000020527,ENSBTAG00000011082,…
HP	Aggressive behavior	HP:0000718	0.0016817	2.77425	226	965	33	16525	ENSBTAG00000048903,ENSBTAG00000045779,ENSBTAG00000010312,ENSBTAG00000021143,ENSBTAG00000014602,ENSBTAG00000026403,ENSBTAG00000015487,ENSBTAG00000017810,ENSBTAG00000001692,ENSBTAG00000009026,ENSBTAG00000014339,ENSBTAG00000016533,ENSBTAG00000001888,ENSBTAG00000017764,ENSBTAG00000000662,ENSBTAG00000003806,ENSBTAG00000008571,ENSBTAG00000012148,ENSBTAG00000001771,ENSBTAG00000022360,ENSBTAG00000007499,…		HP	Abnormality of the curvature of the vertebral column	HP:0010674	0.0013745	2.86186	1027	1867	166	16525	ENSBTAG00000005250,ENSBTAG00000008300,ENSBTAG00000012994,ENSBTAG00000003740,ENSBTAG00000026199,ENSBTAG00000000522,ENSBTAG00000019819,ENSBTAG00000006495,ENSBTAG00000020527,ENSBTAG00000011803,ENSBTAG00000006045,ENSBTAG00000016822,ENSBTAG00000027444,ENSBTAG00000017195,ENSBTAG00000000310,ENSBTAG00000014824,ENSBTAG00000014835,ENSBTAG00000006241,ENSBTAG00000008389,ENSBTAG00000008528,ENSBTAG00000013300,…
HP	Abnormal jaw morphology	HP:0030791	0.00274849	2.56091	936	965	90	16525	ENSBTAG00000016514,ENSBTAG00000017869,ENSBTAG00000000310,ENSBTAG00000013116,ENSBTAG00000013300,ENSBTAG00000010312,ENSBTAG00000021143,ENSBTAG00000006189,ENSBTAG00000014602,ENSBTAG00000018072,ENSBTAG00000026403,ENSBTAG00000021078,ENSBTAG00000021953,ENSBTAG00000013538,ENSBTAG00000015487,ENSBTAG00000018715,ENSBTAG00000015648,ENSBTAG00000014261,ENSBTAG00000011682,ENSBTAG00000009611,ENSBTAG00000011298,…		HP	Scoliosis	HP:0002650	0.00192474	2.71563	958	1867	156	16525	ENSBTAG00000008300,ENSBTAG00000012994,ENSBTAG00000003740,ENSBTAG00000026199,ENSBTAG00000000522,ENSBTAG00000019819,ENSBTAG00000006495,ENSBTAG00000020527,ENSBTAG00000011803,ENSBTAG00000006045,ENSBTAG00000016822,ENSBTAG00000017195,ENSBTAG00000000310,ENSBTAG00000014835,ENSBTAG00000008389,ENSBTAG00000008528,ENSBTAG00000013300,ENSBTAG00000009080,ENSBTAG00000009703,ENSBTAG00000006588,ENSBTAG00000019267,…
HP	Abnormality of globe location	HP:0100886	0.00304192	2.51685	898	965	87	16525	ENSBTAG00000014521,ENSBTAG00000000310,ENSBTAG00000045779,ENSBTAG00000013300,ENSBTAG00000010312,ENSBTAG00000021143,ENSBTAG00000006189,ENSBTAG00000014602,ENSBTAG00000026403,ENSBTAG00000000182,ENSBTAG00000005380,ENSBTAG00000015487,ENSBTAG00000018715,ENSBTAG00000015648,ENSBTAG00000014261,ENSBTAG00000011682,ENSBTAG00000021133,ENSBTAG00000017019,ENSBTAG00000021035,ENSBTAG00000020215,ENSBTAG00000009026,…		HP	Hernia	HP:0100790	0.00227715	2.64261	472	1867	88	16525	ENSBTAG00000012994,ENSBTAG00000003740,ENSBTAG00000001835,ENSBTAG00000006495,ENSBTAG00000011803,ENSBTAG00000017195,ENSBTAG00000000310,ENSBTAG00000014824,ENSBTAG00000006241,ENSBTAG00000002551,ENSBTAG00000019267,ENSBTAG00000010312,ENSBTAG00000007725,ENSBTAG00000021143,ENSBTAG00000016950,ENSBTAG00000000037,ENSBTAG00000014602,ENSBTAG00000004790,ENSBTAG00000005769,ENSBTAG00000020777,ENSBTAG00000009426,…
HP	Abnormality of the palmar creases	HP:0010490	0.00309318	2.5096	180	965	28	16525	ENSBTAG00000002081,ENSBTAG00000026403,ENSBTAG00000013538,ENSBTAG00000015487,ENSBTAG00000009026,ENSBTAG00000016533,ENSBTAG00000017764,ENSBTAG00000021656,ENSBTAG00000009742,ENSBTAG00000004613,ENSBTAG00000012148,ENSBTAG00000021614,ENSBTAG00000016006,ENSBTAG00000023795,ENSBTAG00000015939,ENSBTAG00000016462,ENSBTAG00000005532,ENSBTAG00000002920,ENSBTAG00000020382,ENSBTAG00000017694,ENSBTAG00000005514,…		HP	Abnormality of the skeletal system	HP:0000924	0.00410834	2.38633	2708	1867	377	16525	ENSBTAG00000007273,ENSBTAG00000017121,ENSBTAG00000005250,ENSBTAG00000016514,ENSBTAG00000008300,ENSBTAG00000001335,ENSBTAG00000012994,ENSBTAG00000011932,ENSBTAG00000003740,ENSBTAG00000026199,ENSBTAG00000000522,ENSBTAG00000017869,ENSBTAG00000037811,ENSBTAG00000012012,ENSBTAG00000031358,ENSBTAG00000019819,ENSBTAG00000012125,ENSBTAG00000001835,ENSBTAG00000006495,ENSBTAG00000020527,ENSBTAG00000011082,…
HP	Highly arched eyebrow	HP:0002553	0.00325167	2.48789	201	965	30	16525	ENSBTAG00000013300,ENSBTAG00000010312,ENSBTAG00000006189,ENSBTAG00000026403,ENSBTAG00000017397,ENSBTAG00000015487,ENSBTAG00000008279,ENSBTAG00000009026,ENSBTAG00000017764,ENSBTAG00000021656,ENSBTAG00000000662,ENSBTAG00000014689,ENSBTAG00000000382,ENSBTAG00000012148,ENSBTAG00000021614,ENSBTAG00000001700,ENSBTAG00000016006,ENSBTAG00000015939,ENSBTAG00000021700,ENSBTAG00000003607,ENSBTAG00000018229,…		HP	Abnormal skull morphology	HP:0000929	0.00602823	2.21981	1985	1867	286	16525	ENSBTAG00000005250,ENSBTAG00000016514,ENSBTAG00000001335,ENSBTAG00000012994,ENSBTAG00000003740,ENSBTAG00000026199,ENSBTAG00000000522,ENSBTAG00000017869,ENSBTAG00000012012,ENSBTAG00000031358,ENSBTAG00000019819,ENSBTAG00000012125,ENSBTAG00000001835,ENSBTAG00000006495,ENSBTAG00000020527,ENSBTAG00000011082,ENSBTAG00000011803,ENSBTAG00000006045,ENSBTAG00000016822,ENSBTAG00000027444,ENSBTAG00000005042,…
HP	Single transverse palmar crease	HP:0000954	0.00375126	2.42582	142	965	24	16525	ENSBTAG00000002081,ENSBTAG00000026403,ENSBTAG00000013538,ENSBTAG00000015487,ENSBTAG00000009026,ENSBTAG00000016533,ENSBTAG00000017764,ENSBTAG00000004613,ENSBTAG00000012148,ENSBTAG00000021614,ENSBTAG00000016006,ENSBTAG00000023795,ENSBTAG00000015939,ENSBTAG00000016462,ENSBTAG00000005532,ENSBTAG00000002920,ENSBTAG00000020382,ENSBTAG00000017694,ENSBTAG00000005514,ENSBTAG00000007986,ENSBTAG00000048237,…		HP	Seizure	HP:0001250	0.00634818	2.19735	1662	1867	245	16525	ENSBTAG00000021955,ENSBTAG00000003740,ENSBTAG00000026199,ENSBTAG00000000522,ENSBTAG00000016804,ENSBTAG00000012012,ENSBTAG00000031358,ENSBTAG00000019819,ENSBTAG00000012125,ENSBTAG00000001835,ENSBTAG00000006495,ENSBTAG00000011803,ENSBTAG00000005260,ENSBTAG00000005042,ENSBTAG00000014521,ENSBTAG00000001060,ENSBTAG00000003642,ENSBTAG00000013197,ENSBTAG00000045779,ENSBTAG00000012096,ENSBTAG00000008389,…
HP	Upslanted palpebral fissure	HP:0000582	0.00376088	2.42471	245	965	34	16525	ENSBTAG00000045779,ENSBTAG00000026403,ENSBTAG00000013538,ENSBTAG00000015487,ENSBTAG00000020215,ENSBTAG00000001888,ENSBTAG00000017764,ENSBTAG00000021656,ENSBTAG00000037456,ENSBTAG00000008272,ENSBTAG00000012148,ENSBTAG00000004768,ENSBTAG00000001700,ENSBTAG00000016006,ENSBTAG00000001771,ENSBTAG00000023795,ENSBTAG00000015713,ENSBTAG00000016462,ENSBTAG00000005532,ENSBTAG00000012564,ENSBTAG00000018229,…		HP	Abnormal appendicular skeleton morphology	HP:0011844	0.00788005	2.10347	1557	1867	231	16525	ENSBTAG00000005250,ENSBTAG00000008300,ENSBTAG00000001335,ENSBTAG00000012994,ENSBTAG00000011932,ENSBTAG00000003740,ENSBTAG00000026199,ENSBTAG00000000522,ENSBTAG00000017869,ENSBTAG00000031358,ENSBTAG00000019819,ENSBTAG00000012125,ENSBTAG00000001835,ENSBTAG00000006495,ENSBTAG00000020527,ENSBTAG00000011082,ENSBTAG00000011803,ENSBTAG00000006045,ENSBTAG00000016822,ENSBTAG00000027444,ENSBTAG00000017195,…
HP	Abnormal palmar dermatoglyphics	HP:0001018	0.00536162	2.2707	185	965	28	16525	ENSBTAG00000002081,ENSBTAG00000026403,ENSBTAG00000013538,ENSBTAG00000015487,ENSBTAG00000009026,ENSBTAG00000016533,ENSBTAG00000017764,ENSBTAG00000021656,ENSBTAG00000009742,ENSBTAG00000004613,ENSBTAG00000012148,ENSBTAG00000021614,ENSBTAG00000016006,ENSBTAG00000023795,ENSBTAG00000015939,ENSBTAG00000016462,ENSBTAG00000005532,ENSBTAG00000002920,ENSBTAG00000020382,ENSBTAG00000017694,ENSBTAG00000005514,…		HP	Specific learning disability	HP:0001328	0.00995084	2.00214	240	1867	51	16525	ENSBTAG00000026199,ENSBTAG00000016804,ENSBTAG00000031358,ENSBTAG00000012125,ENSBTAG00000005042,ENSBTAG00000006241,ENSBTAG00000026461,ENSBTAG00000010959,ENSBTAG00000002186,ENSBTAG00000006189,ENSBTAG00000009963,ENSBTAG00000021953,ENSBTAG00000015807,ENSBTAG00000002298,ENSBTAG00000005807,ENSBTAG00000012927,ENSBTAG00000011682,ENSBTAG00000043981,ENSBTAG00000004051,ENSBTAG00000011832,ENSBTAG00000001872,…
HP	Slanting of the palpebral fissure	HP:0200006	0.0080907	2.09201	616	965	64	16525	ENSBTAG00000045779,ENSBTAG00000013300,ENSBTAG00000010312,ENSBTAG00000006189,ENSBTAG00000014602,ENSBTAG00000026403,ENSBTAG00000013538,ENSBTAG00000015487,ENSBTAG00000015648,ENSBTAG00000020215,ENSBTAG00000009026,ENSBTAG00000016533,ENSBTAG00000001888,ENSBTAG00000017764,ENSBTAG00000021656,ENSBTAG00000037456,ENSBTAG00000000662,ENSBTAG00000017222,ENSBTAG00000009742,ENSBTAG00000008272,ENSBTAG00000000382,…		HP	Abnormal muscle physiology	HP:0011804	0.0111301	1.9535	2152	1867	305	16525	ENSBTAG00000016514,ENSBTAG00000001721,ENSBTAG00000021955,ENSBTAG00000003740,ENSBTAG00000026199,ENSBTAG00000000522,ENSBTAG00000016267,ENSBTAG00000017869,ENSBTAG00000016804,ENSBTAG00000012012,ENSBTAG00000031358,ENSBTAG00000019819,ENSBTAG00000012125,ENSBTAG00000001835,ENSBTAG00000006495,ENSBTAG00000020527,ENSBTAG00000011803,ENSBTAG00000006045,ENSBTAG00000008361,ENSBTAG00000005260,ENSBTAG00000027444,…
HP	Abnormal appendicular skeleton morphology	HP:0011844	0.00967636	2.01429	1557	965	132	16525	ENSBTAG00000017869,ENSBTAG00000048903,ENSBTAG00000016266,ENSBTAG00000010083,ENSBTAG00000000310,ENSBTAG00000014835,ENSBTAG00000045779,ENSBTAG00000013300,ENSBTAG00000011187,ENSBTAG00000009080,ENSBTAG00000010312,ENSBTAG00000007725,ENSBTAG00000021143,ENSBTAG00000006189,ENSBTAG00000002081,ENSBTAG00000014602,ENSBTAG00000015973,ENSBTAG00000018072,ENSBTAG00000026403,ENSBTAG00000018269,ENSBTAG00000014903,…		HP	Abnormal vertebral morphology	HP:0003468	0.0120975	1.9173	401	1867	75	16525	ENSBTAG00000005250,ENSBTAG00000008300,ENSBTAG00000003740,ENSBTAG00000037811,ENSBTAG00000001835,ENSBTAG00000020527,ENSBTAG00000011803,ENSBTAG00000006045,ENSBTAG00000016822,ENSBTAG00000017195,ENSBTAG00000014824,ENSBTAG00000014835,ENSBTAG00000006241,ENSBTAG00000008389,ENSBTAG00000002551,ENSBTAG00000006588,ENSBTAG00000019267,ENSBTAG00000053003,ENSBTAG00000016950,ENSBTAG00000011613,ENSBTAG00000012771,…
HP	Abnormal central motor function	HP:0011442	0.011258	1.94854	1751	965	145	16525	ENSBTAG00000021955,ENSBTAG00000017869,ENSBTAG00000005947,ENSBTAG00000008361,ENSBTAG00000048903,ENSBTAG00000016266,ENSBTAG00000005260,ENSBTAG00000014521,ENSBTAG00000010083,ENSBTAG00000013300,ENSBTAG00000001096,ENSBTAG00000008766,ENSBTAG00000010312,ENSBTAG00000007725,ENSBTAG00000017024,ENSBTAG00000021143,ENSBTAG00000002081,ENSBTAG00000017656,ENSBTAG00000001816,ENSBTAG00000014602,ENSBTAG00000015973,…		HP	Abnormality of the musculature	HP:0003011	0.0127301	1.89517	2438	1867	340	16525	ENSBTAG00000005250,ENSBTAG00000016514,ENSBTAG00000001721,ENSBTAG00000021955,ENSBTAG00000011932,ENSBTAG00000003740,ENSBTAG00000026199,ENSBTAG00000000522,ENSBTAG00000016267,ENSBTAG00000017869,ENSBTAG00000016804,ENSBTAG00000012012,ENSBTAG00000031358,ENSBTAG00000019819,ENSBTAG00000011808,ENSBTAG00000012125,ENSBTAG00000001835,ENSBTAG00000006495,ENSBTAG00000020527,ENSBTAG00000011803,ENSBTAG00000006045,…
HP	Abnormal facial shape	HP:0001999	0.0117905	1.92847	1025	965	94	16525	ENSBTAG00000016514,ENSBTAG00000017869,ENSBTAG00000013116,ENSBTAG00000045779,ENSBTAG00000013300,ENSBTAG00000010312,ENSBTAG00000021143,ENSBTAG00000006189,ENSBTAG00000017656,ENSBTAG00000014602,ENSBTAG00000026403,ENSBTAG00000021078,ENSBTAG00000013538,ENSBTAG00000005380,ENSBTAG00000017397,ENSBTAG00000015487,ENSBTAG00000018715,ENSBTAG00000015648,ENSBTAG00000014261,ENSBTAG00000009611,ENSBTAG00000011298,…		HP	Abnormal muscle tone	HP:0003808	0.0171466	1.76582	1835	1867	264	16525	ENSBTAG00000016514,ENSBTAG00000021955,ENSBTAG00000003740,ENSBTAG00000026199,ENSBTAG00000000522,ENSBTAG00000016804,ENSBTAG00000012012,ENSBTAG00000031358,ENSBTAG00000019819,ENSBTAG00000012125,ENSBTAG00000001835,ENSBTAG00000006495,ENSBTAG00000020527,ENSBTAG00000006045,ENSBTAG00000008361,ENSBTAG00000014521,ENSBTAG00000014843,ENSBTAG00000013116,ENSBTAG00000003642,ENSBTAG00000013197,ENSBTAG00000014835,…
HP	Micrognathia	HP:0000347	0.0121665	1.91483	702	965	70	16525	ENSBTAG00000016514,ENSBTAG00000013116,ENSBTAG00000013300,ENSBTAG00000010312,ENSBTAG00000006189,ENSBTAG00000014602,ENSBTAG00000026403,ENSBTAG00000021078,ENSBTAG00000021953,ENSBTAG00000013538,ENSBTAG00000015487,ENSBTAG00000018715,ENSBTAG00000015648,ENSBTAG00000014261,ENSBTAG00000009611,ENSBTAG00000011298,ENSBTAG00000021035,ENSBTAG00000017801,ENSBTAG00000010134,ENSBTAG00000021656,ENSBTAG00000009394,…		HP	Behavioral abnormality	HP:0000708	0.0181527	1.74106	1662	1867	242	16525	ENSBTAG00000021955,ENSBTAG00000017818,ENSBTAG00000003740,ENSBTAG00000026199,ENSBTAG00000000522,ENSBTAG00000017869,ENSBTAG00000016804,ENSBTAG00000031358,ENSBTAG00000012125,ENSBTAG00000001835,ENSBTAG00000006495,ENSBTAG00000011082,ENSBTAG00000008361,ENSBTAG00000005260,ENSBTAG00000005042,ENSBTAG00000013116,ENSBTAG00000013197,ENSBTAG00000045779,ENSBTAG00000012096,ENSBTAG00000006241,ENSBTAG00000008389,…
HP	Neurodevelopmental delay	HP:0012758	0.012447	1.90493	1946	965	158	16525	ENSBTAG00000016514,ENSBTAG00000021955,ENSBTAG00000017869,ENSBTAG00000048903,ENSBTAG00000016266,ENSBTAG00000014521,ENSBTAG00000010083,ENSBTAG00000013116,ENSBTAG00000014835,ENSBTAG00000045779,ENSBTAG00000013300,ENSBTAG00000001096,ENSBTAG00000008766,ENSBTAG00000009707,ENSBTAG00000010312,ENSBTAG00000007725,ENSBTAG00000021143,ENSBTAG00000006189,ENSBTAG00000002081,ENSBTAG00000017656,ENSBTAG00000003068,…		HP	Abnormality of musculoskeletal physiology	HP:0011843	0.0188625	1.7244	1365	1867	204	16525	ENSBTAG00000005250,ENSBTAG00000008300,ENSBTAG00000001335,ENSBTAG00000012994,ENSBTAG00000011932,ENSBTAG00000003740,ENSBTAG00000026199,ENSBTAG00000000522,ENSBTAG00000017869,ENSBTAG00000012012,ENSBTAG00000031358,ENSBTAG00000019819,ENSBTAG00000001835,ENSBTAG00000006495,ENSBTAG00000020527,ENSBTAG00000011082,ENSBTAG00000011803,ENSBTAG00000006045,ENSBTAG00000016822,ENSBTAG00000027444,ENSBTAG00000017195,…
HP	Scoliosis	HP:0002650	0.0126322	1.89852	958	965	89	16525	ENSBTAG00000016266,ENSBTAG00000000310,ENSBTAG00000014835,ENSBTAG00000013300,ENSBTAG00000009080,ENSBTAG00000010312,ENSBTAG00000007725,ENSBTAG00000021143,ENSBTAG00000006189,ENSBTAG00000002081,ENSBTAG00000014602,ENSBTAG00000018072,ENSBTAG00000026403,ENSBTAG00000021078,ENSBTAG00000031709,ENSBTAG00000021953,ENSBTAG00000017397,ENSBTAG00000015487,ENSBTAG00000011682,ENSBTAG00000043981,ENSBTAG00000025942,…		HP	Abnormality of the musculoskeletal system	HP:0033127	0.0216582	1.66438	3183	1867	429	16525	ENSBTAG00000007273,ENSBTAG00000017121,ENSBTAG00000005250,ENSBTAG00000016514,ENSBTAG00000008300,ENSBTAG00000001335,ENSBTAG00000001721,ENSBTAG00000021955,ENSBTAG00000012994,ENSBTAG00000011932,ENSBTAG00000003740,ENSBTAG00000026199,ENSBTAG00000000522,ENSBTAG00000016267,ENSBTAG00000017869,ENSBTAG00000037811,ENSBTAG00000016804,ENSBTAG00000012012,ENSBTAG00000031358,ENSBTAG00000019819,ENSBTAG00000011808,…
HP	Abnormality of the curvature of the vertebral column	HP:0010674	0.0127647	1.89399	1027	965	94	16525	ENSBTAG00000016266,ENSBTAG00000000310,ENSBTAG00000014835,ENSBTAG00000013300,ENSBTAG00000009080,ENSBTAG00000010312,ENSBTAG00000007725,ENSBTAG00000021143,ENSBTAG00000006189,ENSBTAG00000002081,ENSBTAG00000014602,ENSBTAG00000018072,ENSBTAG00000026403,ENSBTAG00000021078,ENSBTAG00000031709,ENSBTAG00000021953,ENSBTAG00000017397,ENSBTAG00000015487,ENSBTAG00000013290,ENSBTAG00000018715,ENSBTAG00000014261,…		HP	HP root	HP:0000001	0.0246198	1.60872	4165	1867	546	16525	ENSBTAG00000018843,ENSBTAG00000007273,ENSBTAG00000006305,ENSBTAG00000017121,ENSBTAG00000005250,ENSBTAG00000016514,ENSBTAG00000003505,ENSBTAG00000014340,ENSBTAG00000008300,ENSBTAG00000001335,ENSBTAG00000001721,ENSBTAG00000021955,ENSBTAG00000012994,ENSBTAG00000017818,ENSBTAG00000011932,ENSBTAG00000003740,ENSBTAG00000018463,ENSBTAG00000026199,ENSBTAG00000000522,ENSBTAG00000019302,ENSBTAG00000016267,…
HP	Aplasia/Hypoplasia of the mandible	HP:0009118	0.0134016	1.87284	704	965	70	16525	ENSBTAG00000016514,ENSBTAG00000013116,ENSBTAG00000013300,ENSBTAG00000010312,ENSBTAG00000006189,ENSBTAG00000014602,ENSBTAG00000026403,ENSBTAG00000021078,ENSBTAG00000021953,ENSBTAG00000013538,ENSBTAG00000015487,ENSBTAG00000018715,ENSBTAG00000015648,ENSBTAG00000014261,ENSBTAG00000009611,ENSBTAG00000011298,ENSBTAG00000021035,ENSBTAG00000017801,ENSBTAG00000010134,ENSBTAG00000021656,ENSBTAG00000009394,…		HP	Hernia of the abdominal wall	HP:0004299	0.026978	1.56899	403	1867	74	16525	ENSBTAG00000012994,ENSBTAG00000001835,ENSBTAG00000006495,ENSBTAG00000011803,ENSBTAG00000017195,ENSBTAG00000000310,ENSBTAG00000014824,ENSBTAG00000006241,ENSBTAG00000002551,ENSBTAG00000019267,ENSBTAG00000010312,ENSBTAG00000021143,ENSBTAG00000016950,ENSBTAG00000000037,ENSBTAG00000004790,ENSBTAG00000005769,ENSBTAG00000020777,ENSBTAG00000009426,ENSBTAG00000021466,ENSBTAG00000001027,ENSBTAG00000031184,…
HP	Large face	HP:0100729	0.0137877	1.86051	271	965	35	16525	ENSBTAG00000045779,ENSBTAG00000013300,ENSBTAG00000010312,ENSBTAG00000014602,ENSBTAG00000021078,ENSBTAG00000005380,ENSBTAG00000017397,ENSBTAG00000015487,ENSBTAG00000011298,ENSBTAG00000017764,ENSBTAG00000000662,ENSBTAG00000014689,ENSBTAG00000008272,ENSBTAG00000000382,ENSBTAG00000004768,ENSBTAG00000016006,ENSBTAG00000021700,ENSBTAG00000015713,ENSBTAG00000012564,ENSBTAG00000018229,ENSBTAG00000018502,…		HP	Phenotypic abnormality	HP:0000118	0.028764	1.54115	4162	1867	545	16525	ENSBTAG00000018843,ENSBTAG00000007273,ENSBTAG00000006305,ENSBTAG00000017121,ENSBTAG00000005250,ENSBTAG00000016514,ENSBTAG00000003505,ENSBTAG00000014340,ENSBTAG00000008300,ENSBTAG00000001335,ENSBTAG00000001721,ENSBTAG00000021955,ENSBTAG00000012994,ENSBTAG00000017818,ENSBTAG00000011932,ENSBTAG00000003740,ENSBTAG00000018463,ENSBTAG00000026199,ENSBTAG00000000522,ENSBTAG00000019302,ENSBTAG00000016267,…
HP	Hypertelorism	HP:0000316	0.0157979	1.8014	668	965	67	16525	ENSBTAG00000000310,ENSBTAG00000045779,ENSBTAG00000013300,ENSBTAG00000010312,ENSBTAG00000021143,ENSBTAG00000006189,ENSBTAG00000014602,ENSBTAG00000026403,ENSBTAG00000000182,ENSBTAG00000005380,ENSBTAG00000015487,ENSBTAG00000018715,ENSBTAG00000015648,ENSBTAG00000014261,ENSBTAG00000021133,ENSBTAG00000020215,ENSBTAG00000009026,ENSBTAG00000016533,ENSBTAG00000001888,ENSBTAG00000050824,ENSBTAG00000021656,…		HP	Abnormal jaw morphology	HP:0030791	0.0290093	1.53746	936	1867	147	16525	ENSBTAG00000005250,ENSBTAG00000016514,ENSBTAG00000001335,ENSBTAG00000012994,ENSBTAG00000003740,ENSBTAG00000026199,ENSBTAG00000017869,ENSBTAG00000031358,ENSBTAG00000019819,ENSBTAG00000001835,ENSBTAG00000006495,ENSBTAG00000020527,ENSBTAG00000011082,ENSBTAG00000011803,ENSBTAG00000006045,ENSBTAG00000027444,ENSBTAG00000017195,ENSBTAG00000000310,ENSBTAG00000013116,ENSBTAG00000006241,ENSBTAG00000008528,…
HP	Behavioral abnormality	HP:0000708	0.0169712	1.77029	1662	965	138	16525	ENSBTAG00000021955,ENSBTAG00000017869,ENSBTAG00000008361,ENSBTAG00000048903,ENSBTAG00000016266,ENSBTAG00000005260,ENSBTAG00000013116,ENSBTAG00000045779,ENSBTAG00000013300,ENSBTAG00000009080,ENSBTAG00000010312,ENSBTAG00000007725,ENSBTAG00000017024,ENSBTAG00000021143,ENSBTAG00000006189,ENSBTAG00000017656,ENSBTAG00000014602,ENSBTAG00000018072,ENSBTAG00000026403,ENSBTAG00000018777,ENSBTAG00000013475,…		HP	Neurodevelopmental delay	HP:0012758	0.0316303	1.4999	1946	1867	276	16525	ENSBTAG00000017121,ENSBTAG00000016514,ENSBTAG00000001335,ENSBTAG00000021955,ENSBTAG00000003740,ENSBTAG00000026199,ENSBTAG00000017869,ENSBTAG00000012012,ENSBTAG00000031358,ENSBTAG00000019819,ENSBTAG00000012125,ENSBTAG00000001835,ENSBTAG00000006495,ENSBTAG00000020527,ENSBTAG00000011082,ENSBTAG00000011803,ENSBTAG00000006045,ENSBTAG00000014521,ENSBTAG00000014843,ENSBTAG00000017195,ENSBTAG00000013116,…
HP	Abnormality of the pinna	HP:0000377	0.0198159	1.70299	699	965	69	16525	ENSBTAG00000016514,ENSBTAG00000014521,ENSBTAG00000013116,ENSBTAG00000045779,ENSBTAG00000013300,ENSBTAG00000009080,ENSBTAG00000010312,ENSBTAG00000006189,ENSBTAG00000014602,ENSBTAG00000026403,ENSBTAG00000021953,ENSBTAG00000015487,ENSBTAG00000018715,ENSBTAG00000015648,ENSBTAG00000014261,ENSBTAG00000011682,ENSBTAG00000008279,ENSBTAG00000011298,ENSBTAG00000021133,ENSBTAG00000020215,ENSBTAG00000009026,…		HP	Abnormality of limb bone morphology	HP:0002813	0.0324584	1.48867	1447	1867	213	16525	ENSBTAG00000005250,ENSBTAG00000008300,ENSBTAG00000001335,ENSBTAG00000012994,ENSBTAG00000011932,ENSBTAG00000003740,ENSBTAG00000026199,ENSBTAG00000000522,ENSBTAG00000012125,ENSBTAG00000001835,ENSBTAG00000006495,ENSBTAG00000020527,ENSBTAG00000011082,ENSBTAG00000011803,ENSBTAG00000006045,ENSBTAG00000016822,ENSBTAG00000027444,ENSBTAG00000017195,ENSBTAG00000000310,ENSBTAG00000014824,ENSBTAG00000014835,…
HP	Hypotonia	HP:0001252	0.0198364	1.70254	1565	965	131	16525	ENSBTAG00000016514,ENSBTAG00000021955,ENSBTAG00000048903,ENSBTAG00000016266,ENSBTAG00000014521,ENSBTAG00000010083,ENSBTAG00000013116,ENSBTAG00000014835,ENSBTAG00000013300,ENSBTAG00000009080,ENSBTAG00000009707,ENSBTAG00000010312,ENSBTAG00000021143,ENSBTAG00000017656,ENSBTAG00000001816,ENSBTAG00000014602,ENSBTAG00000018072,ENSBTAG00000026403,ENSBTAG00000018777,ENSBTAG00000018269,ENSBTAG00000021078,…		HP	Abnormality of limb bone	HP:0040068	0.0324584	1.48867	1447	1867	213	16525	ENSBTAG00000005250,ENSBTAG00000008300,ENSBTAG00000001335,ENSBTAG00000012994,ENSBTAG00000011932,ENSBTAG00000003740,ENSBTAG00000026199,ENSBTAG00000000522,ENSBTAG00000012125,ENSBTAG00000001835,ENSBTAG00000006495,ENSBTAG00000020527,ENSBTAG00000011082,ENSBTAG00000011803,ENSBTAG00000006045,ENSBTAG00000016822,ENSBTAG00000027444,ENSBTAG00000017195,ENSBTAG00000000310,ENSBTAG00000014824,ENSBTAG00000014835,…
HP	Aplasia/Hypoplasia involving bones of the skull	HP:0009116	0.0205474	1.68724	713	965	70	16525	ENSBTAG00000016514,ENSBTAG00000013116,ENSBTAG00000013300,ENSBTAG00000010312,ENSBTAG00000006189,ENSBTAG00000014602,ENSBTAG00000026403,ENSBTAG00000021078,ENSBTAG00000021953,ENSBTAG00000013538,ENSBTAG00000015487,ENSBTAG00000018715,ENSBTAG00000015648,ENSBTAG00000014261,ENSBTAG00000009611,ENSBTAG00000011298,ENSBTAG00000021035,ENSBTAG00000017801,ENSBTAG00000010134,ENSBTAG00000021656,ENSBTAG00000009394,…		HP	Abnormality of neuronal migration	HP:0002269	0.0325001	1.48812	447	1867	80	16525	ENSBTAG00000026199,ENSBTAG00000014843,ENSBTAG00000006588,ENSBTAG00000053003,ENSBTAG00000007725,ENSBTAG00000002186,ENSBTAG00000006189,ENSBTAG00000017656,ENSBTAG00000014602,ENSBTAG00000005578,ENSBTAG00000021953,ENSBTAG00000013538,ENSBTAG00000005807,ENSBTAG00000017397,ENSBTAG00000006532,ENSBTAG00000012771,ENSBTAG00000005412,ENSBTAG00000011682,ENSBTAG00000030456,ENSBTAG00000024542,ENSBTAG00000009208,…
HP	Abnormality of facial skeleton	HP:0011821	0.0230214	1.63787	1098	965	98	16525	ENSBTAG00000016514,ENSBTAG00000017869,ENSBTAG00000007599,ENSBTAG00000000310,ENSBTAG00000013116,ENSBTAG00000045779,ENSBTAG00000013300,ENSBTAG00000010312,ENSBTAG00000021143,ENSBTAG00000006189,ENSBTAG00000014602,ENSBTAG00000018072,ENSBTAG00000026403,ENSBTAG00000021078,ENSBTAG00000021953,ENSBTAG00000013538,ENSBTAG00000015487,ENSBTAG00000018715,ENSBTAG00000015648,ENSBTAG00000014261,ENSBTAG00000011682,…		HP	Abnormality of the face	HP:0000271	0.0325643	1.48726	2513	1867	346	16525	ENSBTAG00000017121,ENSBTAG00000005250,ENSBTAG00000016514,ENSBTAG00000008300,ENSBTAG00000001335,ENSBTAG00000012994,ENSBTAG00000003740,ENSBTAG00000026199,ENSBTAG00000000522,ENSBTAG00000016267,ENSBTAG00000017869,ENSBTAG00000016804,ENSBTAG00000012012,ENSBTAG00000031358,ENSBTAG00000019819,ENSBTAG00000012125,ENSBTAG00000001835,ENSBTAG00000006495,ENSBTAG00000020527,ENSBTAG00000011082,ENSBTAG00000011803,…
HP	Generalized hypotonia	HP:0001290	0.0237097	1.62507	864	965	81	16525	ENSBTAG00000021955,ENSBTAG00000048903,ENSBTAG00000016266,ENSBTAG00000014521,ENSBTAG00000013116,ENSBTAG00000013300,ENSBTAG00000010312,ENSBTAG00000021143,ENSBTAG00000017656,ENSBTAG00000001816,ENSBTAG00000018072,ENSBTAG00000026403,ENSBTAG00000018269,ENSBTAG00000021953,ENSBTAG00000013538,ENSBTAG00000018715,ENSBTAG00000014261,ENSBTAG00000011682,ENSBTAG00000009611,ENSBTAG00000008120,ENSBTAG00000015294,…		HP	Mode of inheritance	HP:0000005	0.0349356	1.45673	3891	1867	512	16525	ENSBTAG00000018843,ENSBTAG00000007273,ENSBTAG00000006305,ENSBTAG00000017121,ENSBTAG00000005250,ENSBTAG00000016514,ENSBTAG00000003505,ENSBTAG00000014340,ENSBTAG00000008300,ENSBTAG00000001335,ENSBTAG00000001721,ENSBTAG00000021955,ENSBTAG00000012994,ENSBTAG00000017818,ENSBTAG00000011932,ENSBTAG00000003740,ENSBTAG00000018463,ENSBTAG00000026199,ENSBTAG00000000522,ENSBTAG00000016267,ENSBTAG00000017869,…
HP	Abnormality of joint mobility	HP:0011729	0.02479	1.60572	1100	965	98	16525	ENSBTAG00000017869,ENSBTAG00000016266,ENSBTAG00000013116,ENSBTAG00000013300,ENSBTAG00000009080,ENSBTAG00000009707,ENSBTAG00000010312,ENSBTAG00000007725,ENSBTAG00000021143,ENSBTAG00000006189,ENSBTAG00000002081,ENSBTAG00000014602,ENSBTAG00000026403,ENSBTAG00000021078,ENSBTAG00000021953,ENSBTAG00000015487,ENSBTAG00000013290,ENSBTAG00000018715,ENSBTAG00000015648,ENSBTAG00000014261,ENSBTAG00000011682,…		HP	Abdominal wall defect	HP:0010866	0.0382253	1.41765	407	1867	74	16525	ENSBTAG00000012994,ENSBTAG00000001835,ENSBTAG00000006495,ENSBTAG00000011803,ENSBTAG00000017195,ENSBTAG00000000310,ENSBTAG00000014824,ENSBTAG00000006241,ENSBTAG00000002551,ENSBTAG00000019267,ENSBTAG00000010312,ENSBTAG00000021143,ENSBTAG00000016950,ENSBTAG00000000037,ENSBTAG00000004790,ENSBTAG00000005769,ENSBTAG00000020777,ENSBTAG00000009426,ENSBTAG00000021466,ENSBTAG00000001027,ENSBTAG00000031184,…
HP	Abnormality of the outer ear	HP:0000356	0.0257129	1.58985	1073	965	96	16525	ENSBTAG00000016514,ENSBTAG00000017869,ENSBTAG00000014521,ENSBTAG00000013116,ENSBTAG00000045779,ENSBTAG00000013300,ENSBTAG00000009080,ENSBTAG00000010312,ENSBTAG00000006189,ENSBTAG00000014602,ENSBTAG00000026403,ENSBTAG00000021953,ENSBTAG00000013538,ENSBTAG00000000182,ENSBTAG00000017397,ENSBTAG00000015487,ENSBTAG00000018715,ENSBTAG00000015648,ENSBTAG00000014261,ENSBTAG00000011682,ENSBTAG00000008279,…		HP	Abnormality of cranial sutures	HP:0011329	0.0393959	1.40455	298	1867	58	16525	ENSBTAG00000026199,ENSBTAG00000011803,ENSBTAG00000006045,ENSBTAG00000016822,ENSBTAG00000014824,ENSBTAG00000006241,ENSBTAG00000019267,ENSBTAG00000010312,ENSBTAG00000031875,ENSBTAG00000006189,ENSBTAG00000016950,ENSBTAG00000000037,ENSBTAG00000013538,ENSBTAG00000020777,ENSBTAG00000014907,ENSBTAG00000031184,ENSBTAG00000017639,ENSBTAG00000004421,ENSBTAG00000000625,ENSBTAG00000025942,ENSBTAG00000000918,…
HP	Abnormality of the palpebral fissures	HP:0008050	0.0259138	1.58647	718	965	70	16525	ENSBTAG00000014521,ENSBTAG00000045779,ENSBTAG00000013300,ENSBTAG00000010312,ENSBTAG00000021143,ENSBTAG00000006189,ENSBTAG00000014602,ENSBTAG00000026403,ENSBTAG00000013538,ENSBTAG00000015487,ENSBTAG00000015648,ENSBTAG00000021133,ENSBTAG00000020215,ENSBTAG00000009026,ENSBTAG00000016533,ENSBTAG00000001888,ENSBTAG00000017764,ENSBTAG00000021656,ENSBTAG00000007767,ENSBTAG00000037456,ENSBTAG00000000662,…		HP	Delayed speech and language development	HP:0000750	0.042997	1.36656	860	1867	136	16525	ENSBTAG00000031358,ENSBTAG00000012125,ENSBTAG00000006495,ENSBTAG00000014835,ENSBTAG00000045779,ENSBTAG00000006241,ENSBTAG00000013300,ENSBTAG00000007763,ENSBTAG00000010312,ENSBTAG00000007725,ENSBTAG00000021143,ENSBTAG00000002186,ENSBTAG00000011076,ENSBTAG00000005857,ENSBTAG00000002081,ENSBTAG00000017656,ENSBTAG00000003758,ENSBTAG00000000037,ENSBTAG00000001816,ENSBTAG00000012857,ENSBTAG00000009963,…
HP	Global developmental delay	HP:0001263	0.0278861	1.55461	1576	965	131	16525	ENSBTAG00000021955,ENSBTAG00000017869,ENSBTAG00000016266,ENSBTAG00000014521,ENSBTAG00000010083,ENSBTAG00000013116,ENSBTAG00000013300,ENSBTAG00000010312,ENSBTAG00000021143,ENSBTAG00000006189,ENSBTAG00000017656,ENSBTAG00000003068,ENSBTAG00000001816,ENSBTAG00000012857,ENSBTAG00000014602,ENSBTAG00000015973,ENSBTAG00000018072,ENSBTAG00000018777,ENSBTAG00000018269,ENSBTAG00000021953,ENSBTAG00000015807,…		HP	Microretrognathia	HP:0000308	0.0439146	1.35739	61	1867	19	16525	ENSBTAG00000008528,ENSBTAG00000009703,ENSBTAG00000031875,ENSBTAG00000016950,ENSBTAG00000004421,ENSBTAG00000016023,ENSBTAG00000001872,ENSBTAG00000009394,ENSBTAG00000017222,ENSBTAG00000016663,ENSBTAG00000004613,ENSBTAG00000004015,ENSBTAG00000021614,ENSBTAG00000047702,ENSBTAG00000034522,ENSBTAG00000021778,ENSBTAG00000009231,ENSBTAG00000054229,ENSBTAG00000010671
HP	Abnormal location of ears	HP:0000357	0.0279755	1.55322	733	965	71	16525	ENSBTAG00000017869,ENSBTAG00000013116,ENSBTAG00000010312,ENSBTAG00000014602,ENSBTAG00000026403,ENSBTAG00000021953,ENSBTAG00000013538,ENSBTAG00000000182,ENSBTAG00000017397,ENSBTAG00000015487,ENSBTAG00000008279,ENSBTAG00000011298,ENSBTAG00000021133,ENSBTAG00000017019,ENSBTAG00000020215,ENSBTAG00000017801,ENSBTAG00000009026,ENSBTAG00000001888,ENSBTAG00000021656,ENSBTAG00000007767,ENSBTAG00000037456,…		HP	Abnormality of facial skeleton	HP:0011821	0.0481707	1.31722	1098	1867	167	16525	ENSBTAG00000005250,ENSBTAG00000016514,ENSBTAG00000001335,ENSBTAG00000012994,ENSBTAG00000003740,ENSBTAG00000026199,ENSBTAG00000017869,ENSBTAG00000031358,ENSBTAG00000019819,ENSBTAG00000001835,ENSBTAG00000006495,ENSBTAG00000020527,ENSBTAG00000011082,ENSBTAG00000011803,ENSBTAG00000006045,ENSBTAG00000027444,ENSBTAG00000001060,ENSBTAG00000017195,ENSBTAG00000007599,ENSBTAG00000000310,ENSBTAG00000013116,…
HP	Language impairment	HP:0002463	0.0334638	1.47542	886	965	82	16525	ENSBTAG00000048903,ENSBTAG00000016266,ENSBTAG00000005260,ENSBTAG00000014835,ENSBTAG00000045779,ENSBTAG00000013300,ENSBTAG00000001096,ENSBTAG00000010312,ENSBTAG00000007725,ENSBTAG00000021143,ENSBTAG00000002081,ENSBTAG00000017656,ENSBTAG00000001816,ENSBTAG00000012857,ENSBTAG00000014602,ENSBTAG00000018072,ENSBTAG00000026403,ENSBTAG00000018777,ENSBTAG00000021953,ENSBTAG00000015807,ENSBTAG00000015487,…		HP	Polymicrogyria	HP:0002126	0.0489428	1.31031	234	1867	48	16525	ENSBTAG00000026199,ENSBTAG00000006588,ENSBTAG00000002186,ENSBTAG00000006189,ENSBTAG00000017656,ENSBTAG00000005578,ENSBTAG00000021953,ENSBTAG00000013538,ENSBTAG00000005807,ENSBTAG00000011682,ENSBTAG00000024542,ENSBTAG00000009208,ENSBTAG00000021466,ENSBTAG00000000918,ENSBTAG00000013491,ENSBTAG00000053303,ENSBTAG00000001640,ENSBTAG00000009903,ENSBTAG00000003237,ENSBTAG00000010659,ENSBTAG00000014689,…
HP	Autistic behavior	HP:0000729	0.0338248	1.47076	605	965	61	16525	ENSBTAG00000016266,ENSBTAG00000013300,ENSBTAG00000017656,ENSBTAG00000014602,ENSBTAG00000026403,ENSBTAG00000018777,ENSBTAG00000015807,ENSBTAG00000017397,ENSBTAG00000015487,ENSBTAG00000015648,ENSBTAG00000009611,ENSBTAG00000043981,ENSBTAG00000015294,ENSBTAG00000001692,ENSBTAG00000009026,ENSBTAG00000014339,ENSBTAG00000016533,ENSBTAG00000001888,ENSBTAG00000017764,ENSBTAG00000021656,ENSBTAG00000037456,…		HP	Abnormality of the head	HP:0000234	0.048959	1.31017	2738	1867	372	16525	ENSBTAG00000017121,ENSBTAG00000005250,ENSBTAG00000016514,ENSBTAG00000008300,ENSBTAG00000001335,ENSBTAG00000012994,ENSBTAG00000003740,ENSBTAG00000026199,ENSBTAG00000000522,ENSBTAG00000016267,ENSBTAG00000017869,ENSBTAG00000016804,ENSBTAG00000012012,ENSBTAG00000031358,ENSBTAG00000019819,ENSBTAG00000012125,ENSBTAG00000001835,ENSBTAG00000006495,ENSBTAG00000020527,ENSBTAG00000011082,ENSBTAG00000011803,…
HP	Abnormal muscle tone	HP:0003808	0.0360293	1.44334	1835	965	148	16525	ENSBTAG00000016514,ENSBTAG00000021955,ENSBTAG00000008361,ENSBTAG00000048903,ENSBTAG00000016266,ENSBTAG00000014521,ENSBTAG00000010083,ENSBTAG00000013116,ENSBTAG00000014835,ENSBTAG00000013300,ENSBTAG00000009080,ENSBTAG00000009707,ENSBTAG00000010312,ENSBTAG00000007725,ENSBTAG00000017024,ENSBTAG00000021143,ENSBTAG00000017656,ENSBTAG00000001816,ENSBTAG00000014602,ENSBTAG00000018072,ENSBTAG00000026403,…		HP	Abnormality of the abdominal wall	HP:0004298	0.0490207	1.30962	445	1867	79	16525	ENSBTAG00000012994,ENSBTAG00000001835,ENSBTAG00000006495,ENSBTAG00000011803,ENSBTAG00000017195,ENSBTAG00000000310,ENSBTAG00000014824,ENSBTAG00000006241,ENSBTAG00000002551,ENSBTAG00000019267,ENSBTAG00000010312,ENSBTAG00000021143,ENSBTAG00000016950,ENSBTAG00000000037,ENSBTAG00000001325,ENSBTAG00000004790,ENSBTAG00000005769,ENSBTAG00000020777,ENSBTAG00000009426,ENSBTAG00000030434,ENSBTAG00000021466,…
HP	Abnormality of the vertebral column	HP:0000925	0.0413191	1.38385	1299	965	111	16525	ENSBTAG00000016266,ENSBTAG00000000310,ENSBTAG00000014835,ENSBTAG00000045779,ENSBTAG00000013300,ENSBTAG00000009080,ENSBTAG00000010312,ENSBTAG00000007725,ENSBTAG00000021143,ENSBTAG00000006189,ENSBTAG00000002081,ENSBTAG00000014602,ENSBTAG00000018072,ENSBTAG00000026403,ENSBTAG00000021078,ENSBTAG00000031709,ENSBTAG00000021953,ENSBTAG00000017397,ENSBTAG00000015487,ENSBTAG00000013290,ENSBTAG00000018715,…
HP	Motor delay	HP:0001270	0.042609	1.3705	729	965	70	16525	ENSBTAG00000016514,ENSBTAG00000016266,ENSBTAG00000014521,ENSBTAG00000010083,ENSBTAG00000014835,ENSBTAG00000045779,ENSBTAG00000013300,ENSBTAG00000001096,ENSBTAG00000008766,ENSBTAG00000009707,ENSBTAG00000017656,ENSBTAG00000001816,ENSBTAG00000026403,ENSBTAG00000018777,ENSBTAG00000021953,ENSBTAG00000015487,ENSBTAG00000043981,ENSBTAG00000015294,ENSBTAG00000017801,ENSBTAG00000001692,ENSBTAG00000016533,…
HP	Abnormality of skull size	HP:0000240	0.0435536	1.36098	1387	965	117	16525	ENSBTAG00000016266,ENSBTAG00000014521,ENSBTAG00000013116,ENSBTAG00000045779,ENSBTAG00000013300,ENSBTAG00000009080,ENSBTAG00000010312,ENSBTAG00000007725,ENSBTAG00000021143,ENSBTAG00000006189,ENSBTAG00000017656,ENSBTAG00000003068,ENSBTAG00000012857,ENSBTAG00000014602,ENSBTAG00000018072,ENSBTAG00000026403,ENSBTAG00000021953,ENSBTAG00000013538,ENSBTAG00000000182,ENSBTAG00000005380,ENSBTAG00000015487,…
HP	Abnormal hair whorl	HP:0010721	0.0448687	1.34806	76	965	15	16525	ENSBTAG00000045779,ENSBTAG00000013300,ENSBTAG00000014602,ENSBTAG00000026403,ENSBTAG00000015487,ENSBTAG00000016533,ENSBTAG00000001888,ENSBTAG00000000662,ENSBTAG00000000382,ENSBTAG00000021700,ENSBTAG00000005514,ENSBTAG00000004962,ENSBTAG00000021574,ENSBTAG00000019313,ENSBTAG00000046775
HP	Abnormal nervous system physiology	HP:0012638	0.0463978	1.3335	3066	965	228	16525	ENSBTAG00000016514,ENSBTAG00000021955,ENSBTAG00000017869,ENSBTAG00000011808,ENSBTAG00000005947,ENSBTAG00000008361,ENSBTAG00000048903,ENSBTAG00000016266,ENSBTAG00000005260,ENSBTAG00000014521,ENSBTAG00000010083,ENSBTAG00000013116,ENSBTAG00000014835,ENSBTAG00000045779,ENSBTAG00000013300,ENSBTAG00000009080,ENSBTAG00000001096,ENSBTAG00000008766,ENSBTAG00000009707,ENSBTAG00000010312,ENSBTAG00000007725,…
HP	Long fingers	HP:0100807	0.0480583	1.31823	241	965	31	16525	ENSBTAG00000000310,ENSBTAG00000010312,ENSBTAG00000009611,ENSBTAG00000044106,ENSBTAG00000000662,ENSBTAG00000008272,ENSBTAG00000015354,ENSBTAG00000012148,ENSBTAG00000047608,ENSBTAG00000001700,ENSBTAG00000001771,ENSBTAG00000012582,ENSBTAG00000023795,ENSBTAG00000013955,ENSBTAG00000022360,ENSBTAG00000007499,ENSBTAG00000016462,ENSBTAG00000012564,ENSBTAG00000018229,ENSBTAG00000053677,ENSBTAG00000005514,…

## Sheet: Liver_HPO
Liver ouput from gProfiler
Liver Control-AI vs ART-Normal
source	term_name	term_id	adjusted_p_value	negative_log10_of_adjusted_p_value	term_size	query_size	intersection_size	effective_domain_size	intersections
HP	Hypoplastic vertebral bodies	HP:0008479	0.0177379	1.7511	18	140	4	16505	ENSBTAG00000004631,ENSBTAG00000000494,ENSBTAG00000013259,ENSBTAG00000005445

## Sheet: Muscle_MamPhEA
Muscle ouput from MamPhEA
Level	display_name	phenotype_name	phenotype_id	ART-Normal vs ART-LOS (Muscle)	Muscle_Background	p_value
5	loose skin	loose skin	MP:0005421	ENSBTAG00000021211;ENSBTAG00000001745;ENSBTAG00000016822;ENSBTAG00000018123;ENSBTAG00000014824;ENSBTAG00000017448;ENSBTAG00000021678;ENSBTAG00000003505	ENSBTAG00000009086;ENSBTAG00000014824;ENSBTAG00000021211;ENSBTAG00000016822;ENSBTAG00000001745;ENSBTAG00000005750;ENSBTAG00000018123;ENSBTAG00000017448;ENSBTAG00000003505;ENSBTAG00000021678;ENSBTAG00000012036;ENSBTAG00000011757;ENSBTAG00000021457;ENSBTAG00000008340;ENSBTAG00000047491	0.00249254
5	abnormal long bone morphology	abnormal long bone morphology	MP:0003723	ENSBTAG00000008719;ENSBTAG00000012409;ENSBTAG00000019267;ENSBTAG00000010671;ENSBTAG00000011932;ENSBTAG00000031184;ENSBTAG00000005230;ENSBTAG00000016414;ENSBTAG00000009302;ENSBTAG00000010134;ENSBTAG00000047586;ENSBTAG00000000704;ENSBTAG00000011682;ENSBTAG00000021035;ENSBTAG00000020126;ENSBTAG00000004613;ENSBTAG00000019375;ENSBTAG00000005445;ENSBTAG00000013801;ENSBTAG00000017060;ENSBTAG00000046922;…	ENSBTAG00000021706;ENSBTAG00000000704;ENSBTAG00000010169;ENSBTAG00000001702;ENSBTAG00000004313;ENSBTAG00000002295;ENSBTAG00000001912;ENSBTAG00000017048;ENSBTAG00000000054;ENSBTAG00000025634;ENSBTAG00000008596;ENSBTAG00000008951;ENSBTAG00000012409;ENSBTAG00000002080;ENSBTAG00000000057;ENSBTAG00000018852;ENSBTAG00000013066;ENSBTAG00000004104;ENSBTAG00000004602;ENSBTAG00000014286;ENSBTAG00000015843;…	0.00255226
4	abnormal appendicular skeleton morphology	abnormal appendicular skeleton morphology	MP:0009250	ENSBTAG00000020527;ENSBTAG00000004768;ENSBTAG00000017639;ENSBTAG00000017448;ENSBTAG00000006893;ENSBTAG00000002402;ENSBTAG00000000522;ENSBTAG00000014824;ENSBTAG00000007872;ENSBTAG00000000696;ENSBTAG00000007808;ENSBTAG00000017764;ENSBTAG00000007319;ENSBTAG00000001805;ENSBTAG00000016822;ENSBTAG00000010647;ENSBTAG00000030343;ENSBTAG00000016462;ENSBTAG00000007383;ENSBTAG00000040390;ENSBTAG00000002435;…	ENSBTAG00000019436;ENSBTAG00000004720;ENSBTAG00000021302;ENSBTAG00000045824;ENSBTAG00000014906;ENSBTAG00000019225;ENSBTAG00000000405;ENSBTAG00000012851;ENSBTAG00000006877;ENSBTAG00000020056;ENSBTAG00000008452;ENSBTAG00000005523;ENSBTAG00000001241;ENSBTAG00000006742;ENSBTAG00000020528;ENSBTAG00000015910;ENSBTAG00000012026;ENSBTAG00000014003;ENSBTAG00000008101;ENSBTAG00000012771;ENSBTAG00000002902;…	0.00265845
4	abnormal bone structure	abnormal bone structure	MP:0003795	ENSBTAG00000011613;ENSBTAG00000019267;ENSBTAG00000031335;ENSBTAG00000010671;ENSBTAG00000001185;ENSBTAG00000020451;ENSBTAG00000005909;ENSBTAG00000017442;ENSBTAG00000012409;ENSBTAG00000013110;ENSBTAG00000008719;ENSBTAG00000003505;ENSBTAG00000021035;ENSBTAG00000020745;ENSBTAG00000010653;ENSBTAG00000047586;ENSBTAG00000021223;ENSBTAG00000025502;ENSBTAG00000018236;ENSBTAG00000000704;ENSBTAG00000016414;…	ENSBTAG00000017790;ENSBTAG00000013155;ENSBTAG00000008389;ENSBTAG00000018893;ENSBTAG00000016103;ENSBTAG00000002798;ENSBTAG00000016791;ENSBTAG00000007118;ENSBTAG00000010563;ENSBTAG00000002144;ENSBTAG00000006919;ENSBTAG00000010653;ENSBTAG00000005092;ENSBTAG00000005111;ENSBTAG00000004263;ENSBTAG00000015307;ENSBTAG00000021035;ENSBTAG00000014064;ENSBTAG00000004735;ENSBTAG00000003607;ENSBTAG00000014972;…	0.00291648
5	ectopic neuron	ectopic neuron	MP:0011723	ENSBTAG00000001060;ENSBTAG00000011879;ENSBTAG00000017397;ENSBTAG00000010152;ENSBTAG00000007120;ENSBTAG00000001835;ENSBTAG00000020305;ENSBTAG00000016804;ENSBTAG00000013802;ENSBTAG00000002082;ENSBTAG00000020125;ENSBTAG00000015073;ENSBTAG00000003111;ENSBTAG00000001173;ENSBTAG00000013491	ENSBTAG00000017397;ENSBTAG00000016806;ENSBTAG00000013802;ENSBTAG00000002185;ENSBTAG00000002084;ENSBTAG00000006640;ENSBTAG00000011879;ENSBTAG00000021494;ENSBTAG00000009128;ENSBTAG00000017976;ENSBTAG00000021920;ENSBTAG00000001173;ENSBTAG00000013491;ENSBTAG00000022238;ENSBTAG00000010152;ENSBTAG00000015433;ENSBTAG00000001060;ENSBTAG00000021874;ENSBTAG00000021190;ENSBTAG00000004475;ENSBTAG00000005557;…	0.00343829
5	thick epidermis	thick epidermis	MP:0001219	ENSBTAG00000010223;ENSBTAG00000008887	ENSBTAG00000016991;ENSBTAG00000010070;ENSBTAG00000014554;ENSBTAG00000003434;ENSBTAG00000014182;ENSBTAG00000014735;ENSBTAG00000010002;ENSBTAG00000019712;ENSBTAG00000019791;ENSBTAG00000006919;ENSBTAG00000014064;ENSBTAG00000019876;ENSBTAG00000003376;ENSBTAG00000000923;ENSBTAG00000002495;ENSBTAG00000017542;ENSBTAG00000001825;ENSBTAG00000048098;ENSBTAG00000015700;ENSBTAG00000017409;ENSBTAG00000013284;…	0.00348652
4	abnormal birth weight	abnormal birth weight	MP:0009672	ENSBTAG00000002402;ENSBTAG00000010598;ENSBTAG00000004104;ENSBTAG00000001835;ENSBTAG00000044118;ENSBTAG00000003740;ENSBTAG00000017860;ENSBTAG00000021574;ENSBTAG00000011736;ENSBTAG00000001027;ENSBTAG00000010392;ENSBTAG00000011082;ENSBTAG00000018019;ENSBTAG00000004421;ENSBTAG00000005230;ENSBTAG00000018851;ENSBTAG00000008611;ENSBTAG00000001335;ENSBTAG00000046413;ENSBTAG00000016336;ENSBTAG00000017442;…	ENSBTAG00000007943;ENSBTAG00000008251;ENSBTAG00000006464;ENSBTAG00000002402;ENSBTAG00000017035;ENSBTAG00000011538;ENSBTAG00000001335;ENSBTAG00000026523;ENSBTAG00000006493;ENSBTAG00000000225;ENSBTAG00000001835;ENSBTAG00000003234;ENSBTAG00000040076;ENSBTAG00000045925;ENSBTAG00000005910;ENSBTAG00000018851;ENSBTAG00000024999;ENSBTAG00000007930;ENSBTAG00000034885;ENSBTAG00000016128;ENSBTAG00000004991;…	0.00414401
5	abnormal epiphyseal plate morphology	abnormal epiphyseal plate morphology	MP:0006395	ENSBTAG00000017764;ENSBTAG00000014824;ENSBTAG00000000696;ENSBTAG00000020527;ENSBTAG00000040390;ENSBTAG00000007383;ENSBTAG00000010647;ENSBTAG00000030343;ENSBTAG00000001805;ENSBTAG00000008341;ENSBTAG00000046900;ENSBTAG00000001335;ENSBTAG00000012771;ENSBTAG00000018563;ENSBTAG00000011082;ENSBTAG00000000656;ENSBTAG00000004631;ENSBTAG00000018331;ENSBTAG00000017869;ENSBTAG00000021302;ENSBTAG00000009903;…	ENSBTAG00000017122;ENSBTAG00000046409;ENSBTAG00000007164;ENSBTAG00000020893;ENSBTAG00000046922;ENSBTAG00000014286;ENSBTAG00000000601;ENSBTAG00000004602;ENSBTAG00000004104;ENSBTAG00000004498;ENSBTAG00000012409;ENSBTAG00000008951;ENSBTAG00000000704;ENSBTAG00000002295;ENSBTAG00000030587;ENSBTAG00000001805;ENSBTAG00000007159;ENSBTAG00000019382;ENSBTAG00000004322;ENSBTAG00000004630;ENSBTAG00000008924;…	0.00598018
5	decreased birth weight	decreased birth weight	MP:0009674	ENSBTAG00000021574;ENSBTAG00000003740;ENSBTAG00000044118;ENSBTAG00000017860;ENSBTAG00000001835;ENSBTAG00000004104;ENSBTAG00000010598;ENSBTAG00000020616;ENSBTAG00000046588;ENSBTAG00000017442;ENSBTAG00000016336;ENSBTAG00000046413;ENSBTAG00000001335;ENSBTAG00000008611;ENSBTAG00000005230;ENSBTAG00000018851;ENSBTAG00000018019;ENSBTAG00000004421;ENSBTAG00000010392;ENSBTAG00000011082;ENSBTAG00000011736;…	ENSBTAG00000017035;ENSBTAG00000006464;ENSBTAG00000008251;ENSBTAG00000007943;ENSBTAG00000000225;ENSBTAG00000006493;ENSBTAG00000001335;ENSBTAG00000011538;ENSBTAG00000026523;ENSBTAG00000045925;ENSBTAG00000003234;ENSBTAG00000040076;ENSBTAG00000001835;ENSBTAG00000017032;ENSBTAG00000013952;ENSBTAG00000033543;ENSBTAG00000004991;ENSBTAG00000016128;ENSBTAG00000024999;ENSBTAG00000034885;ENSBTAG00000007930;…	0.0061384
5	decreased birth weight	decreased birth weight	MP:0009674	ENSBTAG00000021574;ENSBTAG00000003740;ENSBTAG00000044118;ENSBTAG00000017860;ENSBTAG00000001835;ENSBTAG00000004104;ENSBTAG00000010598;ENSBTAG00000020616;ENSBTAG00000046588;ENSBTAG00000017442;ENSBTAG00000016336;ENSBTAG00000046413;ENSBTAG00000001335;ENSBTAG00000008611;ENSBTAG00000005230;ENSBTAG00000018851;ENSBTAG00000018019;ENSBTAG00000004421;ENSBTAG00000010392;ENSBTAG00000011082;ENSBTAG00000011736;…	ENSBTAG00000017035;ENSBTAG00000006464;ENSBTAG00000008251;ENSBTAG00000007943;ENSBTAG00000000225;ENSBTAG00000006493;ENSBTAG00000001335;ENSBTAG00000011538;ENSBTAG00000026523;ENSBTAG00000045925;ENSBTAG00000003234;ENSBTAG00000040076;ENSBTAG00000001835;ENSBTAG00000017032;ENSBTAG00000013952;ENSBTAG00000033543;ENSBTAG00000004991;ENSBTAG00000016128;ENSBTAG00000024999;ENSBTAG00000034885;ENSBTAG00000007930;…	0.0061384
5	tau protein deposits	tau protein deposits	MP:0004250	ENSBTAG00000019136;ENSBTAG00000014611;ENSBTAG00000017869;ENSBTAG00000018996;ENSBTAG00000017299	ENSBTAG00000014611;ENSBTAG00000018996;ENSBTAG00000019136;ENSBTAG00000015683;ENSBTAG00000017299;ENSBTAG00000017869;ENSBTAG00000016260	0.00697516
3	abnormal response to injury	abnormal response to injury	MP:0005164	ENSBTAG00000006262;ENSBTAG00000020614;ENSBTAG00000009703;ENSBTAG00000020983;ENSBTAG00000017869;ENSBTAG00000019954;ENSBTAG00000014463;ENSBTAG00000018996;ENSBTAG00000019353;ENSBTAG00000006305;ENSBTAG00000008063;ENSBTAG00000012163;ENSBTAG00000011500;ENSBTAG00000016896;ENSBTAG00000018563;ENSBTAG00000020087;ENSBTAG00000004421;ENSBTAG00000007599;ENSBTAG00000019512;ENSBTAG00000010109;ENSBTAG00000019428;…	ENSBTAG00000004709;ENSBTAG00000015059;ENSBTAG00000009498;ENSBTAG00000005825;ENSBTAG00000014611;ENSBTAG00000012164;ENSBTAG00000013298;ENSBTAG00000008300;ENSBTAG00000040386;ENSBTAG00000011578;ENSBTAG00000014420;ENSBTAG00000019498;ENSBTAG00000047238;ENSBTAG00000001835;ENSBTAG00000006586;ENSBTAG00000018655;ENSBTAG00000006894;ENSBTAG00000007237;ENSBTAG00000022155;ENSBTAG00000014872;ENSBTAG00000012808;…	0.00726194
5	abnormal endochondral bone ossification	abnormal endochondral bone ossification	MP:0008272	ENSBTAG00000004631;ENSBTAG00000010671;ENSBTAG00000011539;ENSBTAG00000009231;ENSBTAG00000016414;ENSBTAG00000031184;ENSBTAG00000001335;ENSBTAG00000048057;ENSBTAG00000031849;ENSBTAG00000012771;ENSBTAG00000001027;ENSBTAG00000011082;ENSBTAG00000018563;ENSBTAG00000000656;ENSBTAG00000017694;ENSBTAG00000046922;ENSBTAG00000001805;ENSBTAG00000020053;ENSBTAG00000001835;ENSBTAG00000017764;ENSBTAG00000014824;…	ENSBTAG00000005750;ENSBTAG00000018852;ENSBTAG00000002080;ENSBTAG00000008596;ENSBTAG00000004313;ENSBTAG00000010169;ENSBTAG00000000613;ENSBTAG00000007164;ENSBTAG00000017595;ENSBTAG00000046922;ENSBTAG00000004104;ENSBTAG00000007986;ENSBTAG00000020053;ENSBTAG00000010745;ENSBTAG00000008133;ENSBTAG00000011082;ENSBTAG00000018563;ENSBTAG00000000656;ENSBTAG00000004429;ENSBTAG00000030587;ENSBTAG00000033292;…	0.00734886
4	abnormal lysosome morphology	abnormal lysosome morphology	MP:0005058	ENSBTAG00000046979;ENSBTAG00000006241;ENSBTAG00000016804;ENSBTAG00000038696;ENSBTAG00000000704;ENSBTAG00000003111;ENSBTAG00000016355;ENSBTAG00000003001;ENSBTAG00000021955;ENSBTAG00000015267;ENSBTAG00000027337	ENSBTAG00000005400;ENSBTAG00000016804;ENSBTAG00000005674;ENSBTAG00000021002;ENSBTAG00000002280;ENSBTAG00000018000;ENSBTAG00000000115;ENSBTAG00000047956;ENSBTAG00000008849;ENSBTAG00000006241;ENSBTAG00000015403;ENSBTAG00000008309;ENSBTAG00000006084;ENSBTAG00000027337;ENSBTAG00000021955;ENSBTAG00000015889;ENSBTAG00000000704;ENSBTAG00000046979;ENSBTAG00000003001;ENSBTAG00000016021;ENSBTAG00000003111;…	0.00764381
4	abnormal cartilage morphology	abnormal cartilage morphology	MP:0000163	ENSBTAG00000009903;ENSBTAG00000022155;ENSBTAG00000020053;ENSBTAG00000004104;ENSBTAG00000000422;ENSBTAG00000007173;ENSBTAG00000005445;ENSBTAG00000004613;ENSBTAG00000046922;ENSBTAG00000013801;ENSBTAG00000017694;ENSBTAG00000017851;ENSBTAG00000015460;ENSBTAG00000020267;ENSBTAG00000002920;ENSBTAG00000011932;ENSBTAG00000031184;ENSBTAG00000005230;ENSBTAG00000016414;ENSBTAG00000026461;ENSBTAG00000000704;…	ENSBTAG00000007173;ENSBTAG00000020431;ENSBTAG00000000422;ENSBTAG00000009903;ENSBTAG00000016696;ENSBTAG00000027464;ENSBTAG00000020267;ENSBTAG00000004570;ENSBTAG00000002920;ENSBTAG00000031572;ENSBTAG00000008453;ENSBTAG00000009046;ENSBTAG00000005445;ENSBTAG00000013801;ENSBTAG00000012007;ENSBTAG00000011829;ENSBTAG00000006538;ENSBTAG00000011682;ENSBTAG00000010018;ENSBTAG00000000648;ENSBTAG00000014911;…	0.00783153
5	abnormal paired-pulse facilitation	abnormal paired-pulse facilitation	MP:0002918	ENSBTAG00000025522;ENSBTAG00000033153;ENSBTAG00000005042;ENSBTAG00000020087;ENSBTAG00000011150;ENSBTAG00000021107;ENSBTAG00000019365;ENSBTAG00000012148;ENSBTAG00000012125;ENSBTAG00000002317;ENSBTAG00000005078;ENSBTAG00000008371;ENSBTAG00000011246	ENSBTAG00000021107;ENSBTAG00000010856;ENSBTAG00000004775;ENSBTAG00000005847;ENSBTAG00000005110;ENSBTAG00000009269;ENSBTAG00000008323;ENSBTAG00000011150;ENSBTAG00000004709;ENSBTAG00000032518;ENSBTAG00000019365;ENSBTAG00000020238;ENSBTAG00000002309;ENSBTAG00000005042;ENSBTAG00000017075;ENSBTAG00000014828;ENSBTAG00000002878;ENSBTAG00000005762;ENSBTAG00000033153;ENSBTAG00000019214;ENSBTAG00000017280;…	0.00791688
3	abnormal birth body size	abnormal birth body size	MP:0009701	ENSBTAG00000018019;ENSBTAG00000004421;ENSBTAG00000001027;ENSBTAG00000011082;ENSBTAG00000001335;ENSBTAG00000046413;ENSBTAG00000013109;ENSBTAG00000008611;ENSBTAG00000016336;ENSBTAG00000012450;ENSBTAG00000046588;ENSBTAG00000004739;ENSBTAG00000002402;ENSBTAG00000003740;ENSBTAG00000010118;ENSBTAG00000017860;ENSBTAG00000000696;ENSBTAG00000031890;ENSBTAG00000010647;ENSBTAG00000017086;ENSBTAG00000011736;…	ENSBTAG00000019967;ENSBTAG00000016943;ENSBTAG00000021174;ENSBTAG00000014841;ENSBTAG00000006609;ENSBTAG00000017442;ENSBTAG00000000988;ENSBTAG00000015794;ENSBTAG00000027464;ENSBTAG00000013275;ENSBTAG00000011761;ENSBTAG00000003711;ENSBTAG00000007330;ENSBTAG00000013177;ENSBTAG00000024493;ENSBTAG00000031572;ENSBTAG00000005197;ENSBTAG00000005633;ENSBTAG00000046413;ENSBTAG00000006837;ENSBTAG00000014900;…	0.0105792
3	abnormal skeleton morphology	abnormal skeleton morphology	MP:0005508	ENSBTAG00000017764;ENSBTAG00000015828;ENSBTAG00000013856;ENSBTAG00000007872;ENSBTAG00000003740;ENSBTAG00000010118;ENSBTAG00000020713;ENSBTAG00000000522;ENSBTAG00000019741;ENSBTAG00000012705;ENSBTAG00000004768;ENSBTAG00000020527;ENSBTAG00000001745;ENSBTAG00000000603;ENSBTAG00000009104;ENSBTAG00000007875;ENSBTAG00000002435;ENSBTAG00000015294;ENSBTAG00000007383;ENSBTAG00000016462;ENSBTAG00000030343;…	ENSBTAG00000003128;ENSBTAG00000016501;ENSBTAG00000004570;ENSBTAG00000005362;ENSBTAG00000020267;ENSBTAG00000002920;ENSBTAG00000015436;ENSBTAG00000021795;ENSBTAG00000046248;ENSBTAG00000008453;ENSBTAG00000031752;ENSBTAG00000031572;ENSBTAG00000018382;ENSBTAG00000012111;ENSBTAG00000017976;ENSBTAG00000021661;ENSBTAG00000005197;ENSBTAG00000009046;ENSBTAG00000015325;ENSBTAG00000038042;ENSBTAG00000018227;…	0.0119511
3	abnormal digestive system physiology	abnormal digestive system physiology	MP:0001663	ENSBTAG00000014609;ENSBTAG00000017745;ENSBTAG00000005412;ENSBTAG00000048237;ENSBTAG00000019428;ENSBTAG00000018153;ENSBTAG00000005236;ENSBTAG00000007599;ENSBTAG00000000656;ENSBTAG00000014605;ENSBTAG00000017869;ENSBTAG00000017135;ENSBTAG00000004378;ENSBTAG00000004739;ENSBTAG00000002835;ENSBTAG00000011683;ENSBTAG00000021859;ENSBTAG00000013300;ENSBTAG00000016514;ENSBTAG00000007825;ENSBTAG00000021447;…	ENSBTAG00000025250;ENSBTAG00000000888;ENSBTAG00000010785;ENSBTAG00000011480;ENSBTAG00000038381;ENSBTAG00000002941;ENSBTAG00000034106;ENSBTAG00000004498;ENSBTAG00000012235;ENSBTAG00000003602;ENSBTAG00000020053;ENSBTAG00000012567;ENSBTAG00000011423;ENSBTAG00000007626;ENSBTAG00000020394;ENSBTAG00000000563;ENSBTAG00000014456;ENSBTAG00000021846;ENSBTAG00000009443;ENSBTAG00000011585;ENSBTAG00000001706;…	0.012574
5	abnormal bone mineral density	abnormal bone mineral density	MP:0010119	ENSBTAG00000001185;ENSBTAG00000010671;ENSBTAG00000031335;ENSBTAG00000011613;ENSBTAG00000019267;ENSBTAG00000017442;ENSBTAG00000020451;ENSBTAG00000012409;ENSBTAG00000010653;ENSBTAG00000021035;ENSBTAG00000025502;ENSBTAG00000047586;ENSBTAG00000005260;ENSBTAG00000010134;ENSBTAG00000016414;ENSBTAG00000004188;ENSBTAG00000011808;ENSBTAG00000012501;ENSBTAG00000015032;ENSBTAG00000017694;ENSBTAG00000017060;…	ENSBTAG00000036009;ENSBTAG00000013472;ENSBTAG00000007429;ENSBTAG00000005260;ENSBTAG00000016414;ENSBTAG00000017574;ENSBTAG00000010671;ENSBTAG00000018656;ENSBTAG00000008839;ENSBTAG00000020736;ENSBTAG00000032869;ENSBTAG00000008115;ENSBTAG00000009987;ENSBTAG00000020619;ENSBTAG00000014589;ENSBTAG00000014858;ENSBTAG00000001835;ENSBTAG00000015007;ENSBTAG00000006894;ENSBTAG00000047599;ENSBTAG00000011268;…	0.0141902
5	increased muscle weight	increased muscle weight	MP:0003397	ENSBTAG00000018105;ENSBTAG00000008248;ENSBTAG00000037811;ENSBTAG00000017086;ENSBTAG00000011808	ENSBTAG00000011808;ENSBTAG00000018105;ENSBTAG00000017086;ENSBTAG00000017636;ENSBTAG00000011580;ENSBTAG00000037811;ENSBTAG00000008248;ENSBTAG00000003956;ENSBTAG00000011743	0.014581
4	abnormal intestine physiology	abnormal intestine physiology	MP:0010155	ENSBTAG00000021574;ENSBTAG00000002883;ENSBTAG00000037811;ENSBTAG00000000563;ENSBTAG00000002606;ENSBTAG00000017019;ENSBTAG00000017551;ENSBTAG00000016414;ENSBTAG00000004378;ENSBTAG00000014605;ENSBTAG00000007599;ENSBTAG00000017745;ENSBTAG00000014609;ENSBTAG00000018153;ENSBTAG00000019428	ENSBTAG00000000715;ENSBTAG00000009498;ENSBTAG00000010131;ENSBTAG00000008483;ENSBTAG00000020566;ENSBTAG00000018069;ENSBTAG00000007368;ENSBTAG00000006291;ENSBTAG00000000060;ENSBTAG00000001700;ENSBTAG00000006567;ENSBTAG00000006894;ENSBTAG00000007334;ENSBTAG00000031209;ENSBTAG00000004991;ENSBTAG00000001271;ENSBTAG00000005910;ENSBTAG00000020221;ENSBTAG00000017551;ENSBTAG00000016414;ENSBTAG00000020935;…	0.0156039
5	abnormal bone mineral content	abnormal bone mineral content	MP:0010122	ENSBTAG00000005250;ENSBTAG00000021574;ENSBTAG00000015032;ENSBTAG00000020407;ENSBTAG00000011808;ENSBTAG00000016768;ENSBTAG00000001835;ENSBTAG00000014396;ENSBTAG00000011613;ENSBTAG00000001185;ENSBTAG00000005909;ENSBTAG00000004188;ENSBTAG00000010653;ENSBTAG00000047586;ENSBTAG00000018236;ENSBTAG00000008743;ENSBTAG00000014835;ENSBTAG00000030343;ENSBTAG00000001805;ENSBTAG00000015828;ENSBTAG00000006893;…	ENSBTAG00000012181;ENSBTAG00000002382;ENSBTAG00000001185;ENSBTAG00000016620;ENSBTAG00000000986;ENSBTAG00000017790;ENSBTAG00000018893;ENSBTAG00000010563;ENSBTAG00000010653;ENSBTAG00000003607;ENSBTAG00000031509;ENSBTAG00000005250;ENSBTAG00000002023;ENSBTAG00000016847;ENSBTAG00000016768;ENSBTAG00000011032;ENSBTAG00000009112;ENSBTAG00000004555;ENSBTAG00000018415;ENSBTAG00000006240;ENSBTAG00000005161;…	0.0176576
5	abnormal long bone epiphyseal plate morphology	abnormal long bone epiphyseal plate morphology	MP:0003055	ENSBTAG00000004631;ENSBTAG00000017869;ENSBTAG00000021302;ENSBTAG00000008341;ENSBTAG00000046900;ENSBTAG00000001335;ENSBTAG00000011082;ENSBTAG00000012771;ENSBTAG00000000656;ENSBTAG00000040390;ENSBTAG00000007383;ENSBTAG00000030343;ENSBTAG00000010647;ENSBTAG00000001805;ENSBTAG00000017764;ENSBTAG00000014824;ENSBTAG00000000696;ENSBTAG00000020527;ENSBTAG00000008719;ENSBTAG00000031184;ENSBTAG00000005230;…	ENSBTAG00000004631;ENSBTAG00000037508;ENSBTAG00000015119;ENSBTAG00000019456;ENSBTAG00000017869;ENSBTAG00000012411;ENSBTAG00000026748;ENSBTAG00000007823;ENSBTAG00000007383;ENSBTAG00000017489;ENSBTAG00000021442;ENSBTAG00000003196;ENSBTAG00000014182;ENSBTAG00000019605;ENSBTAG00000030343;ENSBTAG00000003843;ENSBTAG00000025477;ENSBTAG00000017764;ENSBTAG00000014615;ENSBTAG00000007002;ENSBTAG00000000128;…	0.0176576
3	abnormal muscle morphology	abnormal muscle morphology	MP:0002108	ENSBTAG00000009426;ENSBTAG00000011682;ENSBTAG00000026461;ENSBTAG00000020984;ENSBTAG00000021778;ENSBTAG00000011736;ENSBTAG00000003505;ENSBTAG00000038849;ENSBTAG00000016355;ENSBTAG00000013843;ENSBTAG00000002747;ENSBTAG00000018851;ENSBTAG00000009428;ENSBTAG00000031184;ENSBTAG00000016414;ENSBTAG00000017551;ENSBTAG00000018105;ENSBTAG00000015988;ENSBTAG00000019838;ENSBTAG00000008719;ENSBTAG00000002006;…	ENSBTAG00000017685;ENSBTAG00000004710;ENSBTAG00000016918;ENSBTAG00000021096;ENSBTAG00000009019;ENSBTAG00000000277;ENSBTAG00000002640;ENSBTAG00000017462;ENSBTAG00000012441;ENSBTAG00000022255;ENSBTAG00000039599;ENSBTAG00000021901;ENSBTAG00000021830;ENSBTAG00000007759;ENSBTAG00000020457;ENSBTAG00000008410;ENSBTAG00000016703;ENSBTAG00000001874;ENSBTAG00000008728;ENSBTAG00000017183;ENSBTAG00000010576;…	0.0176882
4	decreased birth body size	decreased birth body size	MP:0009703	ENSBTAG00000010647;ENSBTAG00000031890;ENSBTAG00000003740;ENSBTAG00000010118;ENSBTAG00000017860;ENSBTAG00000000696;ENSBTAG00000004739;ENSBTAG00000046588;ENSBTAG00000012450;ENSBTAG00000016336;ENSBTAG00000013109;ENSBTAG00000008611;ENSBTAG00000001335;ENSBTAG00000046413;ENSBTAG00000001027;ENSBTAG00000011082;ENSBTAG00000018019;ENSBTAG00000004421;ENSBTAG00000021574;ENSBTAG00000005633;ENSBTAG00000001835;…	ENSBTAG00000020819;ENSBTAG00000001335;ENSBTAG00000011538;ENSBTAG00000026523;ENSBTAG00000006909;ENSBTAG00000000225;ENSBTAG00000016266;ENSBTAG00000005205;ENSBTAG00000038347;ENSBTAG00000006493;ENSBTAG00000004739;ENSBTAG00000006464;ENSBTAG00000034436;ENSBTAG00000007943;ENSBTAG00000008251;ENSBTAG00000025129;ENSBTAG00000038434;ENSBTAG00000017035;ENSBTAG00000024999;ENSBTAG00000007930;ENSBTAG00000034885;…	0.0188593
4	abnormal bone strength	abnormal bone strength	MP:0001542	ENSBTAG00000013025;ENSBTAG00000014835;ENSBTAG00000015032;ENSBTAG00000040390;ENSBTAG00000016822;ENSBTAG00000030343;ENSBTAG00000001835;ENSBTAG00000014396;ENSBTAG00000004104;ENSBTAG00000006893;ENSBTAG00000017869;ENSBTAG00000021302;ENSBTAG00000047586;ENSBTAG00000010653;ENSBTAG00000012771;ENSBTAG00000021035	ENSBTAG00000010169;ENSBTAG00000008951;ENSBTAG00000002940;ENSBTAG00000004498;ENSBTAG00000047380;ENSBTAG00000000977;ENSBTAG00000004104;ENSBTAG00000001748;ENSBTAG00000018271;ENSBTAG00000010745;ENSBTAG00000020173;ENSBTAG00000000098;ENSBTAG00000000283;ENSBTAG00000007423;ENSBTAG00000000497;ENSBTAG00000007159;ENSBTAG00000016822;ENSBTAG00000006685;ENSBTAG00000007429;ENSBTAG00000013472;ENSBTAG00000001835;…	0.0201978
5	hydropic allantois	hydropic allantois	MP:0012299	ENSBTAG00000007773;ENSBTAG00000019077;ENSBTAG00000037539	ENSBTAG00000007773;ENSBTAG00000037539;ENSBTAG00000019077	0.0214776
5	lethality during fetal growth through weaning	lethality during fetal growth through weaning	MP:0010832	ENSBTAG00000005151;ENSBTAG00000004282;ENSBTAG00000001439;ENSBTAG00000048057;ENSBTAG00000018851;ENSBTAG00000009231;ENSBTAG00000005748;ENSBTAG00000021447;ENSBTAG00000013038;ENSBTAG00000004015;ENSBTAG00000011682;ENSBTAG00000001081;ENSBTAG00000017019;ENSBTAG00000015604;ENSBTAG00000021678;ENSBTAG00000015988;ENSBTAG00000011076;ENSBTAG00000002738;ENSBTAG00000013116;ENSBTAG00000024534;ENSBTAG00000000795;…	ENSBTAG00000020031;ENSBTAG00000008062;ENSBTAG00000000944;ENSBTAG00000017958;ENSBTAG00000019714;ENSBTAG00000010647;ENSBTAG00000008842;ENSBTAG00000018903;ENSBTAG00000003176;ENSBTAG00000006122;ENSBTAG00000009632;ENSBTAG00000019986;ENSBTAG00000003650;ENSBTAG00000013953;ENSBTAG00000016806;ENSBTAG00000010414;ENSBTAG00000002977;ENSBTAG00000007767;ENSBTAG00000013362;ENSBTAG00000008138;ENSBTAG00000018635;…	0.0224161
5	abnormal osteoblast physiology	abnormal osteoblast physiology	MP:0005006	ENSBTAG00000013718;ENSBTAG00000048057;ENSBTAG00000005260;ENSBTAG00000017745;ENSBTAG00000025502;ENSBTAG00000047586;ENSBTAG00000020745;ENSBTAG00000021035;ENSBTAG00000032591;ENSBTAG00000015894;ENSBTAG00000009903;ENSBTAG00000001835;ENSBTAG00000017639;ENSBTAG00000004104;ENSBTAG00000002835	ENSBTAG00000016948;ENSBTAG00000021830;ENSBTAG00000013391;ENSBTAG00000032591;ENSBTAG00000004852;ENSBTAG00000013103;ENSBTAG00000013718;ENSBTAG00000007568;ENSBTAG00000048057;ENSBTAG00000020745;ENSBTAG00000047586;ENSBTAG00000000184;ENSBTAG00000015957;ENSBTAG00000009903;ENSBTAG00000012497;ENSBTAG00000005903;ENSBTAG00000021442;ENSBTAG00000016334;ENSBTAG00000015894;ENSBTAG00000013984;ENSBTAG00000037429;…	0.0235224
4	abnormal muscle contractility	abnormal muscle contractility	MP:0005620	ENSBTAG00000021343;ENSBTAG00000026461;ENSBTAG00000047586;ENSBTAG00000020060;ENSBTAG00000016355;ENSBTAG00000005260;ENSBTAG00000018463;ENSBTAG00000017801;ENSBTAG00000020569;ENSBTAG00000021307;ENSBTAG00000007399;ENSBTAG00000019838;ENSBTAG00000015988;ENSBTAG00000022991;ENSBTAG00000018966;ENSBTAG00000008248;ENSBTAG00000022155;ENSBTAG00000014872;ENSBTAG00000017024;ENSBTAG00000002333;ENSBTAG00000010312;…	ENSBTAG00000009155;ENSBTAG00000021508;ENSBTAG00000002023;ENSBTAG00000019810;ENSBTAG00000006824;ENSBTAG00000002036;ENSBTAG00000011580;ENSBTAG00000000413;ENSBTAG00000015582;ENSBTAG00000019472;ENSBTAG00000017360;ENSBTAG00000038737;ENSBTAG00000047491;ENSBTAG00000021190;ENSBTAG00000017024;ENSBTAG00000004150;ENSBTAG00000018966;ENSBTAG00000045748;ENSBTAG00000009510;ENSBTAG00000008313;ENSBTAG00000017542;…	0.0237816
4	altered response to myocardial infarction	altered response to myocardial infarction	MP:0000343	ENSBTAG00000019512;ENSBTAG00000006305;ENSBTAG00000048057;ENSBTAG00000019428;ENSBTAG00000005260;ENSBTAG00000031184;ENSBTAG00000009703;ENSBTAG00000006262;ENSBTAG00000020614;ENSBTAG00000019267;ENSBTAG00000012409;ENSBTAG00000014463;ENSBTAG00000018996;ENSBTAG00000037811;ENSBTAG00000012808;ENSBTAG00000010312;ENSBTAG00000007268;ENSBTAG00000018655;ENSBTAG00000015582	ENSBTAG00000020035;ENSBTAG00000016649;ENSBTAG00000023600;ENSBTAG00000037811;ENSBTAG00000005691;ENSBTAG00000017508;ENSBTAG00000019267;ENSBTAG00000007867;ENSBTAG00000016915;ENSBTAG00000020676;ENSBTAG00000006838;ENSBTAG00000048057;ENSBTAG00000014911;ENSBTAG00000016285;ENSBTAG00000019294;ENSBTAG00000018854;ENSBTAG00000017866;ENSBTAG00000004547;ENSBTAG00000015618;ENSBTAG00000012265;ENSBTAG00000001595;…	0.0242519
4	altered response to myocardial infarction	altered response to myocardial infarction	MP:0000343	ENSBTAG00000019512;ENSBTAG00000006305;ENSBTAG00000048057;ENSBTAG00000019428;ENSBTAG00000005260;ENSBTAG00000031184;ENSBTAG00000009703;ENSBTAG00000006262;ENSBTAG00000020614;ENSBTAG00000019267;ENSBTAG00000012409;ENSBTAG00000014463;ENSBTAG00000018996;ENSBTAG00000037811;ENSBTAG00000012808;ENSBTAG00000010312;ENSBTAG00000007268;ENSBTAG00000018655;ENSBTAG00000015582	ENSBTAG00000020035;ENSBTAG00000016649;ENSBTAG00000023600;ENSBTAG00000037811;ENSBTAG00000005691;ENSBTAG00000017508;ENSBTAG00000019267;ENSBTAG00000007867;ENSBTAG00000016915;ENSBTAG00000020676;ENSBTAG00000006838;ENSBTAG00000048057;ENSBTAG00000014911;ENSBTAG00000016285;ENSBTAG00000019294;ENSBTAG00000018854;ENSBTAG00000017866;ENSBTAG00000004547;ENSBTAG00000015618;ENSBTAG00000012265;ENSBTAG00000001595;…	0.0242519
5	abnormal bone marrow cell number	abnormal bone marrow cell number	MP:0000172	ENSBTAG00000001835;ENSBTAG00000001060;ENSBTAG00000007773;ENSBTAG00000004104;ENSBTAG00000014825;ENSBTAG00000017060;ENSBTAG00000013025;ENSBTAG00000013801;ENSBTAG00000005260;ENSBTAG00000047747;ENSBTAG00000017682;ENSBTAG00000005748;ENSBTAG00000017019;ENSBTAG00000004015;ENSBTAG00000032777;ENSBTAG00000021307;ENSBTAG00000020451;ENSBTAG00000037539;ENSBTAG00000004406;ENSBTAG00000006523;ENSBTAG00000017195;…	ENSBTAG00000020527;ENSBTAG00000000283;ENSBTAG00000006523;ENSBTAG00000008321;ENSBTAG00000020173;ENSBTAG00000019094;ENSBTAG00000001333;ENSBTAG00000026403;ENSBTAG00000007159;ENSBTAG00000002048;ENSBTAG00000007953;ENSBTAG00000019909;ENSBTAG00000020764;ENSBTAG00000015584;ENSBTAG00000008409;ENSBTAG00000017549;ENSBTAG00000018200;ENSBTAG00000004104;ENSBTAG00000007773;ENSBTAG00000013884;ENSBTAG00000002941;…	0.0248643
5	abnormal adiponectin level	abnormal adiponectin level	MP:0004891	ENSBTAG00000037811;ENSBTAG00000020053;ENSBTAG00000012501;ENSBTAG00000007825;ENSBTAG00000011808;ENSBTAG00000026199;ENSBTAG00000002883;ENSBTAG00000003111;ENSBTAG00000001335;ENSBTAG00000003994;ENSBTAG00000018579;ENSBTAG00000013410;ENSBTAG00000017869;ENSBTAG00000034373;ENSBTAG00000005760	ENSBTAG00000014517;ENSBTAG00000011808;ENSBTAG00000012501;ENSBTAG00000021527;ENSBTAG00000007876;ENSBTAG00000020053;ENSBTAG00000007564;ENSBTAG00000001851;ENSBTAG00000001852;ENSBTAG00000018747;ENSBTAG00000001333;ENSBTAG00000026403;ENSBTAG00000014220;ENSBTAG00000039302;ENSBTAG00000002048;ENSBTAG00000017680;ENSBTAG00000003111;ENSBTAG00000010236;ENSBTAG00000023929;ENSBTAG00000006894;ENSBTAG00000017574;…	0.0261876
5	decreased total tissue mass	decreased total tissue mass	MP:0012322	ENSBTAG00000010386;ENSBTAG00000001185;ENSBTAG00000015050;ENSBTAG00000046467;ENSBTAG00000020451;ENSBTAG00000003876;ENSBTAG00000012409;ENSBTAG00000007399;ENSBTAG00000019838;ENSBTAG00000011100;ENSBTAG00000021143;ENSBTAG00000002606;ENSBTAG00000000390;ENSBTAG00000021035;ENSBTAG00000011736;ENSBTAG00000010653;ENSBTAG00000003485;ENSBTAG00000010498;ENSBTAG00000005230;ENSBTAG00000021955;ENSBTAG00000031184;…	ENSBTAG00000015872;ENSBTAG00000045895;ENSBTAG00000012242;ENSBTAG00000045548;ENSBTAG00000007159;ENSBTAG00000007591;ENSBTAG00000001745;ENSBTAG00000017086;ENSBTAG00000007875;ENSBTAG00000009104;ENSBTAG00000048296;ENSBTAG00000004322;ENSBTAG00000005280;ENSBTAG00000013271;ENSBTAG00000033299;ENSBTAG00000004119;ENSBTAG00000008924;ENSBTAG00000004630;ENSBTAG00000001333;ENSBTAG00000007307;ENSBTAG00000026403;…	0.0271261
4	abnormal cutaneous collagen fibril morphology	abnormal cutaneous collagen fibril morphology	MP:0008438	ENSBTAG00000021211;ENSBTAG00000005250;ENSBTAG00000016822;ENSBTAG00000021466;ENSBTAG00000000342;ENSBTAG00000012994;ENSBTAG00000003505	ENSBTAG00000001444;ENSBTAG00000013095;ENSBTAG00000016822;ENSBTAG00000027020;ENSBTAG00000021211;ENSBTAG00000014665;ENSBTAG00000018824;ENSBTAG00000005205;ENSBTAG00000021457;ENSBTAG00000002052;ENSBTAG00000005250;ENSBTAG00000047998;ENSBTAG00000000342;ENSBTAG00000002278;ENSBTAG00000003505;ENSBTAG00000010018;ENSBTAG00000011824;ENSBTAG00000018810;ENSBTAG00000012994;ENSBTAG00000021466;ENSBTAG00000013103	0.0308439
5	intestinal inflammation	intestinal inflammation	MP:0001858	ENSBTAG00000004378;ENSBTAG00000014609;ENSBTAG00000017745;ENSBTAG00000019428;ENSBTAG00000002883;ENSBTAG00000037811;ENSBTAG00000000563;ENSBTAG00000017019;ENSBTAG00000016414;ENSBTAG00000017551	ENSBTAG00000018347;ENSBTAG00000019929;ENSBTAG00000013895;ENSBTAG00000017843;ENSBTAG00000011585;ENSBTAG00000009443;ENSBTAG00000004894;ENSBTAG00000031355;ENSBTAG00000020674;ENSBTAG00000025250;ENSBTAG00000004498;ENSBTAG00000014456;ENSBTAG00000000563;ENSBTAG00000020394;ENSBTAG00000007626;ENSBTAG00000003366;ENSBTAG00000000613;ENSBTAG00000034691;ENSBTAG00000004386;ENSBTAG00000040293;ENSBTAG00000001912;…	0.0338194
5	abnormal periodontal ligament morphology	abnormal periodontal ligament morphology	MP:0003668	ENSBTAG00000012409;ENSBTAG00000003505;ENSBTAG00000007808	ENSBTAG00000012409;ENSBTAG00000008380;ENSBTAG00000007808;ENSBTAG00000003505	0.0345011
5	abnormal visceral yolk sac cavity morphology	abnormal visceral yolk sac cavity morphology	MP:0011201	ENSBTAG00000009578;ENSBTAG00000016152;ENSBTAG00000009707	ENSBTAG00000016152;ENSBTAG00000009578;ENSBTAG00000010247;ENSBTAG00000009707	0.0345011
5	abnormal common lymphocyte progenitor cell morphology	abnormal common lymphocyte progenitor cell morphology	MP:0008249	ENSBTAG00000039462;ENSBTAG00000005077;ENSBTAG00000015584;ENSBTAG00000014605;ENSBTAG00000020527;ENSBTAG00000004406;ENSBTAG00000017195;ENSBTAG00000021187;ENSBTAG00000013801	ENSBTAG00000021918;ENSBTAG00000000288;ENSBTAG00000004406;ENSBTAG00000013801;ENSBTAG00000007730;ENSBTAG00000031567;ENSBTAG00000013961;ENSBTAG00000017329;ENSBTAG00000016534;ENSBTAG00000017195;ENSBTAG00000018854;ENSBTAG00000012074;ENSBTAG00000018093;ENSBTAG00000038045;ENSBTAG00000021187;ENSBTAG00000004894;ENSBTAG00000009778;ENSBTAG00000035827;ENSBTAG00000015584;ENSBTAG00000014605;ENSBTAG00000020527;…	0.0350092
5	abnormal common lymphocyte progenitor cell morphology	abnormal common lymphocyte progenitor cell morphology	MP:0008249	ENSBTAG00000039462;ENSBTAG00000005077;ENSBTAG00000015584;ENSBTAG00000014605;ENSBTAG00000020527;ENSBTAG00000004406;ENSBTAG00000017195;ENSBTAG00000021187;ENSBTAG00000013801	ENSBTAG00000021918;ENSBTAG00000000288;ENSBTAG00000004406;ENSBTAG00000013801;ENSBTAG00000007730;ENSBTAG00000031567;ENSBTAG00000013961;ENSBTAG00000017329;ENSBTAG00000016534;ENSBTAG00000017195;ENSBTAG00000018854;ENSBTAG00000012074;ENSBTAG00000018093;ENSBTAG00000038045;ENSBTAG00000021187;ENSBTAG00000004894;ENSBTAG00000009778;ENSBTAG00000035827;ENSBTAG00000015584;ENSBTAG00000014605;ENSBTAG00000020527;…	0.0350092
5	abnormal cranial suture morphology	abnormal cranial suture morphology	MP:0002835	ENSBTAG00000021035;ENSBTAG00000048237;ENSBTAG00000019267;ENSBTAG00000010671;ENSBTAG00000004104;ENSBTAG00000017639;ENSBTAG00000013063;ENSBTAG00000007808;ENSBTAG00000009903;ENSBTAG00000014824;ENSBTAG00000020267;ENSBTAG00000002920	ENSBTAG00000008839;ENSBTAG00000017574;ENSBTAG00000010671;ENSBTAG00000020619;ENSBTAG00000010866;ENSBTAG00000001250;ENSBTAG00000016006;ENSBTAG00000002882;ENSBTAG00000000176;ENSBTAG00000002902;ENSBTAG00000011529;ENSBTAG00000017639;ENSBTAG00000014824;ENSBTAG00000010169;ENSBTAG00000006212;ENSBTAG00000030162;ENSBTAG00000007164;ENSBTAG00000017122;ENSBTAG00000004104;ENSBTAG00000014286;ENSBTAG00000010875;…	0.0354962
4	abnormal motor capabilities/coordination/movement	abnormal motor capabilities/coordination/movement	MP:0002066	ENSBTAG00000010647;ENSBTAG00000030801;ENSBTAG00000017958;ENSBTAG00000016514;ENSBTAG00000011246;ENSBTAG00000013802;ENSBTAG00000040390;ENSBTAG00000008743;ENSBTAG00000021905;ENSBTAG00000007635;ENSBTAG00000014835;ENSBTAG00000020130;ENSBTAG00000021859;ENSBTAG00000026199;ENSBTAG00000012564;ENSBTAG00000019136;ENSBTAG00000033803;ENSBTAG00000002402;ENSBTAG00000012307;ENSBTAG00000019772;ENSBTAG00000018431;…	ENSBTAG00000010619;ENSBTAG00000015459;ENSBTAG00000008553;ENSBTAG00000004803;ENSBTAG00000024561;ENSBTAG00000008935;ENSBTAG00000000241;ENSBTAG00000047670;ENSBTAG00000003072;ENSBTAG00000021953;ENSBTAG00000009033;ENSBTAG00000008963;ENSBTAG00000008338;ENSBTAG00000007920;ENSBTAG00000021700;ENSBTAG00000014011;ENSBTAG00000021707;ENSBTAG00000022471;ENSBTAG00000026748;ENSBTAG00000008124;ENSBTAG00000007202;…	0.035995
5	abnormal sarcoplasmic reticulum morphology	abnormal sarcoplasmic reticulum morphology	MP:0004088	ENSBTAG00000014463;ENSBTAG00000011500;ENSBTAG00000020984;ENSBTAG00000038849;ENSBTAG00000008842;ENSBTAG00000008248	ENSBTAG00000015470;ENSBTAG00000022886;ENSBTAG00000020984;ENSBTAG00000038849;ENSBTAG00000011500;ENSBTAG00000001078;ENSBTAG00000027630;ENSBTAG00000030190;ENSBTAG00000020223;ENSBTAG00000014463;ENSBTAG00000019810;ENSBTAG00000047491;ENSBTAG00000008842;ENSBTAG00000013347;ENSBTAG00000009765;ENSBTAG00000016839;ENSBTAG00000008248	0.0366047
5	accumulation of giant lysosomes in kidney/renal tubule cells	accumulation of giant lysosomes in kidney/renal tubule cells	MP:0005060	ENSBTAG00000000704;ENSBTAG00000046979;ENSBTAG00000016804;ENSBTAG00000038696	ENSBTAG00000021002;ENSBTAG00000005674;ENSBTAG00000016804;ENSBTAG00000046979;ENSBTAG00000015889;ENSBTAG00000000704;ENSBTAG00000005016;ENSBTAG00000038696	0.036854
5	peripheral nervous system degeneration	peripheral nervous system degeneration	MP:0000958	ENSBTAG00000000795;ENSBTAG00000000711;ENSBTAG00000008341;ENSBTAG00000006740	ENSBTAG00000008341;ENSBTAG00000016236;ENSBTAG00000021339;ENSBTAG00000007689;ENSBTAG00000000795;ENSBTAG00000000711;ENSBTAG00000006740;ENSBTAG00000001124	0.036854
4	abnormal skin tensile strength	abnormal skin tensile strength	MP:0005275	ENSBTAG00000003505;ENSBTAG00000012994;ENSBTAG00000004421;ENSBTAG00000016822;ENSBTAG00000001745;ENSBTAG00000021211;ENSBTAG00000000696	ENSBTAG00000017685;ENSBTAG00000012994;ENSBTAG00000013103;ENSBTAG00000000696;ENSBTAG00000010018;ENSBTAG00000003505;ENSBTAG00000013369;ENSBTAG00000018810;ENSBTAG00000011824;ENSBTAG00000047998;ENSBTAG00000004421;ENSBTAG00000002278;ENSBTAG00000018824;ENSBTAG00000005205;ENSBTAG00000020824;ENSBTAG00000027020;ENSBTAG00000021211;ENSBTAG00000000793;ENSBTAG00000001745;ENSBTAG00000016822;ENSBTAG00000019140;…	0.0368701
4	abnormal hematopoietic stem cell physiology	abnormal hematopoietic stem cell physiology	MP:0010763	ENSBTAG00000007953;ENSBTAG00000039462;ENSBTAG00000017019;ENSBTAG00000005077;ENSBTAG00000017682;ENSBTAG00000031184;ENSBTAG00000012450;ENSBTAG00000004406;ENSBTAG00000017195;ENSBTAG00000003740;ENSBTAG00000018258;ENSBTAG00000000603	ENSBTAG00000031402;ENSBTAG00000045817;ENSBTAG00000004406;ENSBTAG00000020406;ENSBTAG00000000603;ENSBTAG00000019329;ENSBTAG00000018035;ENSBTAG00000031184;ENSBTAG00000021918;ENSBTAG00000010106;ENSBTAG00000008448;ENSBTAG00000001069;ENSBTAG00000012450;ENSBTAG00000017329;ENSBTAG00000021709;ENSBTAG00000012671;ENSBTAG00000016534;ENSBTAG00000017195;ENSBTAG00000018258;ENSBTAG00000016169;ENSBTAG00000007421;…	0.0383073
4	abnormal exercise endurance	abnormal exercise endurance	MP:0002332	ENSBTAG00000008248;ENSBTAG00000009362;ENSBTAG00000033008;ENSBTAG00000006523;ENSBTAG00000027524;ENSBTAG00000002883;ENSBTAG00000023891;ENSBTAG00000016903;ENSBTAG00000021778;ENSBTAG00000022244;ENSBTAG00000003876;ENSBTAG00000017869	ENSBTAG00000011741;ENSBTAG00000011912;ENSBTAG00000027516;ENSBTAG00000023891;ENSBTAG00000016903;ENSBTAG00000012943;ENSBTAG00000020935;ENSBTAG00000004281;ENSBTAG00000014387;ENSBTAG00000001032;ENSBTAG00000011088;ENSBTAG00000005353;ENSBTAG00000007237;ENSBTAG00000033008;ENSBTAG00000027524;ENSBTAG00000006523;ENSBTAG00000032875;ENSBTAG00000013208;ENSBTAG00000013271;ENSBTAG00000006685;ENSBTAG00000003876;…	0.0415065
5	decreased sensitivity to induced morbidity/mortality	decreased sensitivity to induced morbidity/mortality	MP:0009764	ENSBTAG00000037811;ENSBTAG00000006255;ENSBTAG00000014463;ENSBTAG00000047586	ENSBTAG00000021853;ENSBTAG00000004211;ENSBTAG00000006909;ENSBTAG00000038706;ENSBTAG00000008328;ENSBTAG00000004258;ENSBTAG00000018540;ENSBTAG00000019719;ENSBTAG00000024503;ENSBTAG00000007746;ENSBTAG00000019964;ENSBTAG00000001271;ENSBTAG00000008353;ENSBTAG00000008507;ENSBTAG00000020935;ENSBTAG00000020107;ENSBTAG00000009393;ENSBTAG00000005377;ENSBTAG00000004709;ENSBTAG00000000871;ENSBTAG00000020980;…	0.041758
5	abnormal fibroblast migration	abnormal fibroblast migration	MP:0011706	ENSBTAG00000005633;ENSBTAG00000020791;ENSBTAG00000020407;ENSBTAG00000001081;ENSBTAG00000009578;ENSBTAG00000007599;ENSBTAG00000005151;ENSBTAG00000005990;ENSBTAG00000004631	ENSBTAG00000007489;ENSBTAG00000006824;ENSBTAG00000004631;ENSBTAG00000017970;ENSBTAG00000005633;ENSBTAG00000027201;ENSBTAG00000020407;ENSBTAG00000015127;ENSBTAG00000025450;ENSBTAG00000011922;ENSBTAG00000022004;ENSBTAG00000015541;ENSBTAG00000002804;ENSBTAG00000019376;ENSBTAG00000020791;ENSBTAG00000005990;ENSBTAG00000031387;ENSBTAG00000007591;ENSBTAG00000009984;ENSBTAG00000009417;ENSBTAG00000001081;…	0.0418575
5	abnormal trabecular bone morphology	abnormal trabecular bone morphology	MP:0000130	ENSBTAG00000014396;ENSBTAG00000004104;ENSBTAG00000001835;ENSBTAG00000046922;ENSBTAG00000017060;ENSBTAG00000005250;ENSBTAG00000025502;ENSBTAG00000047586;ENSBTAG00000020745;ENSBTAG00000010653;ENSBTAG00000021035;ENSBTAG00000048057;ENSBTAG00000008389;ENSBTAG00000010134;ENSBTAG00000005260;ENSBTAG00000016414;ENSBTAG00000019267;ENSBTAG00000013110;ENSBTAG00000012409;ENSBTAG00000017639;ENSBTAG00000002835;…	ENSBTAG00000017802;ENSBTAG00000013472;ENSBTAG00000005260;ENSBTAG00000016414;ENSBTAG00000001562;ENSBTAG00000008645;ENSBTAG00000017574;ENSBTAG00000008839;ENSBTAG00000020736;ENSBTAG00000009987;ENSBTAG00000020619;ENSBTAG00000014589;ENSBTAG00000009159;ENSBTAG00000007636;ENSBTAG00000001835;ENSBTAG00000009150;ENSBTAG00000006894;ENSBTAG00000011268;ENSBTAG00000017382;ENSBTAG00000016158;ENSBTAG00000009639;…	0.0427384
5	abnormal blastocyst hatching	abnormal blastocyst hatching	MP:0003693		ENSBTAG00000015015;ENSBTAG00000006743;ENSBTAG00000016098;ENSBTAG00000009383;ENSBTAG00000017582;ENSBTAG00000002953;ENSBTAG00000039160;ENSBTAG00000001651;ENSBTAG00000014549;ENSBTAG00000005371;ENSBTAG00000015991;ENSBTAG00000023018;ENSBTAG00000019215;ENSBTAG00000015556;ENSBTAG00000014326;ENSBTAG00000013009;ENSBTAG00000005898;ENSBTAG00000007917;ENSBTAG00000020340;ENSBTAG00000009988;ENSBTAG00000015154;…	0.0430352
5	hepatic necrosis	hepatic necrosis	MP:0001654	ENSBTAG00000021325;ENSBTAG00000005077;ENSBTAG00000004051	ENSBTAG00000004362;ENSBTAG00000010184;ENSBTAG00000007909;ENSBTAG00000000836;ENSBTAG00000012938;ENSBTAG00000009972;ENSBTAG00000008406;ENSBTAG00000007001;ENSBTAG00000005105;ENSBTAG00000010989;ENSBTAG00000014921;ENSBTAG00000002706;ENSBTAG00000005653;ENSBTAG00000006240;ENSBTAG00000020638;ENSBTAG00000038215;ENSBTAG00000013596;ENSBTAG00000025471;ENSBTAG00000012817;ENSBTAG00000002625;ENSBTAG00000021325;…	0.0430382
5	thick skin	thick skin	MP:0001200		ENSBTAG00000047078;ENSBTAG00000004322;ENSBTAG00000007591;ENSBTAG00000012314;ENSBTAG00000021251;ENSBTAG00000040293;ENSBTAG00000007746;ENSBTAG00000011529;ENSBTAG00000009961;ENSBTAG00000013873;ENSBTAG00000046587;ENSBTAG00000019498;ENSBTAG00000012046;ENSBTAG00000009498;ENSBTAG00000001506;ENSBTAG00000047165;ENSBTAG00000006844;ENSBTAG00000018035;ENSBTAG00000010070;ENSBTAG00000021523;ENSBTAG00000002278;…	0.0430767
4	abnormal electroretinogram waveform feature	abnormal electroretinogram waveform feature	MP:0012029		ENSBTAG00000018823;ENSBTAG00000013984;ENSBTAG00000014182;ENSBTAG00000017489;ENSBTAG00000007348;ENSBTAG00000007019;ENSBTAG00000012945;ENSBTAG00000002144;ENSBTAG00000000986;ENSBTAG00000016097;ENSBTAG00000013736;ENSBTAG00000039995;ENSBTAG00000030675;ENSBTAG00000021497;ENSBTAG00000005352;ENSBTAG00000014395;ENSBTAG00000023177;ENSBTAG00000014391;ENSBTAG00000001310;ENSBTAG00000043546;ENSBTAG00000004862;…	0.0430767
3	abnormal body composition	abnormal body composition	MP:0005451	ENSBTAG00000017442;ENSBTAG00000005909;ENSBTAG00000021307;ENSBTAG00000016337;ENSBTAG00000022069;ENSBTAG00000008719;ENSBTAG00000015988;ENSBTAG00000013491;ENSBTAG00000018236;ENSBTAG00000004015;ENSBTAG00000047586;ENSBTAG00000021678;ENSBTAG00000017019;ENSBTAG00000008837;ENSBTAG00000003758;ENSBTAG00000018579;ENSBTAG00000007844;ENSBTAG00000005260;ENSBTAG00000010134;ENSBTAG00000018463;ENSBTAG00000016414;…	ENSBTAG00000002733;ENSBTAG00000019592;ENSBTAG00000005305;ENSBTAG00000001139;ENSBTAG00000021756;ENSBTAG00000004256;ENSBTAG00000009868;ENSBTAG00000017697;ENSBTAG00000003636;ENSBTAG00000004636;ENSBTAG00000017346;ENSBTAG00000022185;ENSBTAG00000009401;ENSBTAG00000030180;ENSBTAG00000003762;ENSBTAG00000005974;ENSBTAG00000018986;ENSBTAG00000023309;ENSBTAG00000007192;ENSBTAG00000007136;ENSBTAG00000013036;…	0.0434229
5	decreased cell migration	decreased cell migration	MP:0011805	ENSBTAG00000004631;ENSBTAG00000005990;ENSBTAG00000005151;ENSBTAG00000001081;ENSBTAG00000009578;ENSBTAG00000020407;ENSBTAG00000020791;ENSBTAG00000005633;ENSBTAG00000037539;ENSBTAG00000000696;ENSBTAG00000007773	ENSBTAG00000009578;ENSBTAG00000015739;ENSBTAG00000045824;ENSBTAG00000015910;ENSBTAG00000011628;ENSBTAG00000013790;ENSBTAG00000037539;ENSBTAG00000009417;ENSBTAG00000001081;ENSBTAG00000005151;ENSBTAG00000003617;ENSBTAG00000011887;ENSBTAG00000014960;ENSBTAG00000005898;ENSBTAG00000006291;ENSBTAG00000005990;ENSBTAG00000021024;ENSBTAG00000004822;ENSBTAG00000009984;ENSBTAG00000016761;ENSBTAG00000031387;…	0.0441881
5	decreased skin tensile strength	decreased skin tensile strength	MP:0003089	ENSBTAG00000016822;ENSBTAG00000001745;ENSBTAG00000000696;ENSBTAG00000012994;ENSBTAG00000004421;ENSBTAG00000003505	ENSBTAG00000004421;ENSBTAG00000047998;ENSBTAG00000018810;ENSBTAG00000013369;ENSBTAG00000003505;ENSBTAG00000010018;ENSBTAG00000000696;ENSBTAG00000013103;ENSBTAG00000012994;ENSBTAG00000017685;ENSBTAG00000019140;ENSBTAG00000016822;ENSBTAG00000001745;ENSBTAG00000000793;ENSBTAG00000027020;ENSBTAG00000020824;ENSBTAG00000005205;ENSBTAG00000018824	0.0443512
5	abnormal pelvic girdle bone morphology	abnormal pelvic girdle bone morphology	MP:0004509	ENSBTAG00000008341;ENSBTAG00000010671;ENSBTAG00000010386;ENSBTAG00000011298;ENSBTAG00000013063;ENSBTAG00000004104;ENSBTAG00000007173;ENSBTAG00000020575;ENSBTAG00000015460;ENSBTAG00000006740;ENSBTAG00000016462;ENSBTAG00000013801;ENSBTAG00000005445	ENSBTAG00000020575;ENSBTAG00000009639;ENSBTAG00000010866;ENSBTAG00000010671;ENSBTAG00000008704;ENSBTAG00000009968;ENSBTAG00000006832;ENSBTAG00000019807;ENSBTAG00000008101;ENSBTAG00000006143;ENSBTAG00000045824;ENSBTAG00000001241;ENSBTAG00000004602;ENSBTAG00000004104;ENSBTAG00000011849;ENSBTAG00000017122;ENSBTAG00000021706;ENSBTAG00000017048;ENSBTAG00000000419;ENSBTAG00000004630;ENSBTAG00000008924;…	0.0459706
5	abnormal physical strength	abnormal physical strength	MP:0004262	ENSBTAG00000006029;ENSBTAG00000005078;ENSBTAG00000010994;ENSBTAG00000002531;ENSBTAG00000016804;ENSBTAG00000006573;ENSBTAG00000015460;ENSBTAG00000006740;ENSBTAG00000020305;ENSBTAG00000009903;ENSBTAG00000008248;ENSBTAG00000003490;ENSBTAG00000017024;ENSBTAG00000033365;ENSBTAG00000002485;ENSBTAG00000013755;ENSBTAG00000009362;ENSBTAG00000021143;ENSBTAG00000003876;ENSBTAG00000017697;ENSBTAG00000031335;…	ENSBTAG00000003436;ENSBTAG00000006984;ENSBTAG00000018854;ENSBTAG00000006161;ENSBTAG00000002010;ENSBTAG00000020518;ENSBTAG00000004352;ENSBTAG00000013802;ENSBTAG00000011246;ENSBTAG00000024928;ENSBTAG00000020192;ENSBTAG00000044181;ENSBTAG00000021841;ENSBTAG00000018324;ENSBTAG00000039731;ENSBTAG00000021497;ENSBTAG00000013103;ENSBTAG00000011767;ENSBTAG00000019214;ENSBTAG00000020810;ENSBTAG00000003705;…	0.0476986
4	abnormal cell adhesion	abnormal cell adhesion	MP:0003566	ENSBTAG00000020407;ENSBTAG00000005984;ENSBTAG00000020791;ENSBTAG00000003300;ENSBTAG00000000696;ENSBTAG00000007661;ENSBTAG00000002485;ENSBTAG00000012409;ENSBTAG00000012450;ENSBTAG00000019838;ENSBTAG00000015988;ENSBTAG00000019302;ENSBTAG00000001081	ENSBTAG00000002019;ENSBTAG00000005108;ENSBTAG00000002485;ENSBTAG00000015991;ENSBTAG00000014182;ENSBTAG00000007602;ENSBTAG00000017970;ENSBTAG00000015106;ENSBTAG00000008380;ENSBTAG00000020407;ENSBTAG00000022520;ENSBTAG00000015127;ENSBTAG00000009223;ENSBTAG00000002704;ENSBTAG00000008165;ENSBTAG00000003300;ENSBTAG00000002411;ENSBTAG00000010402;ENSBTAG00000005984;ENSBTAG00000000696;ENSBTAG00000022004;…	0.0479042
5	dermal cysts	dermal cysts	MP:0001247	ENSBTAG00000009903;ENSBTAG00000047991;ENSBTAG00000017851;ENSBTAG00000016414	ENSBTAG00000009282;ENSBTAG00000018852;ENSBTAG00000004256;ENSBTAG00000017851;ENSBTAG00000001700;ENSBTAG00000016414;ENSBTAG00000047991;ENSBTAG00000009903;ENSBTAG00000012036	0.0486532
5	abnormal osteoid morphology	abnormal osteoid morphology	MP:0010924	ENSBTAG00000030343;ENSBTAG00000020451;ENSBTAG00000032591;ENSBTAG00000016414	ENSBTAG00000016414;ENSBTAG00000002902;ENSBTAG00000001632;ENSBTAG00000000419;ENSBTAG00000011829;ENSBTAG00000032591;ENSBTAG00000001822;ENSBTAG00000020451;ENSBTAG00000030343	0.0486532
5	enhanced exercise endurance	enhanced exercise endurance	MP:0012107	ENSBTAG00000027524;ENSBTAG00000033008;ENSBTAG00000022244;ENSBTAG00000021778	ENSBTAG00000002144;ENSBTAG00000021778;ENSBTAG00000020701;ENSBTAG00000022244;ENSBTAG00000013271;ENSBTAG00000012943;ENSBTAG00000027524;ENSBTAG00000033008;ENSBTAG00000011912	0.0486532
5	trachea stenosis	trachea stenosis	MP:0010883	ENSBTAG00000022155;ENSBTAG00000026461;ENSBTAG00000011682	ENSBTAG00000026461;ENSBTAG00000038990;ENSBTAG00000011682;ENSBTAG00000012211;ENSBTAG00000022155	0.0507005
5	abnormal sinoatrial node conduction	abnormal sinoatrial node conduction	MP:0006142	ENSBTAG00000014189;ENSBTAG00000005604;ENSBTAG00000043948;ENSBTAG00000002333;ENSBTAG00000001835;ENSBTAG00000008248;ENSBTAG00000015050;ENSBTAG00000003439;ENSBTAG00000014463	ENSBTAG00000010026;ENSBTAG00000005604;ENSBTAG00000017685;ENSBTAG00000009835;ENSBTAG00000008248;ENSBTAG00000014389;ENSBTAG00000016839;ENSBTAG00000043948;ENSBTAG00000013984;ENSBTAG00000014463;ENSBTAG00000004036;ENSBTAG00000011384;ENSBTAG00000006720;ENSBTAG00000002458;ENSBTAG00000009155;ENSBTAG00000006957;ENSBTAG00000015050;ENSBTAG00000007002;ENSBTAG00000009996;ENSBTAG00000024449;ENSBTAG00000003439;…	0.0510933
5	increased tumor growth/size	increased tumor growth/size	MP:0003721	ENSBTAG00000012409;ENSBTAG00000002738;ENSBTAG00000017024;ENSBTAG00000005556;ENSBTAG00000014396;ENSBTAG00000021815;ENSBTAG00000014835;ENSBTAG00000007635;ENSBTAG00000008887	ENSBTAG00000007237;ENSBTAG00000001008;ENSBTAG00000009987;ENSBTAG00000014835;ENSBTAG00000008330;ENSBTAG00000016208;ENSBTAG00000033316;ENSBTAG00000000613;ENSBTAG00000018852;ENSBTAG00000012409;ENSBTAG00000021815;ENSBTAG00000017000;ENSBTAG00000006738;ENSBTAG00000004322;ENSBTAG00000018994;ENSBTAG00000014396;ENSBTAG00000012558;ENSBTAG00000010303;ENSBTAG00000008887;ENSBTAG00000017266;ENSBTAG00000031998;…	0.0510933
5	decreased bone strength	decreased bone strength	MP:0004991	ENSBTAG00000021302;ENSBTAG00000010653;ENSBTAG00000012771;ENSBTAG00000016822;ENSBTAG00000040390;ENSBTAG00000014396;ENSBTAG00000006893;ENSBTAG00000001835	ENSBTAG00000040390;ENSBTAG00000046022;ENSBTAG00000012771;ENSBTAG00000020056;ENSBTAG00000021302;ENSBTAG00000001835;ENSBTAG00000014589;ENSBTAG00000012046;ENSBTAG00000013472;ENSBTAG00000020173;ENSBTAG00000007159;ENSBTAG00000016822;ENSBTAG00000006685;ENSBTAG00000047380;ENSBTAG00000000977;ENSBTAG00000002940;ENSBTAG00000013103;ENSBTAG00000006893;ENSBTAG00000016169;ENSBTAG00000001822;ENSBTAG00000015957;…	0.0515074
5	abnormal channel response	abnormal channel response	MP:0003484	ENSBTAG00000002435;ENSBTAG00000013300;ENSBTAG00000027080;ENSBTAG00000020569;ENSBTAG00000019365;ENSBTAG00000015050;ENSBTAG00000017745;ENSBTAG00000026461	ENSBTAG00000003130;ENSBTAG00000011377;ENSBTAG00000007732;ENSBTAG00000007882;ENSBTAG00000007553;ENSBTAG00000021808;ENSBTAG00000017745;ENSBTAG00000019365;ENSBTAG00000014828;ENSBTAG00000027080;ENSBTAG00000014395;ENSBTAG00000017174;ENSBTAG00000031165;ENSBTAG00000037786;ENSBTAG00000012116;ENSBTAG00000020887;ENSBTAG00000003794;ENSBTAG00000020569;ENSBTAG00000016170;ENSBTAG00000019043;ENSBTAG00000013300;…	0.0515074
4	abnormal wound healing	abnormal wound healing	MP:0005023	ENSBTAG00000014835;ENSBTAG00000001745;ENSBTAG00000031231;ENSBTAG00000005984;ENSBTAG00000000696;ENSBTAG00000016566;ENSBTAG00000002258;ENSBTAG00000020983;ENSBTAG00000017869;ENSBTAG00000019954;ENSBTAG00000020764;ENSBTAG00000005897;ENSBTAG00000008063;ENSBTAG00000014611;ENSBTAG00000008300;ENSBTAG00000018123;ENSBTAG00000015460;ENSBTAG00000007893;ENSBTAG00000020053;ENSBTAG00000001835;ENSBTAG00000013562;…	ENSBTAG00000011829;ENSBTAG00000014911;ENSBTAG00000048057;ENSBTAG00000012694;ENSBTAG00000020676;ENSBTAG00000005503;ENSBTAG00000014401;ENSBTAG00000005691;ENSBTAG00000004924;ENSBTAG00000037811;ENSBTAG00000014269;ENSBTAG00000018810;ENSBTAG00000009451;ENSBTAG00000007893;ENSBTAG00000016501;ENSBTAG00000015127;ENSBTAG00000000764;ENSBTAG00000038042;ENSBTAG00000004003;ENSBTAG00000013586;ENSBTAG00000005897;…	0.052191
5	abnormal hindlimb zeugopod morphology	abnormal hindlimb zeugopod morphology	MP:0003857	ENSBTAG00000046900;ENSBTAG00000001335;ENSBTAG00000048237;ENSBTAG00000017745;ENSBTAG00000004421;ENSBTAG00000015549;ENSBTAG00000011266;ENSBTAG00000000656;ENSBTAG00000001027;ENSBTAG00000004631;ENSBTAG00000000522;ENSBTAG00000002435;ENSBTAG00000040390;ENSBTAG00000016822;ENSBTAG00000016414;ENSBTAG00000005230;ENSBTAG00000009302;ENSBTAG00000011682;ENSBTAG00000021035;ENSBTAG00000012409;ENSBTAG00000010671;…	ENSBTAG00000004287;ENSBTAG00000027563;ENSBTAG00000022004;ENSBTAG00000016948;ENSBTAG00000002978;ENSBTAG00000020482;ENSBTAG00000005979;ENSBTAG00000001668;ENSBTAG00000001027;ENSBTAG00000018303;ENSBTAG00000013598;ENSBTAG00000014111;ENSBTAG00000012870;ENSBTAG00000009856;ENSBTAG00000004277;ENSBTAG00000013103;ENSBTAG00000001567;ENSBTAG00000040350;ENSBTAG00000030599;ENSBTAG00000007867;ENSBTAG00000020676;…	0.052191
4	abnormal plasma membrane morphology	abnormal plasma membrane morphology	MP:0003950	ENSBTAG00000006532;ENSBTAG00000008248;ENSBTAG00000017869;ENSBTAG00000018497;ENSBTAG00000011770	ENSBTAG00000038186;ENSBTAG00000010123;ENSBTAG00000039684;ENSBTAG00000011770;ENSBTAG00000022699;ENSBTAG00000017425;ENSBTAG00000018497;ENSBTAG00000017869;ENSBTAG00000015195;ENSBTAG00000019188;ENSBTAG00000006532;ENSBTAG00000007646;ENSBTAG00000008248;ENSBTAG00000016073	0.0529893
4	muscle fatigue	muscle fatigue	MP:0003646	ENSBTAG00000017024;ENSBTAG00000008248;ENSBTAG00000006523;ENSBTAG00000015294;ENSBTAG00000004770	ENSBTAG00000005333;ENSBTAG00000009765;ENSBTAG00000015325;ENSBTAG00000008248;ENSBTAG00000016170;ENSBTAG00000015294;ENSBTAG00000004770;ENSBTAG00000002023;ENSBTAG00000017024;ENSBTAG00000004630;ENSBTAG00000006523;ENSBTAG00000006541;ENSBTAG00000009190;ENSBTAG00000047249	0.0529893
5	abnormal hyaline cartilage morphology	abnormal hyaline cartilage morphology	MP:0006429	ENSBTAG00000000704;ENSBTAG00000008341;ENSBTAG00000011932;ENSBTAG00000019267;ENSBTAG00000017869;ENSBTAG00000014912	ENSBTAG00000011932;ENSBTAG00000000231;ENSBTAG00000004429;ENSBTAG00000008341;ENSBTAG00000007687;ENSBTAG00000003278;ENSBTAG00000014912;ENSBTAG00000000704;ENSBTAG00000007164;ENSBTAG00000000601;ENSBTAG00000022004;ENSBTAG00000016948;ENSBTAG00000013391;ENSBTAG00000012599;ENSBTAG00000006609;ENSBTAG00000019267;ENSBTAG00000017869;ENSBTAG00000013155;ENSBTAG00000021217	0.0530464
4	abnormal muscle electrophysiology	abnormal muscle electrophysiology	MP:0004145	ENSBTAG00000006740;ENSBTAG00000008248;ENSBTAG00000020569;ENSBTAG00000038849;ENSBTAG00000004770;ENSBTAG00000014609	ENSBTAG00000020589;ENSBTAG00000014609;ENSBTAG00000002744;ENSBTAG00000006999;ENSBTAG00000017122;ENSBTAG00000004498;ENSBTAG00000014828;ENSBTAG00000038849;ENSBTAG00000004078;ENSBTAG00000008248;ENSBTAG00000020569;ENSBTAG00000008028;ENSBTAG00000010660;ENSBTAG00000020223;ENSBTAG00000009182;ENSBTAG00000004770;ENSBTAG00000007547;ENSBTAG00000006740;ENSBTAG00000015307	0.0530464
5	liver inflammation	liver inflammation	MP:0001860	ENSBTAG00000017019;ENSBTAG00000017551;ENSBTAG00000017682;ENSBTAG00000003746;ENSBTAG00000021325;ENSBTAG00000015582;ENSBTAG00000002044;ENSBTAG00000019686	ENSBTAG00000022799;ENSBTAG00000017682;ENSBTAG00000046768;ENSBTAG00000009455;ENSBTAG00000004386;ENSBTAG00000003798;ENSBTAG00000005963;ENSBTAG00000018852;ENSBTAG00000025029;ENSBTAG00000001193;ENSBTAG00000008573;ENSBTAG00000010785;ENSBTAG00000020394;ENSBTAG00000003950;ENSBTAG00000013895;ENSBTAG00000000016;ENSBTAG00000000160;ENSBTAG00000019636;ENSBTAG00000003746;ENSBTAG00000018994;ENSBTAG00000008441;…	0.0533084
5	abnormal cartilage development	abnormal cartilage development	MP:0000164	ENSBTAG00000012771;ENSBTAG00000011082;ENSBTAG00000000656;ENSBTAG00000001335;ENSBTAG00000046900;ENSBTAG00000021302;ENSBTAG00000017869;ENSBTAG00000018331;ENSBTAG00000020527;ENSBTAG00000017764;ENSBTAG00000000696;ENSBTAG00000014824;ENSBTAG00000010647;ENSBTAG00000030343;ENSBTAG00000001805;ENSBTAG00000002081;ENSBTAG00000007383;ENSBTAG00000026461;ENSBTAG00000011682;ENSBTAG00000016414;ENSBTAG00000005230;…	ENSBTAG00000000696;ENSBTAG00000004277;ENSBTAG00000008138;ENSBTAG00000010647;ENSBTAG00000012870;ENSBTAG00000002081;ENSBTAG00000012599;ENSBTAG00000007665;ENSBTAG00000018229;ENSBTAG00000021830;ENSBTAG00000016948;ENSBTAG00000002978;ENSBTAG00000007646;ENSBTAG00000019892;ENSBTAG00000004287;ENSBTAG00000022004;ENSBTAG00000016696;ENSBTAG00000009903;ENSBTAG00000009046;ENSBTAG00000031572;ENSBTAG00000002920;…	0.0533548
5	abnormal cartilage development	abnormal cartilage development	MP:0000164	ENSBTAG00000012771;ENSBTAG00000011082;ENSBTAG00000000656;ENSBTAG00000001335;ENSBTAG00000046900;ENSBTAG00000021302;ENSBTAG00000017869;ENSBTAG00000018331;ENSBTAG00000020527;ENSBTAG00000017764;ENSBTAG00000000696;ENSBTAG00000014824;ENSBTAG00000010647;ENSBTAG00000030343;ENSBTAG00000001805;ENSBTAG00000002081;ENSBTAG00000007383;ENSBTAG00000026461;ENSBTAG00000011682;ENSBTAG00000016414;ENSBTAG00000005230;…	ENSBTAG00000000696;ENSBTAG00000004277;ENSBTAG00000008138;ENSBTAG00000010647;ENSBTAG00000012870;ENSBTAG00000002081;ENSBTAG00000012599;ENSBTAG00000007665;ENSBTAG00000018229;ENSBTAG00000021830;ENSBTAG00000016948;ENSBTAG00000002978;ENSBTAG00000007646;ENSBTAG00000019892;ENSBTAG00000004287;ENSBTAG00000022004;ENSBTAG00000016696;ENSBTAG00000009903;ENSBTAG00000009046;ENSBTAG00000031572;ENSBTAG00000002920;…	0.0533548
4	abnormal bone ossification	abnormal bone ossification	MP:0008271	ENSBTAG00000002920;ENSBTAG00000005250;ENSBTAG00000017694;ENSBTAG00000017060;ENSBTAG00000046922;ENSBTAG00000001405;ENSBTAG00000007173;ENSBTAG00000022360;ENSBTAG00000014396;ENSBTAG00000013063;ENSBTAG00000004104;ENSBTAG00000001835;ENSBTAG00000020053;ENSBTAG00000022155;ENSBTAG00000009903;ENSBTAG00000010671;ENSBTAG00000011539;ENSBTAG00000020451;ENSBTAG00000012409;ENSBTAG00000013718;ENSBTAG00000008719;…	ENSBTAG00000010170;ENSBTAG00000017542;ENSBTAG00000018415;ENSBTAG00000014127;ENSBTAG00000019644;ENSBTAG00000014512;ENSBTAG00000004555;ENSBTAG00000007569;ENSBTAG00000019472;ENSBTAG00000021217;ENSBTAG00000005250;ENSBTAG00000017060;ENSBTAG00000014064;ENSBTAG00000019183;ENSBTAG00000021035;ENSBTAG00000005111;ENSBTAG00000005092;ENSBTAG00000006919;ENSBTAG00000003607;ENSBTAG00000016103;ENSBTAG00000011757;…	0.0535053
3	abnormal respiratory system morphology	abnormal respiratory system morphology	MP:0002132	ENSBTAG00000017086;ENSBTAG00000007875;ENSBTAG00000013197;ENSBTAG00000040390;ENSBTAG00000007383;ENSBTAG00000030343;ENSBTAG00000019052;ENSBTAG00000011246;ENSBTAG00000007825;ENSBTAG00000001805;ENSBTAG00000000483;ENSBTAG00000014824;ENSBTAG00000000696;ENSBTAG00000010118;ENSBTAG00000019741;ENSBTAG00000002402;ENSBTAG00000019819;ENSBTAG00000017397;ENSBTAG00000009742;ENSBTAG00000016566;ENSBTAG00000004768;…	ENSBTAG00000015775;ENSBTAG00000024605;ENSBTAG00000012852;ENSBTAG00000016703;ENSBTAG00000034867;ENSBTAG00000002894;ENSBTAG00000020457;ENSBTAG00000001244;ENSBTAG00000005412;ENSBTAG00000004347;ENSBTAG00000019627;ENSBTAG00000023867;ENSBTAG00000026088;ENSBTAG00000000277;ENSBTAG00000001027;ENSBTAG00000013391;ENSBTAG00000018295;ENSBTAG00000002515;ENSBTAG00000012994;ENSBTAG00000013598;ENSBTAG00000011869;…	0.0537422
4	altered tumor morphology	altered tumor morphology	MP:0003448	ENSBTAG00000046467;ENSBTAG00000019267;ENSBTAG00000002738;ENSBTAG00000003642;ENSBTAG00000012409;ENSBTAG00000018744;ENSBTAG00000009578;ENSBTAG00000011082;ENSBTAG00000010109;ENSBTAG00000018123;ENSBTAG00000008887;ENSBTAG00000014835;ENSBTAG00000007635;ENSBTAG00000014396;ENSBTAG00000021815;ENSBTAG00000004406;ENSBTAG00000005556;ENSBTAG00000009903;ENSBTAG00000017024;ENSBTAG00000007808	ENSBTAG00000017200;ENSBTAG00000044073;ENSBTAG00000002742;ENSBTAG00000010663;ENSBTAG00000013586;ENSBTAG00000022255;ENSBTAG00000015834;ENSBTAG00000017490;ENSBTAG00000007635;ENSBTAG00000016169;ENSBTAG00000047129;ENSBTAG00000007808;ENSBTAG00000002738;ENSBTAG00000003642;ENSBTAG00000007755;ENSBTAG00000004154;ENSBTAG00000020676;ENSBTAG00000019267;ENSBTAG00000031998;ENSBTAG00000001035;ENSBTAG00000017266;…	0.0544693
4	abnormal immune serum protein physiology	abnormal immune serum protein physiology	MP:0002723	ENSBTAG00000013057;ENSBTAG00000020614;ENSBTAG00000017869;ENSBTAG00000017135;ENSBTAG00000010659;ENSBTAG00000005477;ENSBTAG00000019353;ENSBTAG00000019686;ENSBTAG00000002044;ENSBTAG00000017665;ENSBTAG00000011748;ENSBTAG00000012771;ENSBTAG00000005408;ENSBTAG00000045877;ENSBTAG00000003111;ENSBTAG00000000656;ENSBTAG00000009691;ENSBTAG00000007599;ENSBTAG00000015584;ENSBTAG00000017745;ENSBTAG00000012544;…	ENSBTAG00000018984;ENSBTAG00000001585;ENSBTAG00000001235;ENSBTAG00000018198;ENSBTAG00000006086;ENSBTAG00000004275;ENSBTAG00000021272;ENSBTAG00000008248;ENSBTAG00000017041;ENSBTAG00000008717;ENSBTAG00000007517;ENSBTAG00000004511;ENSBTAG00000017243;ENSBTAG00000015957;ENSBTAG00000025471;ENSBTAG00000008636;ENSBTAG00000004767;ENSBTAG00000006526;ENSBTAG00000005828;ENSBTAG00000013240;ENSBTAG00000021746;…	0.0569105
5	abnormal synapse morphology	abnormal synapse morphology	MP:0009538	ENSBTAG00000020130;ENSBTAG00000021905;ENSBTAG00000010647;ENSBTAG00000010664;ENSBTAG00000012307;ENSBTAG00000009742;ENSBTAG00000017639;ENSBTAG00000004739;ENSBTAG00000014179;ENSBTAG00000002640;ENSBTAG00000046413;ENSBTAG00000004171;ENSBTAG00000020087;ENSBTAG00000009665;ENSBTAG00000005078;ENSBTAG00000006740;ENSBTAG00000009307;ENSBTAG00000008248;ENSBTAG00000015794;ENSBTAG00000009362;ENSBTAG00000022991;…	ENSBTAG00000017639;ENSBTAG00000005847;ENSBTAG00000024957;ENSBTAG00000004739;ENSBTAG00000006388;ENSBTAG00000012307;ENSBTAG00000011581;ENSBTAG00000019674;ENSBTAG00000002297;ENSBTAG00000030286;ENSBTAG00000016124;ENSBTAG00000020130;ENSBTAG00000015184;ENSBTAG00000011741;ENSBTAG00000011538;ENSBTAG00000008429;ENSBTAG00000007036;ENSBTAG00000017850;ENSBTAG00000038347;ENSBTAG00000015796;ENSBTAG00000015910;…	0.0588457
4	abnormal skeleton development	abnormal skeleton development	MP:0002113	ENSBTAG00000021302;ENSBTAG00000017869;ENSBTAG00000001013;ENSBTAG00000018331;ENSBTAG00000002922;ENSBTAG00000004631;ENSBTAG00000018563;ENSBTAG00000011082;ENSBTAG00000012771;ENSBTAG00000001027;ENSBTAG00000032591;ENSBTAG00000031849;ENSBTAG00000000656;ENSBTAG00000008341;ENSBTAG00000017745;ENSBTAG00000001335;ENSBTAG00000046900;ENSBTAG00000030343;ENSBTAG00000010647;ENSBTAG00000015894;ENSBTAG00000001805;…	ENSBTAG00000006742;ENSBTAG00000015910;ENSBTAG00000008452;ENSBTAG00000005523;ENSBTAG00000010896;ENSBTAG00000045824;ENSBTAG00000020056;ENSBTAG00000019436;ENSBTAG00000021302;ENSBTAG00000015637;ENSBTAG00000009376;ENSBTAG00000005359;ENSBTAG00000006143;ENSBTAG00000001335;ENSBTAG00000046900;ENSBTAG00000001398;ENSBTAG00000031849;ENSBTAG00000012771;ENSBTAG00000002902;ENSBTAG00000012026;ENSBTAG00000014003;…	0.0598941
4	abnormal muscle weight	abnormal muscle weight	MP:0004233	ENSBTAG00000016851;ENSBTAG00000000795;ENSBTAG00000018105;ENSBTAG00000008248;ENSBTAG00000017024;ENSBTAG00000037811;ENSBTAG00000017448;ENSBTAG00000002883;ENSBTAG00000017086;ENSBTAG00000011808	ENSBTAG00000010524;ENSBTAG00000017448;ENSBTAG00000011743;ENSBTAG00000000277;ENSBTAG00000016851;ENSBTAG00000046026;ENSBTAG00000000731;ENSBTAG00000014138;ENSBTAG00000008248;ENSBTAG00000002737;ENSBTAG00000037811;ENSBTAG00000015325;ENSBTAG00000003956;ENSBTAG00000011829;ENSBTAG00000017024;ENSBTAG00000002023;ENSBTAG00000002883;ENSBTAG00000010247;ENSBTAG00000011580;ENSBTAG00000017155;ENSBTAG00000014967;…	0.0602769
4	abnormal defecation	abnormal defecation	MP:0003866	ENSBTAG00000004739;ENSBTAG00000038696;ENSBTAG00000017019	ENSBTAG00000039588;ENSBTAG00000007502;ENSBTAG00000020904;ENSBTAG00000010745;ENSBTAG00000004629;ENSBTAG00000001425;ENSBTAG00000013279;ENSBTAG00000018917;ENSBTAG00000004894;ENSBTAG00000013895;ENSBTAG00000017843;ENSBTAG00000008026;ENSBTAG00000034691;ENSBTAG00000001912;ENSBTAG00000003658;ENSBTAG00000046671;ENSBTAG00000007424;ENSBTAG00000020645;ENSBTAG00000005176;ENSBTAG00000004739;ENSBTAG00000007746;…	0.0607054
4	abnormal skeletal muscle morphology	abnormal skeletal muscle morphology	MP:0000759	ENSBTAG00000019838;ENSBTAG00000011298;ENSBTAG00000000795;ENSBTAG00000018105;ENSBTAG00000038849;ENSBTAG00000018851;ENSBTAG00000017551;ENSBTAG00000031184;ENSBTAG00000021778;ENSBTAG00000001503;ENSBTAG00000027524;ENSBTAG00000013801;ENSBTAG00000002883;ENSBTAG00000006740;ENSBTAG00000009307;ENSBTAG00000011808;ENSBTAG00000008248;ENSBTAG00000017024;ENSBTAG00000001468;ENSBTAG00000037811;ENSBTAG00000007173;…	ENSBTAG00000006640;ENSBTAG00000022244;ENSBTAG00000000092;ENSBTAG00000008868;ENSBTAG00000014138;ENSBTAG00000012519;ENSBTAG00000004937;ENSBTAG00000011922;ENSBTAG00000015038;ENSBTAG00000000731;ENSBTAG00000047268;ENSBTAG00000000277;ENSBTAG00000016918;ENSBTAG00000016703;ENSBTAG00000020457;ENSBTAG00000039599;ENSBTAG00000011869;ENSBTAG00000019293;ENSBTAG00000009098;ENSBTAG00000012994;ENSBTAG00000000961;…	0.0608945
5	abnormal skeletal muscle weight	abnormal skeletal muscle weight	MP:0010237	ENSBTAG00000018105;ENSBTAG00000016851;ENSBTAG00000011808;ENSBTAG00000017448;ENSBTAG00000008248;ENSBTAG00000017024	ENSBTAG00000002737;ENSBTAG00000008248;ENSBTAG00000015325;ENSBTAG00000016851;ENSBTAG00000000277;ENSBTAG00000000731;ENSBTAG00000017448;ENSBTAG00000014967;ENSBTAG00000017024;ENSBTAG00000011580;ENSBTAG00000010247;ENSBTAG00000002023;ENSBTAG00000003329;ENSBTAG00000030190;ENSBTAG00000011088;ENSBTAG00000020056;ENSBTAG00000018105;ENSBTAG00000020643;ENSBTAG00000011808;ENSBTAG00000003278	0.0627044
3	abnormal cardiovascular system physiology	abnormal cardiovascular system physiology	MP:0001544	ENSBTAG00000016414;ENSBTAG00000009231;ENSBTAG00000017551;ENSBTAG00000005260;ENSBTAG00000018463;ENSBTAG00000048057;ENSBTAG00000018281;ENSBTAG00000015604;ENSBTAG00000021678;ENSBTAG00000021343;ENSBTAG00000047586;ENSBTAG00000004015;ENSBTAG00000002006;ENSBTAG00000008719;ENSBTAG00000015988;ENSBTAG00000020569;ENSBTAG00000019267;ENSBTAG00000021307;ENSBTAG00000010671;ENSBTAG00000018655;ENSBTAG00000001835;…	ENSBTAG00000012808;ENSBTAG00000008116;ENSBTAG00000021972;ENSBTAG00000031632;ENSBTAG00000010812;ENSBTAG00000015766;ENSBTAG00000003152;ENSBTAG00000014533;ENSBTAG00000046277;ENSBTAG00000010986;ENSBTAG00000006567;ENSBTAG00000001835;ENSBTAG00000019020;ENSBTAG00000001509;ENSBTAG00000006894;ENSBTAG00000001511;ENSBTAG00000018655;ENSBTAG00000005353;ENSBTAG00000014872;ENSBTAG00000016158;ENSBTAG00000022155;…	0.0635181
5	sclera thinning	sclera thinning	MP:0003102	ENSBTAG00000014912;ENSBTAG00000001745	ENSBTAG00000014912;ENSBTAG00000001745	0.0642344
5	pulmonary hyperemia	pulmonary hyperemia	MP:0010855	ENSBTAG00000017869;ENSBTAG00000003954	ENSBTAG00000017869;ENSBTAG00000003954	0.0642344
5	gastric metaplasia	gastric metaplasia	MP:0005213	ENSBTAG00000002006;ENSBTAG00000015460	ENSBTAG00000015460;ENSBTAG00000002006	0.0642344
5	esophagogastric junction metaplasia	esophagogastric junction metaplasia	MP:0005494	ENSBTAG00000015460;ENSBTAG00000002006	ENSBTAG00000015460;ENSBTAG00000002006	0.0642344
5	abnormal thymus development	abnormal thymus development	MP:0000704	ENSBTAG00000020053;ENSBTAG00000019338;ENSBTAG00000001805;ENSBTAG00000004015;ENSBTAG00000014423	ENSBTAG00000045548;ENSBTAG00000001805;ENSBTAG00000013095;ENSBTAG00000020053;ENSBTAG00000014016;ENSBTAG00000044123;ENSBTAG00000004015;ENSBTAG00000019338;ENSBTAG00000014423;ENSBTAG00000020294;ENSBTAG00000040006;ENSBTAG00000014064;ENSBTAG00000002977;ENSBTAG00000012852;ENSBTAG00000019153	0.064398
5	abnormal pulmonary elastic fiber morphology	abnormal pulmonary elastic fiber morphology	MP:0003209	ENSBTAG00000014824;ENSBTAG00000019819;ENSBTAG00000027337;ENSBTAG00000017869;ENSBTAG00000012994	ENSBTAG00000007602;ENSBTAG00000019819;ENSBTAG00000006240;ENSBTAG00000017869;ENSBTAG00000021457;ENSBTAG00000012994;ENSBTAG00000004757;ENSBTAG00000012211;ENSBTAG00000014541;ENSBTAG00000047317;ENSBTAG00000012004;ENSBTAG00000027337;ENSBTAG00000012560;ENSBTAG00000014824;ENSBTAG00000002942	0.064398
4	abnormal consumption behavior	abnormal consumption behavior	MP:0002069	ENSBTAG00000017442;ENSBTAG00000005909;ENSBTAG00000015050;ENSBTAG00000017697;ENSBTAG00000027337;ENSBTAG00000016337;ENSBTAG00000003741;ENSBTAG00000009426;ENSBTAG00000002082;ENSBTAG00000002083;ENSBTAG00000047586;ENSBTAG00000010392;ENSBTAG00000011736;ENSBTAG00000009302;ENSBTAG00000016414;ENSBTAG00000031184;ENSBTAG00000010672;ENSBTAG00000003746;ENSBTAG00000012501;ENSBTAG00000011808;ENSBTAG00000010125;…	ENSBTAG00000012682;ENSBTAG00000031625;ENSBTAG00000005464;ENSBTAG00000009770;ENSBTAG00000016170;ENSBTAG00000014841;ENSBTAG00000005909;ENSBTAG00000003697;ENSBTAG00000017442;ENSBTAG00000046110;ENSBTAG00000006609;ENSBTAG00000018645;ENSBTAG00000044192;ENSBTAG00000016633;ENSBTAG00000003865;ENSBTAG00000014911;ENSBTAG00000010145;ENSBTAG00000001488;ENSBTAG00000003304;ENSBTAG00000007766;ENSBTAG00000044097;…	0.0649285
3	abnormal extracellular matrix morphology	abnormal extracellular matrix morphology	MP:0013258	ENSBTAG00000021678;ENSBTAG00000015073;ENSBTAG00000011454;ENSBTAG00000000342;ENSBTAG00000007808;ENSBTAG00000014824;ENSBTAG00000000696;ENSBTAG00000008300;ENSBTAG00000017958;ENSBTAG00000021048	ENSBTAG00000021316;ENSBTAG00000010247;ENSBTAG00000011580;ENSBTAG00000046585;ENSBTAG00000000342;ENSBTAG00000011454;ENSBTAG00000022238;ENSBTAG00000000076;ENSBTAG00000017266;ENSBTAG00000021678;ENSBTAG00000002704;ENSBTAG00000003319;ENSBTAG00000004086;ENSBTAG00000022004;ENSBTAG00000013322;ENSBTAG00000017958;ENSBTAG00000000696;ENSBTAG00000007808;ENSBTAG00000013103;ENSBTAG00000010716;ENSBTAG00000007244;…	0.066363
5	abnormal enteric nervous system morphology	abnormal enteric nervous system morphology	MP:0001044		ENSBTAG00000021798;ENSBTAG00000010444;ENSBTAG00000025246;ENSBTAG00000018007;ENSBTAG00000017809;ENSBTAG00000002699;ENSBTAG00000040060;ENSBTAG00000000413;ENSBTAG00000021904;ENSBTAG00000002977;ENSBTAG00000001774;ENSBTAG00000014560;ENSBTAG00000005299;ENSBTAG00000019297;ENSBTAG00000004822;ENSBTAG00000012109;ENSBTAG00000018133;ENSBTAG00000013287;ENSBTAG00000044123;ENSBTAG00000015910;ENSBTAG00000008452;…	0.0688037
4	abnormal cutaneous elastic fiber morphology	abnormal cutaneous elastic fiber morphology	MP:0008418	ENSBTAG00000017448;ENSBTAG00000012994;ENSBTAG00000027337	ENSBTAG00000002278;ENSBTAG00000021457;ENSBTAG00000017448;ENSBTAG00000012994;ENSBTAG00000027337;ENSBTAG00000009086	0.0698906
5	abnormal parathyroid gland physiology	abnormal parathyroid gland physiology	MP:0003431	ENSBTAG00000016414;ENSBTAG00000017745;ENSBTAG00000013718	ENSBTAG00000017745;ENSBTAG00000018787;ENSBTAG00000020619;ENSBTAG00000016414;ENSBTAG00000013718;ENSBTAG00000012519	0.0698906
5	ischuria	ischuria	MP:0003622	ENSBTAG00000021187;ENSBTAG00000015988;ENSBTAG00000014609	ENSBTAG00000014567;ENSBTAG00000021187;ENSBTAG00000015988;ENSBTAG00000005674;ENSBTAG00000014609;ENSBTAG00000047956	0.0698906
5	abnormal vascular smooth muscle physiology	abnormal vascular smooth muscle physiology	MP:0005595	ENSBTAG00000015988;ENSBTAG00000019838;ENSBTAG00000019267;ENSBTAG00000024015;ENSBTAG00000005260;ENSBTAG00000018463;ENSBTAG00000013843;ENSBTAG00000021343;ENSBTAG00000047586;ENSBTAG00000026461;ENSBTAG00000018227;ENSBTAG00000027524;ENSBTAG00000014611;ENSBTAG00000018123;ENSBTAG00000015582;ENSBTAG00000001835;ENSBTAG00000020053;ENSBTAG00000000625;ENSBTAG00000037811;ENSBTAG00000000342;ENSBTAG00000021466;…	ENSBTAG00000017680;ENSBTAG00000013406;ENSBTAG00000018912;ENSBTAG00000007101;ENSBTAG00000010123;ENSBTAG00000005299;ENSBTAG00000012002;ENSBTAG00000002163;ENSBTAG00000004176;ENSBTAG00000010830;ENSBTAG00000013029;ENSBTAG00000016761;ENSBTAG00000010805;ENSBTAG00000006685;ENSBTAG00000007159;ENSBTAG00000001333;ENSBTAG00000019230;ENSBTAG00000002804;ENSBTAG00000024015;ENSBTAG00000002080;ENSBTAG00000005665;…	0.0715768
4	abnormal vascular smooth muscle physiology	abnormal vascular smooth muscle physiology	MP:0005595	ENSBTAG00000015988;ENSBTAG00000019838;ENSBTAG00000019267;ENSBTAG00000024015;ENSBTAG00000005260;ENSBTAG00000018463;ENSBTAG00000013843;ENSBTAG00000021343;ENSBTAG00000047586;ENSBTAG00000026461;ENSBTAG00000018227;ENSBTAG00000027524;ENSBTAG00000014611;ENSBTAG00000018123;ENSBTAG00000015582;ENSBTAG00000001835;ENSBTAG00000020053;ENSBTAG00000000625;ENSBTAG00000037811;ENSBTAG00000000342;ENSBTAG00000021466;…	ENSBTAG00000017680;ENSBTAG00000013406;ENSBTAG00000018912;ENSBTAG00000007101;ENSBTAG00000010123;ENSBTAG00000005299;ENSBTAG00000012002;ENSBTAG00000002163;ENSBTAG00000004176;ENSBTAG00000010830;ENSBTAG00000013029;ENSBTAG00000016761;ENSBTAG00000010805;ENSBTAG00000006685;ENSBTAG00000007159;ENSBTAG00000001333;ENSBTAG00000019230;ENSBTAG00000002804;ENSBTAG00000024015;ENSBTAG00000002080;ENSBTAG00000005665;…	0.0715768
5	abnormal body weight	abnormal body weight	MP:0001259	ENSBTAG00000010096;ENSBTAG00000018996;ENSBTAG00000004269;ENSBTAG00000017719;ENSBTAG00000010659;ENSBTAG00000003457;ENSBTAG00000020312;ENSBTAG00000014861;ENSBTAG00000022058;ENSBTAG00000003994;ENSBTAG00000002640;ENSBTAG00000009124;ENSBTAG00000001335;ENSBTAG00000033153;ENSBTAG00000046900;ENSBTAG00000005793;ENSBTAG00000014179;ENSBTAG00000021970;ENSBTAG00000005236;ENSBTAG00000016851;ENSBTAG00000031849;…	ENSBTAG00000015718;ENSBTAG00000000470;ENSBTAG00000017680;ENSBTAG00000003111;ENSBTAG00000005998;ENSBTAG00000048061;ENSBTAG00000020125;ENSBTAG00000009902;ENSBTAG00000019529;ENSBTAG00000007687;ENSBTAG00000046271;ENSBTAG00000038306;ENSBTAG00000010368;ENSBTAG00000021292;ENSBTAG00000002048;ENSBTAG00000040569;ENSBTAG00000039302;ENSBTAG00000039346;ENSBTAG00000003278;ENSBTAG00000011082;ENSBTAG00000005273;…	0.0727248
5	abnormal pulmonary alveolar system morphology	abnormal pulmonary alveolar system morphology	MP:0010899	ENSBTAG00000018123;ENSBTAG00000016804;ENSBTAG00000017694;ENSBTAG00000018948;ENSBTAG00000007173;ENSBTAG00000001405;ENSBTAG00000002333;ENSBTAG00000022155;ENSBTAG00000017967;ENSBTAG00000001185;ENSBTAG00000027337;ENSBTAG00000032777;ENSBTAG00000017442;ENSBTAG00000030897;ENSBTAG00000009080;ENSBTAG00000021778;ENSBTAG00000021035;ENSBTAG00000011682;ENSBTAG00000021955;ENSBTAG00000011246;ENSBTAG00000017086;…	ENSBTAG00000011082;ENSBTAG00000017680;ENSBTAG00000007953;ENSBTAG00000012211;ENSBTAG00000014886;ENSBTAG00000000231;ENSBTAG00000012088;ENSBTAG00000006589;ENSBTAG00000000541;ENSBTAG00000011224;ENSBTAG00000015628;ENSBTAG00000013279;ENSBTAG00000010123;ENSBTAG00000019828;ENSBTAG00000004462;ENSBTAG00000002150;ENSBTAG00000015086;ENSBTAG00000010118;ENSBTAG00000009984;ENSBTAG00000022039;ENSBTAG00000020173;…	0.0727347
5	abnormal induced cell death	abnormal induced cell death	MP:0008942	ENSBTAG00000017860;ENSBTAG00000007808;ENSBTAG00000024275;ENSBTAG00000000105;ENSBTAG00000006523;ENSBTAG00000017195;ENSBTAG00000020153;ENSBTAG00000000738;ENSBTAG00000020777;ENSBTAG00000007599;ENSBTAG00000003111;ENSBTAG00000001609;ENSBTAG00000018996;ENSBTAG00000000711;ENSBTAG00000021592;ENSBTAG00000010271;ENSBTAG00000017505;ENSBTAG00000018423;ENSBTAG00000012642;ENSBTAG00000010959;ENSBTAG00000016758;…	ENSBTAG00000009498;ENSBTAG00000000871;ENSBTAG00000011578;ENSBTAG00000010919;ENSBTAG00000012164;ENSBTAG00000001879;ENSBTAG00000011590;ENSBTAG00000007519;ENSBTAG00000030897;ENSBTAG00000002745;ENSBTAG00000018245;ENSBTAG00000008353;ENSBTAG00000020935;ENSBTAG00000005260;ENSBTAG00000001906;ENSBTAG00000005227;ENSBTAG00000004037;ENSBTAG00000017019;ENSBTAG00000013573;ENSBTAG00000017761;ENSBTAG00000008925;…	0.0727347
3	genetic imprinting	genetic imprinting	MP:0003121	ENSBTAG00000017086;ENSBTAG00000017223;ENSBTAG00000002402;ENSBTAG00000000222;ENSBTAG00000046092;ENSBTAG00000002186;ENSBTAG00000031184;ENSBTAG00000019512	ENSBTAG00000045998;ENSBTAG00000031184;ENSBTAG00000018898;ENSBTAG00000037899;ENSBTAG00000017223;ENSBTAG00000034077;ENSBTAG00000003354;ENSBTAG00000006293;ENSBTAG00000002763;ENSBTAG00000019940;ENSBTAG00000000222;ENSBTAG00000021282;ENSBTAG00000002736;ENSBTAG00000005979;ENSBTAG00000046092;ENSBTAG00000013066;ENSBTAG00000011028;ENSBTAG00000017086;ENSBTAG00000031194;ENSBTAG00000019512;ENSBTAG00000005676;…	0.0729017
5	abnormal osteoblast morphology	abnormal osteoblast morphology	MP:0004986	ENSBTAG00000019267;ENSBTAG00000008719;ENSBTAG00000021035;ENSBTAG00000020745;ENSBTAG00000016414;ENSBTAG00000046922;ENSBTAG00000005250;ENSBTAG00000004104;ENSBTAG00000013063;ENSBTAG00000014396;ENSBTAG00000001835;ENSBTAG00000001013;ENSBTAG00000031849;ENSBTAG00000012771;ENSBTAG00000032591;ENSBTAG00000017745;ENSBTAG00000015894;ENSBTAG00000014835;ENSBTAG00000000603;ENSBTAG00000002835;ENSBTAG00000014824;…	ENSBTAG00000020780;ENSBTAG00000004760;ENSBTAG00000020457;ENSBTAG00000012852;ENSBTAG00000017462;ENSBTAG00000032591;ENSBTAG00000014111;ENSBTAG00000007665;ENSBTAG00000004277;ENSBTAG00000013103;ENSBTAG00000005827;ENSBTAG00000014841;ENSBTAG00000013996;ENSBTAG00000008719;ENSBTAG00000018645;ENSBTAG00000019267;ENSBTAG00000007867;ENSBTAG00000000855;ENSBTAG00000011829;ENSBTAG00000020745;ENSBTAG00000006538;…	0.0730554
5	distended urinary bladder	distended urinary bladder	MP:0000539	ENSBTAG00000015460;ENSBTAG00000015267;ENSBTAG00000020569;ENSBTAG00000015988;ENSBTAG00000000795	ENSBTAG00000005674;ENSBTAG00000000795;ENSBTAG00000015988;ENSBTAG00000004991;ENSBTAG00000009839;ENSBTAG00000003130;ENSBTAG00000045824;ENSBTAG00000015460;ENSBTAG00000024255;ENSBTAG00000005592;ENSBTAG00000020878;ENSBTAG00000016465;ENSBTAG00000015267;ENSBTAG00000020569;ENSBTAG00000010791;ENSBTAG00000017085	0.0770693
5	abnormal eating behavior	abnormal eating behavior	MP:0001431	ENSBTAG00000009362;ENSBTAG00000005718;ENSBTAG00000000422;ENSBTAG00000001835;ENSBTAG00000000563;ENSBTAG00000020053;ENSBTAG00000017024;ENSBTAG00000012137;ENSBTAG00000021614;ENSBTAG00000010125;ENSBTAG00000011808;ENSBTAG00000020305;ENSBTAG00000010672;ENSBTAG00000012501;ENSBTAG00000003746;ENSBTAG00000017339;ENSBTAG00000021574;ENSBTAG00000018248;ENSBTAG00000009611;ENSBTAG00000013025;ENSBTAG00000010392;…	ENSBTAG00000008008;ENSBTAG00000046022;ENSBTAG00000031476;ENSBTAG00000001335;ENSBTAG00000044123;ENSBTAG00000003994;ENSBTAG00000019676;ENSBTAG00000033731;ENSBTAG00000034693;ENSBTAG00000006264;ENSBTAG00000011851;ENSBTAG00000038347;ENSBTAG00000011912;ENSBTAG00000016627;ENSBTAG00000007996;ENSBTAG00000012851;ENSBTAG00000011131;ENSBTAG00000016206;ENSBTAG00000003457;ENSBTAG00000007036;ENSBTAG00000047036;…	0.0789922
4	postnatal lethality	postnatal lethality	MP:0002082	ENSBTAG00000011736;ENSBTAG00000010392;ENSBTAG00000015604;ENSBTAG00000021678;ENSBTAG00000017019;ENSBTAG00000003485;ENSBTAG00000000704;ENSBTAG00000011682;ENSBTAG00000021447;ENSBTAG00000005230;ENSBTAG00000031184;ENSBTAG00000009231;ENSBTAG00000005748;ENSBTAG00000017682;ENSBTAG00000013843;ENSBTAG00000001439;ENSBTAG00000010671;ENSBTAG00000021410;ENSBTAG00000015050;ENSBTAG00000018105;ENSBTAG00000017442;…	ENSBTAG00000012771;ENSBTAG00000007882;ENSBTAG00000013600;ENSBTAG00000034693;ENSBTAG00000017636;ENSBTAG00000021970;ENSBTAG00000008429;ENSBTAG00000009376;ENSBTAG00000002341;ENSBTAG00000003199;ENSBTAG00000016307;ENSBTAG00000026523;ENSBTAG00000001335;ENSBTAG00000011538;ENSBTAG00000000781;ENSBTAG00000045824;ENSBTAG00000006208;ENSBTAG00000002186;ENSBTAG00000000405;ENSBTAG00000016627;ENSBTAG00000015543;…	0.0801092
5	abnormal pectoral girdle bone morphology	abnormal pectoral girdle bone morphology	MP:0004508	ENSBTAG00000002081;ENSBTAG00000007383;ENSBTAG00000007872;ENSBTAG00000002402;ENSBTAG00000017448;ENSBTAG00000044185;ENSBTAG00000004631;ENSBTAG00000048237;ENSBTAG00000010717;ENSBTAG00000009979;ENSBTAG00000011266;ENSBTAG00000017694;ENSBTAG00000013801;ENSBTAG00000046922;ENSBTAG00000020053;ENSBTAG00000009903;ENSBTAG00000020575;ENSBTAG00000021614;ENSBTAG00000022155;ENSBTAG00000007490;ENSBTAG00000001405;…	ENSBTAG00000000419;ENSBTAG00000031001;ENSBTAG00000012139;ENSBTAG00000009984;ENSBTAG00000007872;ENSBTAG00000030587;ENSBTAG00000015750;ENSBTAG00000033292;ENSBTAG00000024269;ENSBTAG00000019382;ENSBTAG00000007591;ENSBTAG00000026403;ENSBTAG00000004761;ENSBTAG00000038306;ENSBTAG00000010644;ENSBTAG00000011266;ENSBTAG00000012211;ENSBTAG00000048237;ENSBTAG00000004518;ENSBTAG00000019828;ENSBTAG00000008133;…	0.0808465
5	abnormal vascular wound healing	abnormal vascular wound healing	MP:0004883	ENSBTAG00000005260;ENSBTAG00000015988;ENSBTAG00000019954;ENSBTAG00000017869;ENSBTAG00000020983;ENSBTAG00000001835;ENSBTAG00000020053;ENSBTAG00000002258;ENSBTAG00000014611;ENSBTAG00000018123;ENSBTAG00000031231;ENSBTAG00000007893	ENSBTAG00000002923;ENSBTAG00000020199;ENSBTAG00000008403;ENSBTAG00000001321;ENSBTAG00000006859;ENSBTAG00000008682;ENSBTAG00000013973;ENSBTAG00000002023;ENSBTAG00000020921;ENSBTAG00000017869;ENSBTAG00000019954;ENSBTAG00000006240;ENSBTAG00000024648;ENSBTAG00000019517;ENSBTAG00000005503;ENSBTAG00000020676;ENSBTAG00000012694;ENSBTAG00000014911;ENSBTAG00000007893;ENSBTAG00000014269;ENSBTAG00000020983;…	0.0813592
5	abnormal vascular wound healing	abnormal vascular wound healing	MP:0004883	ENSBTAG00000005260;ENSBTAG00000015988;ENSBTAG00000019954;ENSBTAG00000017869;ENSBTAG00000020983;ENSBTAG00000001835;ENSBTAG00000020053;ENSBTAG00000002258;ENSBTAG00000014611;ENSBTAG00000018123;ENSBTAG00000031231;ENSBTAG00000007893	ENSBTAG00000002923;ENSBTAG00000020199;ENSBTAG00000008403;ENSBTAG00000001321;ENSBTAG00000006859;ENSBTAG00000008682;ENSBTAG00000013973;ENSBTAG00000002023;ENSBTAG00000020921;ENSBTAG00000017869;ENSBTAG00000019954;ENSBTAG00000006240;ENSBTAG00000024648;ENSBTAG00000019517;ENSBTAG00000005503;ENSBTAG00000020676;ENSBTAG00000012694;ENSBTAG00000014911;ENSBTAG00000007893;ENSBTAG00000014269;ENSBTAG00000020983;…	0.0813592
3	abnormal cell morphology	abnormal cell morphology	MP:0000358	ENSBTAG00000003569;ENSBTAG00000046644;ENSBTAG00000018025;ENSBTAG00000003111;ENSBTAG00000009578;ENSBTAG00000008110;ENSBTAG00000005897;ENSBTAG00000006588;ENSBTAG00000008935;ENSBTAG00000046413;ENSBTAG00000010109;ENSBTAG00000003001;ENSBTAG00000008341;ENSBTAG00000014273;ENSBTAG00000011454;ENSBTAG00000017869;ENSBTAG00000015267;ENSBTAG00000023938;ENSBTAG00000002718;ENSBTAG00000016336;ENSBTAG00000004631;…	ENSBTAG00000016017;ENSBTAG00000038186;ENSBTAG00000045905;ENSBTAG00000011198;ENSBTAG00000015973;ENSBTAG00000000098;ENSBTAG00000009806;ENSBTAG00000033267;ENSBTAG00000006523;ENSBTAG00000046979;ENSBTAG00000031824;ENSBTAG00000017124;ENSBTAG00000001803;ENSBTAG00000013126;ENSBTAG00000019928;ENSBTAG00000019901;ENSBTAG00000009586;ENSBTAG00000007159;ENSBTAG00000018383;ENSBTAG00000021323;ENSBTAG00000004869;…	0.08299
5	abnormal thoracic cage morphology	abnormal thoracic cage morphology	MP:0004624	ENSBTAG00000030343;ENSBTAG00000016822;ENSBTAG00000001805;ENSBTAG00000002081;ENSBTAG00000007875;ENSBTAG00000018126;ENSBTAG00000007383;ENSBTAG00000002402;ENSBTAG00000017448;ENSBTAG00000004768;ENSBTAG00000017764;ENSBTAG00000011363;ENSBTAG00000007872;ENSBTAG00000012058;ENSBTAG00000044185;ENSBTAG00000039462;ENSBTAG00000001027;ENSBTAG00000011266;ENSBTAG00000009979;ENSBTAG00000000446;ENSBTAG00000008341;…	ENSBTAG00000031388;ENSBTAG00000003075;ENSBTAG00000011190;ENSBTAG00000003474;ENSBTAG00000017694;ENSBTAG00000002882;ENSBTAG00000014124;ENSBTAG00000022461;ENSBTAG00000009059;ENSBTAG00000009639;ENSBTAG00000001250;ENSBTAG00000001700;ENSBTAG00000007112;ENSBTAG00000022155;ENSBTAG00000016158;ENSBTAG00000018884;ENSBTAG00000000176;ENSBTAG00000014960;ENSBTAG00000001835;ENSBTAG00000016350;ENSBTAG00000011597;…	0.0830906
5	increased insulin sensitivity	increased insulin sensitivity	MP:0002891	ENSBTAG00000002682;ENSBTAG00000011748;ENSBTAG00000001335;ENSBTAG00000008063;ENSBTAG00000017086;ENSBTAG00000002880;ENSBTAG00000016903;ENSBTAG00000007825;ENSBTAG00000000522;ENSBTAG00000010664;ENSBTAG00000012705;ENSBTAG00000008719;ENSBTAG00000005260;ENSBTAG00000009302;ENSBTAG00000018579;ENSBTAG00000020060;ENSBTAG00000018248;ENSBTAG00000047330;ENSBTAG00000013801;ENSBTAG00000011808;ENSBTAG00000015582;…	ENSBTAG00000014911;ENSBTAG00000011479;ENSBTAG00000003786;ENSBTAG00000008719;ENSBTAG00000016170;ENSBTAG00000007116;ENSBTAG00000016805;ENSBTAG00000012083;ENSBTAG00000009172;ENSBTAG00000012407;ENSBTAG00000037811;ENSBTAG00000001468;ENSBTAG00000011761;ENSBTAG00000013801;ENSBTAG00000047330;ENSBTAG00000018248;ENSBTAG00000000937;ENSBTAG00000017462;ENSBTAG00000014900;ENSBTAG00000014023;ENSBTAG00000012687;…	0.0840666
4	abnormal digestion	abnormal digestion	MP:0001664	ENSBTAG00000019002;ENSBTAG00000016414;ENSBTAG00000038696;ENSBTAG00000021325;ENSBTAG00000016514;ENSBTAG00000011683	ENSBTAG00000011480;ENSBTAG00000034106;ENSBTAG00000003602;ENSBTAG00000009443;ENSBTAG00000001706;ENSBTAG00000009190;ENSBTAG00000000257;ENSBTAG00000008951;ENSBTAG00000017104;ENSBTAG00000000460;ENSBTAG00000017663;ENSBTAG00000001545;ENSBTAG00000026356;ENSBTAG00000016202;ENSBTAG00000014220;ENSBTAG00000000419;ENSBTAG00000030587;ENSBTAG00000012211;ENSBTAG00000039346;ENSBTAG00000011226;ENSBTAG00000019297;…	0.0844557
5	abnormal bone resorption	abnormal bone resorption	MP:0004945	ENSBTAG00000013110;ENSBTAG00000002922;ENSBTAG00000020451;ENSBTAG00000048057;ENSBTAG00000005260;ENSBTAG00000010134;ENSBTAG00000016414;ENSBTAG00000025502;ENSBTAG00000020745;ENSBTAG00000021035;ENSBTAG00000012771;ENSBTAG00000015894;ENSBTAG00000015007	ENSBTAG00000010745;ENSBTAG00000005273;ENSBTAG00000008924;ENSBTAG00000007159;ENSBTAG00000013029;ENSBTAG00000001273;ENSBTAG00000000283;ENSBTAG00000000419;ENSBTAG00000013110;ENSBTAG00000003147;ENSBTAG00000007424;ENSBTAG00000015889;ENSBTAG00000025502;ENSBTAG00000007338;ENSBTAG00000012771;ENSBTAG00000016420;ENSBTAG00000002096;ENSBTAG00000008645;ENSBTAG00000012943;ENSBTAG00000016414;ENSBTAG00000005260;…	0.0846369
5	abnormal Purkinje cell morphology	abnormal Purkinje cell morphology	MP:0000877	ENSBTAG00000015007;ENSBTAG00000001060;ENSBTAG00000011879;ENSBTAG00000022169;ENSBTAG00000008816;ENSBTAG00000016804;ENSBTAG00000006740;ENSBTAG00000020305;ENSBTAG00000021955;ENSBTAG00000018463;ENSBTAG00000008232;ENSBTAG00000022069;ENSBTAG00000012178;ENSBTAG00000010152;ENSBTAG00000011683;ENSBTAG00000017397;ENSBTAG00000019136;ENSBTAG00000040390;ENSBTAG00000013802;ENSBTAG00000011246;ENSBTAG00000010647;…	ENSBTAG00000019052;ENSBTAG00000011307;ENSBTAG00000039916;ENSBTAG00000014921;ENSBTAG00000018160;ENSBTAG00000001961;ENSBTAG00000039855;ENSBTAG00000021761;ENSBTAG00000020617;ENSBTAG00000011683;ENSBTAG00000013367;ENSBTAG00000013984;ENSBTAG00000011134;ENSBTAG00000032137;ENSBTAG00000010152;ENSBTAG00000010444;ENSBTAG00000021764;ENSBTAG00000019021;ENSBTAG00000010637;ENSBTAG00000015433;ENSBTAG00000006690;…	0.0847007
5	abnormal digit morphology	abnormal digit morphology	MP:0002110	ENSBTAG00000004768;ENSBTAG00000002402;ENSBTAG00000003579;ENSBTAG00000007319;ENSBTAG00000019077;ENSBTAG00000002081;ENSBTAG00000005208;ENSBTAG00000011266;ENSBTAG00000018563;ENSBTAG00000001027;ENSBTAG00000008341;ENSBTAG00000011454;ENSBTAG00000030817;ENSBTAG00000010111;ENSBTAG00000004631;ENSBTAG00000000395;ENSBTAG00000005716;ENSBTAG00000004104;ENSBTAG00000001405;ENSBTAG00000007173;ENSBTAG00000022155;…	ENSBTAG00000002081;ENSBTAG00000005208;ENSBTAG00000007665;ENSBTAG00000017775;ENSBTAG00000018903;ENSBTAG00000020601;ENSBTAG00000007767;ENSBTAG00000007467;ENSBTAG00000007319;ENSBTAG00000019077;ENSBTAG00000012500;ENSBTAG00000010716;ENSBTAG00000000816;ENSBTAG00000015362;ENSBTAG00000000395;ENSBTAG00000027563;ENSBTAG00000022004;ENSBTAG00000001825;ENSBTAG00000019892;ENSBTAG00000012761;ENSBTAG00000012852;…	0.0855133
5	complete prenatal lethality	complete prenatal lethality	MP:0011091	ENSBTAG00000012778;ENSBTAG00000007599;ENSBTAG00000009292;ENSBTAG00000008110;ENSBTAG00000007953;ENSBTAG00000009578;ENSBTAG00000010717;ENSBTAG00000005077;ENSBTAG00000023938;ENSBTAG00000020480;ENSBTAG00000021107;ENSBTAG00000010271;ENSBTAG00000012117;ENSBTAG00000021466;ENSBTAG00000014605;ENSBTAG00000021997;ENSBTAG00000002402;ENSBTAG00000017196;ENSBTAG00000021455;ENSBTAG00000010152;ENSBTAG00000031890;…	ENSBTAG00000015582;ENSBTAG00000004080;ENSBTAG00000001579;ENSBTAG00000012025;ENSBTAG00000001069;ENSBTAG00000015460;ENSBTAG00000009155;ENSBTAG00000017542;ENSBTAG00000010170;ENSBTAG00000045748;ENSBTAG00000018973;ENSBTAG00000011643;ENSBTAG00000002699;ENSBTAG00000013916;ENSBTAG00000021190;ENSBTAG00000019821;ENSBTAG00000001749;ENSBTAG00000024603;ENSBTAG00000002474;ENSBTAG00000012285;ENSBTAG00000033726;…	0.0857618
5	abnormal somatic motor system morphology	abnormal somatic motor system morphology	MP:0001051	ENSBTAG00000009362;ENSBTAG00000010664;ENSBTAG00000012307;ENSBTAG00000009742;ENSBTAG00000008248;ENSBTAG00000015794;ENSBTAG00000006740;ENSBTAG00000009307;ENSBTAG00000005078;ENSBTAG00000008837;ENSBTAG00000004171;ENSBTAG00000009665;ENSBTAG00000018851;ENSBTAG00000002640;ENSBTAG00000021143	ENSBTAG00000021685;ENSBTAG00000021050;ENSBTAG00000009489;ENSBTAG00000021143;ENSBTAG00000017486;ENSBTAG00000004150;ENSBTAG00000009362;ENSBTAG00000007395;ENSBTAG00000005078;ENSBTAG00000011580;ENSBTAG00000006740;ENSBTAG00000021700;ENSBTAG00000004171;ENSBTAG00000018253;ENSBTAG00000021798;ENSBTAG00000019043;ENSBTAG00000019242;ENSBTAG00000013671;ENSBTAG00000013191;ENSBTAG00000012608;ENSBTAG00000009309;…	0.0876854
5	abnormal aerobic respiration	abnormal aerobic respiration	MP:0010957	ENSBTAG00000017024;ENSBTAG00000006523;ENSBTAG00000017363;ENSBTAG00000021859;ENSBTAG00000006305;ENSBTAG00000022058;ENSBTAG00000017697	ENSBTAG00000021242;ENSBTAG00000002503;ENSBTAG00000014272;ENSBTAG00000017024;ENSBTAG00000020518;ENSBTAG00000024387;ENSBTAG00000021688;ENSBTAG00000010144;ENSBTAG00000017363;ENSBTAG00000011922;ENSBTAG00000022058;ENSBTAG00000015591;ENSBTAG00000034193;ENSBTAG00000006838;ENSBTAG00000013208;ENSBTAG00000048296;ENSBTAG00000006523;ENSBTAG00000006305;ENSBTAG00000017697;ENSBTAG00000016762;ENSBTAG00000021859;…	0.088265
5	abnormal lung size	abnormal lung size	MP:0004881	ENSBTAG00000017024;ENSBTAG00000017967;ENSBTAG00000014872;ENSBTAG00000022155;ENSBTAG00000007173;ENSBTAG00000009362;ENSBTAG00000017694;ENSBTAG00000013801;ENSBTAG00000021955;ENSBTAG00000005260;ENSBTAG00000011682;ENSBTAG00000011298;ENSBTAG00000010671;ENSBTAG00000000483;ENSBTAG00000000696;ENSBTAG00000014824;ENSBTAG00000002402;ENSBTAG00000017086;ENSBTAG00000007383;ENSBTAG00000007825;ENSBTAG00000048237;…	ENSBTAG00000006609;ENSBTAG00000007932;ENSBTAG00000002440;ENSBTAG00000006538;ENSBTAG00000011682;ENSBTAG00000010018;ENSBTAG00000016457;ENSBTAG00000008097;ENSBTAG00000004570;ENSBTAG00000013801;ENSBTAG00000020154;ENSBTAG00000007173;ENSBTAG00000014560;ENSBTAG00000004757;ENSBTAG00000016071;ENSBTAG00000016948;ENSBTAG00000013598;ENSBTAG00000012994;ENSBTAG00000011869;ENSBTAG00000004347;ENSBTAG00000024605;…	0.0905249
5	abnormal skeletal muscle fiber morphology	abnormal skeletal muscle fiber morphology	MP:0003084	ENSBTAG00000038849;ENSBTAG00000021778;ENSBTAG00000008248;ENSBTAG00000017024;ENSBTAG00000001468;ENSBTAG00000009362;ENSBTAG00000033008;ENSBTAG00000001503;ENSBTAG00000006740;ENSBTAG00000009307;ENSBTAG00000011808;ENSBTAG00000010693;ENSBTAG00000021953;ENSBTAG00000004770;ENSBTAG00000007599;ENSBTAG00000016851;ENSBTAG00000005514;ENSBTAG00000017869;ENSBTAG00000014824;ENSBTAG00000012178;ENSBTAG00000006189;…	ENSBTAG00000016627;ENSBTAG00000022699;ENSBTAG00000015910;ENSBTAG00000017636;ENSBTAG00000007599;ENSBTAG00000011741;ENSBTAG00000027151;ENSBTAG00000001058;ENSBTAG00000002574;ENSBTAG00000014824;ENSBTAG00000012178;ENSBTAG00000003238;ENSBTAG00000017574;ENSBTAG00000000115;ENSBTAG00000011966;ENSBTAG00000003329;ENSBTAG00000021009;ENSBTAG00000014387;ENSBTAG00000001032;ENSBTAG00000012943;ENSBTAG00000030190;…	0.0905261
5	abnormal skeletal muscle fiber morphology	abnormal skeletal muscle fiber morphology	MP:0003084	ENSBTAG00000038849;ENSBTAG00000021778;ENSBTAG00000008248;ENSBTAG00000017024;ENSBTAG00000001468;ENSBTAG00000009362;ENSBTAG00000033008;ENSBTAG00000001503;ENSBTAG00000006740;ENSBTAG00000009307;ENSBTAG00000011808;ENSBTAG00000010693;ENSBTAG00000021953;ENSBTAG00000004770;ENSBTAG00000007599;ENSBTAG00000016851;ENSBTAG00000005514;ENSBTAG00000017869;ENSBTAG00000014824;ENSBTAG00000012178;ENSBTAG00000006189;…	ENSBTAG00000016627;ENSBTAG00000022699;ENSBTAG00000015910;ENSBTAG00000017636;ENSBTAG00000007599;ENSBTAG00000011741;ENSBTAG00000027151;ENSBTAG00000001058;ENSBTAG00000002574;ENSBTAG00000014824;ENSBTAG00000012178;ENSBTAG00000003238;ENSBTAG00000017574;ENSBTAG00000000115;ENSBTAG00000011966;ENSBTAG00000003329;ENSBTAG00000021009;ENSBTAG00000014387;ENSBTAG00000001032;ENSBTAG00000012943;ENSBTAG00000030190;…	0.0905261
3	abnormal adipose tissue physiology	abnormal adipose tissue physiology	MP:0005666	ENSBTAG00000047330;ENSBTAG00000002880;ENSBTAG00000007825;ENSBTAG00000011810;ENSBTAG00000001061;ENSBTAG00000021068;ENSBTAG00000010664;ENSBTAG00000017363;ENSBTAG00000005718;ENSBTAG00000005760;ENSBTAG00000017869;ENSBTAG00000009517;ENSBTAG00000013410;ENSBTAG00000047586;ENSBTAG00000045877	ENSBTAG00000002340;ENSBTAG00000047586;ENSBTAG00000005718;ENSBTAG00000012497;ENSBTAG00000012083;ENSBTAG00000021068;ENSBTAG00000026236;ENSBTAG00000000937;ENSBTAG00000027654;ENSBTAG00000047330;ENSBTAG00000016819;ENSBTAG00000005492;ENSBTAG00000001403;ENSBTAG00000015591;ENSBTAG00000003178;ENSBTAG00000017363;ENSBTAG00000014381;ENSBTAG00000017326;ENSBTAG00000010179;ENSBTAG00000038321;ENSBTAG00000003971;…	0.0910432
5	abnormal spleen development	abnormal spleen development	MP:0009323	ENSBTAG00000010498;ENSBTAG00000001805;ENSBTAG00000013801	ENSBTAG00000021827;ENSBTAG00000047268;ENSBTAG00000013801;ENSBTAG00000011080;ENSBTAG00000001805;ENSBTAG00000010498;ENSBTAG00000000613	0.0918112
4	abnormal lung elastance	abnormal lung elastance	MP:0011043	ENSBTAG00000006588;ENSBTAG00000021778;ENSBTAG00000017869	ENSBTAG00000000793;ENSBTAG00000007814;ENSBTAG00000006588;ENSBTAG00000017869;ENSBTAG00000021523;ENSBTAG00000021778;ENSBTAG00000007932	0.0918112
5	increased embryo size	increased embryo size	MP:0001699	ENSBTAG00000010671;ENSBTAG00000002402;ENSBTAG00000007173	ENSBTAG00000014391;ENSBTAG00000010671;ENSBTAG00000014697;ENSBTAG00000002402;ENSBTAG00000004193;ENSBTAG00000020406;ENSBTAG00000007173	0.0918112
4	abnormal glycosaminoglycan level	abnormal glycosaminoglycan level	MP:0011475	ENSBTAG00000016950;ENSBTAG00000000704;ENSBTAG00000008341	ENSBTAG00000007002;ENSBTAG00000010637;ENSBTAG00000000704;ENSBTAG00000004498;ENSBTAG00000016950;ENSBTAG00000008341;ENSBTAG00000004568	0.0918112
4	thick tail	thick tail	MP:0000588	ENSBTAG00000008341;ENSBTAG00000000704;ENSBTAG00000009903	ENSBTAG00000003196;ENSBTAG00000010360;ENSBTAG00000009903;ENSBTAG00000000704;ENSBTAG00000008341;ENSBTAG00000008623;ENSBTAG00000010896	0.0918112
5	abnormal foot plate morphology	abnormal foot plate morphology	MP:0004576	ENSBTAG00000007319;ENSBTAG00000010671;ENSBTAG00000004631	ENSBTAG00000009223;ENSBTAG00000007319;ENSBTAG00000004631;ENSBTAG00000014735;ENSBTAG00000010671;ENSBTAG00000021706;ENSBTAG00000015457	0.0918112
4	calcified muscle	calcified muscle	MP:0003199	ENSBTAG00000008248;ENSBTAG00000000522;ENSBTAG00000021953	ENSBTAG00000000522;ENSBTAG00000021953;ENSBTAG00000013984;ENSBTAG00000014601;ENSBTAG00000003865;ENSBTAG00000003956;ENSBTAG00000008248	0.0918112
5	abnormal Purkinje cell innervation	abnormal Purkinje cell innervation	MP:0003894	ENSBTAG00000013116;ENSBTAG00000009578;ENSBTAG00000046413	ENSBTAG00000001305;ENSBTAG00000010865;ENSBTAG00000046413;ENSBTAG00000013116;ENSBTAG00000016063;ENSBTAG00000002471;ENSBTAG00000009578	0.0918112
5	prenatal lethality	prenatal lethality	MP:0002080	ENSBTAG00000012285;ENSBTAG00000014907;ENSBTAG00000016131;ENSBTAG00000021410;ENSBTAG00000005082;ENSBTAG00000001185;ENSBTAG00000010386;ENSBTAG00000006982;ENSBTAG00000002606;ENSBTAG00000017845;ENSBTAG00000001182;ENSBTAG00000012383;ENSBTAG00000008202;ENSBTAG00000018643;ENSBTAG00000000137;ENSBTAG00000019838;ENSBTAG00000019757;ENSBTAG00000039552;ENSBTAG00000009208;ENSBTAG00000009426;ENSBTAG00000017999;…	ENSBTAG00000015308;ENSBTAG00000010402;ENSBTAG00000019995;ENSBTAG00000008371;ENSBTAG00000005021;ENSBTAG00000000679;ENSBTAG00000016264;ENSBTAG00000018258;ENSBTAG00000040093;ENSBTAG00000006646;ENSBTAG00000007960;ENSBTAG00000012423;ENSBTAG00000015875;ENSBTAG00000002066;ENSBTAG00000036183;ENSBTAG00000000152;ENSBTAG00000013802;ENSBTAG00000005434;ENSBTAG00000009757;ENSBTAG00000011531;ENSBTAG00000020459;…	0.0920436
4	prenatal lethality	prenatal lethality	MP:0002080	ENSBTAG00000012285;ENSBTAG00000014907;ENSBTAG00000016131;ENSBTAG00000021410;ENSBTAG00000005082;ENSBTAG00000001185;ENSBTAG00000010386;ENSBTAG00000006982;ENSBTAG00000002606;ENSBTAG00000017845;ENSBTAG00000001182;ENSBTAG00000012383;ENSBTAG00000008202;ENSBTAG00000018643;ENSBTAG00000000137;ENSBTAG00000019838;ENSBTAG00000019757;ENSBTAG00000039552;ENSBTAG00000009208;ENSBTAG00000009426;ENSBTAG00000017999;…	ENSBTAG00000015308;ENSBTAG00000010402;ENSBTAG00000019995;ENSBTAG00000008371;ENSBTAG00000005021;ENSBTAG00000000679;ENSBTAG00000016264;ENSBTAG00000018258;ENSBTAG00000040093;ENSBTAG00000006646;ENSBTAG00000007960;ENSBTAG00000012423;ENSBTAG00000015875;ENSBTAG00000002066;ENSBTAG00000036183;ENSBTAG00000000152;ENSBTAG00000013802;ENSBTAG00000005434;ENSBTAG00000009757;ENSBTAG00000011531;ENSBTAG00000020459;…	0.0920436
4	abnormal body fat mass	abnormal body fat mass	MP:0012320	ENSBTAG00000010647;ENSBTAG00000016514;ENSBTAG00000014564;ENSBTAG00000007825;ENSBTAG00000010793;ENSBTAG00000007872;ENSBTAG00000014824;ENSBTAG00000006523;ENSBTAG00000017363;ENSBTAG00000021815;ENSBTAG00000017448;ENSBTAG00000010096;ENSBTAG00000011748;ENSBTAG00000002682;ENSBTAG00000002044;ENSBTAG00000017421;ENSBTAG00000020614;ENSBTAG00000022058;ENSBTAG00000014861;ENSBTAG00000017869;ENSBTAG00000021302;…	ENSBTAG00000019350;ENSBTAG00000003697;ENSBTAG00000005909;ENSBTAG00000016633;ENSBTAG00000013045;ENSBTAG00000007116;ENSBTAG00000031625;ENSBTAG00000001392;ENSBTAG00000005052;ENSBTAG00000047586;ENSBTAG00000006538;ENSBTAG00000003786;ENSBTAG00000010276;ENSBTAG00000000737;ENSBTAG00000014911;ENSBTAG00000002763;ENSBTAG00000027868;ENSBTAG00000018705;ENSBTAG00000010134;ENSBTAG00000019940;ENSBTAG00000027654;…	0.0928886
5	abnormal motor learning	abnormal motor learning	MP:0002804	ENSBTAG00000013469;ENSBTAG00000010152;ENSBTAG00000043948;ENSBTAG00000011246;ENSBTAG00000014179;ENSBTAG00000025522;ENSBTAG00000018463;ENSBTAG00000046413;ENSBTAG00000003111	ENSBTAG00000014992;ENSBTAG00000010152;ENSBTAG00000025522;ENSBTAG00000017312;ENSBTAG00000015904;ENSBTAG00000007395;ENSBTAG00000020923;ENSBTAG00000014916;ENSBTAG00000001244;ENSBTAG00000014179;ENSBTAG00000013219;ENSBTAG00000001874;ENSBTAG00000046413;ENSBTAG00000015401;ENSBTAG00000013469;ENSBTAG00000017512;ENSBTAG00000011246;ENSBTAG00000020518;ENSBTAG00000021282;ENSBTAG00000012222;ENSBTAG00000013632;…	0.0940635
4	perinatal lethality	perinatal lethality	MP:0002081	ENSBTAG00000011736;ENSBTAG00000000704;ENSBTAG00000002425;ENSBTAG00000011682;ENSBTAG00000004015;ENSBTAG00000009426;ENSBTAG00000002082;ENSBTAG00000013038;ENSBTAG00000017682;ENSBTAG00000031184;ENSBTAG00000009231;ENSBTAG00000018851;ENSBTAG00000048057;ENSBTAG00000001439;ENSBTAG00000005151;ENSBTAG00000000819;ENSBTAG00000001185;ENSBTAG00000010671;ENSBTAG00000001861;ENSBTAG00000020079;ENSBTAG00000044001;…	ENSBTAG00000009315;ENSBTAG00000001961;ENSBTAG00000017809;ENSBTAG00000017814;ENSBTAG00000021037;ENSBTAG00000020136;ENSBTAG00000016334;ENSBTAG00000003546;ENSBTAG00000014567;ENSBTAG00000039916;ENSBTAG00000017223;ENSBTAG00000033186;ENSBTAG00000016462;ENSBTAG00000018035;ENSBTAG00000003396;ENSBTAG00000006253;ENSBTAG00000005933;ENSBTAG00000006030;ENSBTAG00000011124;ENSBTAG00000004509;ENSBTAG00000015801;…	0.0951287
5	abnormal intestinal epithelium morphology	abnormal intestinal epithelium morphology	MP:0000488	ENSBTAG00000011736;ENSBTAG00000017019;ENSBTAG00000008969;ENSBTAG00000016414;ENSBTAG00000017339;ENSBTAG00000021574;ENSBTAG00000017024;ENSBTAG00000000563;ENSBTAG00000020480;ENSBTAG00000007599;ENSBTAG00000048237;ENSBTAG00000018153;ENSBTAG00000019302	ENSBTAG00000007195;ENSBTAG00000001977;ENSBTAG00000015978;ENSBTAG00000005812;ENSBTAG00000021523;ENSBTAG00000000752;ENSBTAG00000013180;ENSBTAG00000015547;ENSBTAG00000006240;ENSBTAG00000004705;ENSBTAG00000020355;ENSBTAG00000021761;ENSBTAG00000015666;ENSBTAG00000002177;ENSBTAG00000008756;ENSBTAG00000006474;ENSBTAG00000010347;ENSBTAG00000011632;ENSBTAG00000015505;ENSBTAG00000023429;ENSBTAG00000004735;…	0.0952838
5	increased susceptibility to ischemic brain injury	increased susceptibility to ischemic brain injury	MP:0003076	ENSBTAG00000018588;ENSBTAG00000027080;ENSBTAG00000008300;ENSBTAG00000047747;ENSBTAG00000020087;ENSBTAG00000014827;ENSBTAG00000017869	ENSBTAG00000005825;ENSBTAG00000008300;ENSBTAG00000010322;ENSBTAG00000017504;ENSBTAG00000020935;ENSBTAG00000020589;ENSBTAG00000024960;ENSBTAG00000034848;ENSBTAG00000019255;ENSBTAG00000043971;ENSBTAG00000047747;ENSBTAG00000014828;ENSBTAG00000003894;ENSBTAG00000006685;ENSBTAG00000002163;ENSBTAG00000019915;ENSBTAG00000000598;ENSBTAG00000004407;ENSBTAG00000039993;ENSBTAG00000027080;ENSBTAG00000018588;…	0.0958557
5	increased susceptibility to ischemic brain injury	increased susceptibility to ischemic brain injury	MP:0003076	ENSBTAG00000018588;ENSBTAG00000027080;ENSBTAG00000008300;ENSBTAG00000047747;ENSBTAG00000020087;ENSBTAG00000014827;ENSBTAG00000017869	ENSBTAG00000005825;ENSBTAG00000008300;ENSBTAG00000010322;ENSBTAG00000017504;ENSBTAG00000020935;ENSBTAG00000020589;ENSBTAG00000024960;ENSBTAG00000034848;ENSBTAG00000019255;ENSBTAG00000043971;ENSBTAG00000047747;ENSBTAG00000014828;ENSBTAG00000003894;ENSBTAG00000006685;ENSBTAG00000002163;ENSBTAG00000019915;ENSBTAG00000000598;ENSBTAG00000004407;ENSBTAG00000039993;ENSBTAG00000027080;ENSBTAG00000018588;…	0.0958557
4	dystrophic muscle	dystrophic muscle	MP:0000752	ENSBTAG00000021953;ENSBTAG00000006740;ENSBTAG00000013290;ENSBTAG00000002883;ENSBTAG00000009362;ENSBTAG00000012307;ENSBTAG00000008248	ENSBTAG00000021339;ENSBTAG00000001044;ENSBTAG00000017574;ENSBTAG00000012307;ENSBTAG00000022699;ENSBTAG00000044046;ENSBTAG00000008924;ENSBTAG00000012897;ENSBTAG00000008248;ENSBTAG00000003956;ENSBTAG00000016050;ENSBTAG00000013322;ENSBTAG00000003667;ENSBTAG00000008868;ENSBTAG00000020124;ENSBTAG00000009362;ENSBTAG00000011580;ENSBTAG00000010247;ENSBTAG00000006740;ENSBTAG00000001865;ENSBTAG00000002883;…	0.0958557
5	increased susceptibility to ischemic brain injury	increased susceptibility to ischemic brain injury	MP:0003076	ENSBTAG00000018588;ENSBTAG00000027080;ENSBTAG00000008300;ENSBTAG00000047747;ENSBTAG00000020087;ENSBTAG00000014827;ENSBTAG00000017869	ENSBTAG00000005825;ENSBTAG00000008300;ENSBTAG00000010322;ENSBTAG00000017504;ENSBTAG00000020935;ENSBTAG00000020589;ENSBTAG00000024960;ENSBTAG00000034848;ENSBTAG00000019255;ENSBTAG00000043971;ENSBTAG00000047747;ENSBTAG00000014828;ENSBTAG00000003894;ENSBTAG00000006685;ENSBTAG00000002163;ENSBTAG00000019915;ENSBTAG00000000598;ENSBTAG00000004407;ENSBTAG00000039993;ENSBTAG00000027080;ENSBTAG00000018588;…	0.0958557
4	abnormal total tissue mass	abnormal total tissue mass	MP:0012321	ENSBTAG00000009362;ENSBTAG00000010959;ENSBTAG00000004104;ENSBTAG00000013562;ENSBTAG00000001151;ENSBTAG00000007773;ENSBTAG00000021187;ENSBTAG00000017024;ENSBTAG00000020053;ENSBTAG00000045779;ENSBTAG00000044118;ENSBTAG00000017967;ENSBTAG00000015582;ENSBTAG00000009338;ENSBTAG00000011810;ENSBTAG00000010125;ENSBTAG00000011808;ENSBTAG00000017360;ENSBTAG00000012501;ENSBTAG00000006241;ENSBTAG00000006740;…	ENSBTAG00000013153;ENSBTAG00000017753;ENSBTAG00000000905;ENSBTAG00000037899;ENSBTAG00000010956;ENSBTAG00000017764;ENSBTAG00000006616;ENSBTAG00000003843;ENSBTAG00000030384;ENSBTAG00000017488;ENSBTAG00000017860;ENSBTAG00000003819;ENSBTAG00000006535;ENSBTAG00000002177;ENSBTAG00000003171;ENSBTAG00000010107;ENSBTAG00000047991;ENSBTAG00000001948;ENSBTAG00000001552;ENSBTAG00000032137;ENSBTAG00000013776;…	0.0963768
5	abnormal CNS synaptic transmission	abnormal CNS synaptic transmission	MP:0002206	ENSBTAG00000011150;ENSBTAG00000012729;ENSBTAG00000019838;ENSBTAG00000011100;ENSBTAG00000011076;ENSBTAG00000013116;ENSBTAG00000002738;ENSBTAG00000017222;ENSBTAG00000020569;ENSBTAG00000000529;ENSBTAG00000016414;ENSBTAG00000025522;ENSBTAG00000048057;ENSBTAG00000007740;ENSBTAG00000005042;ENSBTAG00000032183;ENSBTAG00000003109;ENSBTAG00000002425;ENSBTAG00000005710;ENSBTAG00000005078;ENSBTAG00000011461;…	ENSBTAG00000000710;ENSBTAG00000005031;ENSBTAG00000010251;ENSBTAG00000019838;ENSBTAG00000011813;ENSBTAG00000005871;ENSBTAG00000006176;ENSBTAG00000001028;ENSBTAG00000021756;ENSBTAG00000009868;ENSBTAG00000001474;ENSBTAG00000030180;ENSBTAG00000013867;ENSBTAG00000010191;ENSBTAG00000008690;ENSBTAG00000017075;ENSBTAG00000047894;ENSBTAG00000014828;ENSBTAG00000020247;ENSBTAG00000000806;ENSBTAG00000003109;…	0.0966785
4	abnormal cardiac muscle contractility	abnormal cardiac muscle contractility	MP:0002972	ENSBTAG00000017801;ENSBTAG00000021307;ENSBTAG00000020569;ENSBTAG00000007399;ENSBTAG00000019838;ENSBTAG00000020060;ENSBTAG00000016355;ENSBTAG00000005260;ENSBTAG00000017360;ENSBTAG00000017851;ENSBTAG00000015582;ENSBTAG00000021048;ENSBTAG00000018966;ENSBTAG00000008248;ENSBTAG00000014872;ENSBTAG00000022155;ENSBTAG00000017024;ENSBTAG00000010312;ENSBTAG00000001835;ENSBTAG00000002333;ENSBTAG00000017869;…	ENSBTAG00000020689;ENSBTAG00000005947;ENSBTAG00000004869;ENSBTAG00000004587;ENSBTAG00000016728;ENSBTAG00000006523;ENSBTAG00000018707;ENSBTAG00000012777;ENSBTAG00000005163;ENSBTAG00000019349;ENSBTAG00000007446;ENSBTAG00000014766;ENSBTAG00000004176;ENSBTAG00000006194;ENSBTAG00000010745;ENSBTAG00000002688;ENSBTAG00000046176;ENSBTAG00000012002;ENSBTAG00000010971;ENSBTAG00000002048;ENSBTAG00000017680;…	0.0974136
5	abnormal cardiac muscle contractility	abnormal cardiac muscle contractility	MP:0002972	ENSBTAG00000017801;ENSBTAG00000021307;ENSBTAG00000020569;ENSBTAG00000007399;ENSBTAG00000019838;ENSBTAG00000020060;ENSBTAG00000016355;ENSBTAG00000005260;ENSBTAG00000017360;ENSBTAG00000017851;ENSBTAG00000015582;ENSBTAG00000021048;ENSBTAG00000018966;ENSBTAG00000008248;ENSBTAG00000014872;ENSBTAG00000022155;ENSBTAG00000017024;ENSBTAG00000010312;ENSBTAG00000001835;ENSBTAG00000002333;ENSBTAG00000017869;…	ENSBTAG00000020689;ENSBTAG00000005947;ENSBTAG00000004869;ENSBTAG00000004587;ENSBTAG00000016728;ENSBTAG00000006523;ENSBTAG00000018707;ENSBTAG00000012777;ENSBTAG00000005163;ENSBTAG00000019349;ENSBTAG00000007446;ENSBTAG00000014766;ENSBTAG00000004176;ENSBTAG00000006194;ENSBTAG00000010745;ENSBTAG00000002688;ENSBTAG00000046176;ENSBTAG00000012002;ENSBTAG00000010971;ENSBTAG00000002048;ENSBTAG00000017680;…	0.0974136
4	abnormal redox activity	abnormal redox activity	MP:0003186	ENSBTAG00000006523;ENSBTAG00000011808;ENSBTAG00000018123;ENSBTAG00000021048;ENSBTAG00000015582;ENSBTAG00000008361;ENSBTAG00000021859;ENSBTAG00000019512;ENSBTAG00000003111;ENSBTAG00000010498;ENSBTAG00000039462;ENSBTAG00000018281;ENSBTAG00000019838;ENSBTAG00000011748;ENSBTAG00000021632;ENSBTAG00000021592;ENSBTAG00000003642;ENSBTAG00000014463	ENSBTAG00000034645;ENSBTAG00000010498;ENSBTAG00000021632;ENSBTAG00000008372;ENSBTAG00000011250;ENSBTAG00000032642;ENSBTAG00000019838;ENSBTAG00000006084;ENSBTAG00000046339;ENSBTAG00000008573;ENSBTAG00000020869;ENSBTAG00000018123;ENSBTAG00000011808;ENSBTAG00000021048;ENSBTAG00000038464;ENSBTAG00000006165;ENSBTAG00000008361;ENSBTAG00000000160;ENSBTAG00000003111;ENSBTAG00000019512;ENSBTAG00000017680;…	0.0978956
[truncated: 3,451 more rows]

## Sheet: Liver_MamPhEA
Liver ouput from MamPhEA
Level	display_name	phenotype_name	phenotype_id	ART-Norm vs ART-LOS (Liver)	Liver_Background	p_value
[truncated: 3,604 more rows]

## Sheet: DE tRF LOS targets
DE tRFs that target candidate genes in muscle and liver
tRF ID	Sequence	Subtype
RACK1
tRF-39-79MP9P9NH57S36F8	GTTTCCGTAGTGTAGTGGTTATCACGTTCGCCTCACACG	5'-tRF
tRF-39-86J8WPMN1E8Y7ZFV	TCCCACATGGTCTAGCGGTTAGGATTCCTGGTTTTCACC	5'-tRF
tRF-39-PNR8YP9LON4VN1EM	GCATTGGTGGTTCAGTGGTAGAATTCTCGCCTGCCACGC	5'-tRF
MAPK3
tRF-23-4PW3FJHPW	CTCAGTCGGTAGAGCATCAGACT	i-tRF
tRF-30-MEF91SS2PMFI	CGGATAGCTCAGTCGGTAGAGCATCAGACT	i-tRF
[truncated: 215 more rows]
