# Supplementary material for: Differentially expressed tRNA-derived fragments in bovine fetuses with assisted reproduction induced congenital overgrowth syndrome
Source: Front Genet. 2022 Nov 15;13:1055343. doi: 10.3389/fgene.2022.1055343 (PMC9705782; doi:10.3389/fgene.2022.1055343)
Supplement: Supplementary file 6 [file Table1.XLSX]

## Sheet: Liver MINTmap output
tRF_ID	Sequence	tRF_type	Parent_tRNA	B783.Liver	B892.Liver	C009.Liver	C008.Liver	J489A.Liver	J355.Liver	R868B.Liver	J649.Liver	J619.Liver	J817B.Liver
tRF-16-097JPD0	ACCTCGTGGCGCAACG	5'-tRF	TrpCCA_Chr_23_31683731-31683802_+_@2.17.16, TrpCCA_Chr_23_31674969-31675040_+_@2.17.16, TrpCCA_Chr_19_27829637-27829708_+_@2.17.16, TrpCCA_Chr_5_62677335-62677406_+_@2.17.16, TrpCCA_Chr_25_36942390-36942461_-_@2.17.16	0	0	0	0	0	0	0	1	0	0
tRF-16-097JPE0	ACCTCGTGGCGCAATG	5'-tRF	TrpCCA_Chr_19_33114203-33114274_+_@2.17.16, TrpCCA_Chr_19_34029010-34029081_-_@2.17.16	0	0	0	1	0	0	0	0	0	0
tRF-16-0MXZU50	ACATCTGCTTTACACG	i-tRF	ValTAC_Chr_23_31347498-31347570_+_@24.39.16	0	0	1	0	0	0	0	0	0	0
tRF-16-0NL7U50	ACATTCGCCTTACACG	i-tRF	ValTAC_Chr_23_31301252-31301324_-_@24.39.16, ValTAC_Chr_23_31259774-31259846_+_@24.39.16	0	0	0	0	0	0	0	0	0	1
tRF-16-0P5830E	ACCAGGATGGCCGAGT	5'-tRF	LeuTAA_Chr_9_81592121-81592203_+_@1.16.16	0	1	3	3	1	0	5	6	3	2
tRF-16-0ROB9Y0	ACCCCGAAAATGTTGG	i-tRF	MetCAT_Chr_MT_4197-4265_+_@34.49.16	0	0	0	0	1	0	0	0	0	0
tRF-16-0UFMEKE	ACCGAAGATCACGGGT	i-tRF	ThrCGT_Chr_25_13221582-13221653_+_@38.53.16	0	0	0	0	0	0	0	0	1	0
tRF-16-0UFMQKE	ACCGAAGATCGCGGGT	i-tRF	ThrCGT_Chr_19_18483974-18484045_-_@38.53.16	0	1	0	0	0	0	0	0	1	0
tRF-16-10V3WEE	AGGAGTAGGTTCGATT	i-tRF	GlnTTG_Chr_MT_4123-4194_-_@44.59.16	0	0	0	1	0	0	0	1	0	0
tRF-16-13W087E	AGGGTTCGAGTCCCTT	i-tRF	ArgCCG_Chr_25_2589149-2589221_+_@50.65.16, ArgCCG_Chr_23_30073361-30073433_-_@50.65.16, ArgTCG_Chr_19_56411984-56412056_+_@50.65.16, ArgCCG_Chr_23_30112292-30112364_+_@50.65.16, ArgTCG_Chr_20_7472320-7472392_-_@50.65.16	0	2	0	0	0	0	1	0	0	0
tRF-16-17NSRJ0	AGTCTCTTCGGGGGCG	i-tRF	LeuAAG_Chr_23_30293279-30293360_+_@43.58.16, LeuTAG_Chr_10_26471839-26471920_-_@43.58.16, LeuAAG_Chr_25_19969191-19969272_+_@43.58.16, LeuAAG_Chr_23_30011393-30011474_-_@43.58.16, LeuAAG_Chr_23_30032800-30032881_+_@43.58.16, LeuAAG_Chr_10_26483921-26484002_-_@43.58.16, LeuAAG_Chr_23_30136146-30136227_+_@43.58.16, LeuAAG_Chr_10_26438831-26438912_+_@43.58.16	0	0	0	0	1	0	0	0	1	0
tRF-16-18V0LV0	AGTGGTAGAGCGCGCG	i-tRF	AlaCGC_Chr_2_39839750-39839821_-_@14.29.16	0	0	0	0	0	0	0	0	0	1
tRF-16-1E1PZQD	AGGATAGTAGTTTATC	i-tRF	LeuTAG_Chr_MT_12038-12108_+_@9.24.16	0	0	0	1	0	0	1	1	1	1
tRF-16-1H93WBE	AGGCGTGGGTTCGAAT	i-tRF	LeuCAA_Chr_23_30067060-30067165_+_@56.71.16, LeuCAA_Chr_7_42660399-42660504_+_@56.71.16, LeuCAG_Chr_18_25307956-25308038_-_@55.70.16, LeuCAA_Chr_23_31084667-31084774_-_@56.71.16, LeuCAG_Chr_NW_020190592.1_22122-22204_+_@55.70.16, LeuCAG_Chr_NW_020190592.1_3121-3203_+_@55.70.16, LeuCAG_Chr_NW_020190592.1_12613-12695_+_@55.70.16, LeuCAA_Chr_23_31082112-31082218_+_@56.71.16, LeuCAG_Chr_3_8101782-810…	0	0	1	0	0	0	0	0	0	0
tRF-16-1KWH190	AGGGGTCGCGAGTTCG	i-tRF	ThrTGT_Chr_16_26005834-26005906_+_@42.57.16	0	0	0	0	0	0	0	0	0	1
tRF-16-1KWH19B	AGGGGTCGCGAGTTCA	i-tRF	ThrTGT_Chr_10_26468186-26468258_+_@42.57.16, ThrTGT_Chr_10_26416285-26416357_-_@42.57.16, ThrTGT_Chr_10_26481746-26481818_+_@42.57.16, ThrTGT_Chr_7_40324271-40324343_-_@42.57.16	0	0	0	0	1	0	0	0	0	0
tRF-16-1LON4VD	AGGTAGAATTCTCGCC	i-tRF	GlyCCC_Chr_6_110635525-110635595_-_@16.31.16	0	1	0	1	0	0	0	0	0	0
tRF-16-1MQ8YUE	AGGTCGCTGGTTCGAT	i-tRF	TyrGTA_Chr_10_26414624-26414713_-_@44.59.16, TyrGTA_Chr_10_26442752-26442841_+_@44.59.16, TyrGTA_Chr_20_32996084-32996172_+_@44.59.16, TyrGTA_Chr_11_72585702-72585790_-_@44.59.16, TyrGTA_Chr_21_44990709-44990798_+_@44.59.16, TyrGTA_Chr_14_30458772-30458860_+_@44.59.16, TyrGTA_Chr_21_44984358-44984447_+_@44.59.16, TyrGTA_Chr_10_26445520-26445610_+_@44.59.16, TyrGTA_Chr_21_44965004-44965093_-_@44.5…	0	0	0	0	0	1	0	1	0	0
tRF-16-1MQKYUE	AGGTCGCGGGTTCGAT	i-tRF	IleAAT_Chr_23_31039841-31039914_-_@45.60.16, IleAAT_Chr_23_31555582-31555655_-_@45.60.16, IleAAT_Chr_23_31289622-31289695_-_@45.60.16, IleAAT_Chr_23_31269709-31269782_-_@45.60.16, IleAAT_Chr_23_31254033-31254106_+_@45.60.16, IleAAT_Chr_23_31277791-31277864_+_@45.60.16, IleAAT_Chr_23_31340083-31340156_+_@45.60.16, IleAAT_Chr_23_31055460-31055533_-_@45.60.16, IleAAT_Chr_23_31291364-31291437_+_@45.6…	0	1	0	0	0	0	0	0	0	0
tRF-16-1NLE3VD	AGGTTCGAATCCTGCC	i-tRF	SerAGA_Chr_23_31119332-31119413_+_@60.75.16, SerAGA_Chr_23_31110602-31110683_+_@60.75.16, SerTGA_Chr_23_31687570-31687651_+_@60.75.16, SerAGA_Chr_23_31146083-31146164_-_@60.75.16, SerAGA_Chr_14_69054767-69054848_+_@60.75.16, SerAGA_Chr_23_31129325-31129406_-_@60.75.16, SerGGA_Chr_X_14946038-14946119_+_@60.75.16, SerAGA_Chr_23_31158022-31158103_-_@60.75.16, SerGGA_Chr_X_14853991-14854072_+_@60.75.…	0	2	0	1	1	0	1	0	3	1
tRF-16-1NLE3WE	AGGTTCGAATCCTGTT	i-tRF	SerCGA_Chr_5_57140090-57140171_-_@60.75.16	0	0	0	0	0	0	0	1	0	0
tRF-16-1NQ4YOB	AGGTTGCGTGTTCAAA	i-tRF	TrpCCA_Chr_23_31674969-31675040_+_@43.58.16, TrpCCA_Chr_19_27829637-27829708_+_@43.58.16, TrpCCA_Chr_23_31683731-31683802_+_@43.58.16, TrpCCA_Chr_19_27845886-27845957_-_@43.58.16, TrpCCA_Chr_25_36942390-36942461_-_@43.58.16	0	0	0	0	0	0	0	0	1	0
tRF-16-1PW4PU0	AGTAGTCGTGGCCGAG	5'-tRF	SerAGA_Chr_23_31124825-31124906_-_@-1A.15.16, SerAGA_Chr_23_31678541-31678622_-_@-1A.15.16, SerTGA_Chr_23_31116197-31116278_-_@-1A.15.16, SerAGA_Chr_23_31110602-31110683_+_@-1A.15.16, SerAGA_Chr_23_31129325-31129406_-_@-1A.15.16, SerTGA_Chr_23_31687570-31687651_+_@-1A.15.16, SerAGA_Chr_23_31149573-31149654_-_@-1A.15.16, SerAGA_Chr_19_49195498-49195579_-_@-1A.15.16, SerAGA_Chr_23_31146083-31146164…	0	1	0	0	0	0	0	0	0	1
tRF-16-1R969M0	AGTCCTGTCATGGTCG	i-tRF	ArgTCG_Chr_25_26621030-26621102_+_@58.73.16	0	0	0	0	0	0	0	0	0	1
tRF-16-1RNS9M0	AGTCCCTTCGTGGTCG	i-tRF	ArgCCG_Chr_25_2589149-2589221_+_@58.73.16, ArgCCG_Chr_23_30073361-30073433_-_@58.73.16, ArgTCG_Chr_19_56411984-56412056_+_@58.73.16, ArgCCG_Chr_23_30112292-30112364_+_@58.73.16	0	1	0	0	0	0	0	0	0	0
tRF-16-1RXSMM0	AGTCCTGCCGCGGTCG	i-tRF	ArgTCG_Chr_21_20804881-20804953_+_@58.73.16	0	1	0	0	0	0	0	0	1	0
tRF-16-1SP2PMB	AGTCGGCAGAGCATCA	i-tRF	LysTTT_Chr_22_59252006-59252078_+_@14.29.16	0	1	0	0	0	0	1	0	0	0
tRF-16-1V3H93E	AGTGCCCGCGTGGGTT	i-tRF	LeuTAA_Chr_23_31026539-31026621_+_@50.65.16	0	1	0	0	0	0	0	0	1	0
tRF-16-1YS2Q20	AGTTGGTAGAGCGGAG	i-tRF	TyrGTA_Chr_23_31535252-31535341_-_@14.29.16, TyrGTA_Chr_1_97560692-97560781_-_@14.29.16, TyrGTA_Chr_23_31542987-31543078_-_@14.29.16, TyrGTA_Chr_23_31535660-31535749_-_@14.29.16, TyrGTA_Chr_11_72585702-72585790_-_@14.29.16, TyrGTA_Chr_14_30458188-30458281_+_@14.29.16	0	0	0	0	0	1	0	0	0	0
tRF-16-1ZMMVMD	AGTTTCGGTCTAGTCC	i-tRF	GlyTCC_Chr_MT_9754-9822_+_@43.58.16	0	0	0	1	2	1	1	1	0	0
tRF-16-207RRND	CAAAGGTTCCGGGTTC	i-tRF	ArgTCT_Chr_3_49636867-49636951_-_@41.56.16	0	0	1	0	0	1	0	1	1	1
tRF-16-22RR33E	CAAGAGGTCCCCGGTT	i-tRF	CysGCA_Chr_19_39431222-39431293_-_@39.54.16, CysGCA_Chr_4_112555282-112555353_-_@39.54.16, CysGCA_Chr_4_112419516-112419587_-_@39.54.16, CysGCA_Chr_12_30287485-30287556_+_@39.54.16, CysGCA_Chr_19_39659890-39659961_-_@39.54.16, CysGCA_Chr_4_112550397-112550468_-_@39.54.16, CysGCA_Chr_4_112732476-112732547_+_@39.54.16, CysGCA_Chr_19_39451752-39451823_+_@39.54.16, CysGCA_Chr_19_39659156-39659227_-_@…	0	0	0	0	0	0	1	0	0	0
tRF-16-2HSJQME	CAACGGTAGCGCGTCT	i-tRF	TrpCCA_Chr_19_27829637-27829708_+_@13.28.16, TrpCCA_Chr_23_31674969-31675040_+_@13.28.16, TrpCCA_Chr_19_27845886-27845957_-_@13.28.16, TrpCCA_Chr_5_62677335-62677406_+_@13.28.16, TrpCCA_Chr_23_31683731-31683802_+_@13.28.16, TrpCCA_Chr_25_36942390-36942461_-_@13.28.16	0	0	0	0	0	0	0	0	0	1
tRF-16-2KWHR90	CAAGGTCGCGGGTTCG	i-tRF	IleAAT_Chr_19_27852162-27852235_-_@43.58.16, IleAAT_Chr_23_31041584-31041657_-_@43.58.16, IleAAT_Chr_23_31277791-31277864_+_@43.58.16, IleAAT_Chr_23_31289622-31289695_-_@43.58.16, IleAAT_Chr_23_31291364-31291437_+_@43.58.16, IleAAT_Chr_23_31039841-31039914_-_@43.58.16, IleAAT_Chr_23_31254033-31254106_+_@43.58.16, IleAAT_Chr_23_31306987-31307060_-_@43.58.16, IleAAT_Chr_23_31723652-31723725_+_@43.5…	0	0	0	0	0	0	1	0	0	1
tRF-16-2MFX790	CAATCAGCTAGTTTCG	i-tRF	GlyTCC_Chr_MT_9754-9822_+_@34.49.16	0	0	0	1	0	0	0	0	0	0
tRF-16-2MK827D	CAATCCCCGGCACCTC	i-tRF	AlaAGC_Chr_23_30141212-30141283_-_@55.70.16, AlaAGC_Chr_23_31025905-31025976_+_@55.70.16, AlaAGC_Chr_23_30149586-30149657_+_@55.70.16, AlaAGC_Chr_23_30154990-30155061_+_@55.70.16, AlaAGC_Chr_23_30148685-30148756_-_@55.70.16, AlaAGC_Chr_23_30077774-30077845_+_@55.70.16, AlaAGC_Chr_23_30085665-30085736_+_@55.70.16, AlaAGC_Chr_1_158044572-158044644_+_@56.71.16, AlaAGC_Chr_23_30284772-30284843_+_@55.…	0	1	0	0	0	0	0	0	0	0
tRF-16-2U6RM3E	CACGAGGCCCCGGGTT	i-tRF	AlaAGC_Chr_23_30085665-30085736_+_@39.54.16, AlaAGC_Chr_1_158044572-158044644_+_@39.54.16, AlaAGC_Chr_23_30141212-30141283_-_@39.54.16, AlaAGC_Chr_23_30284772-30284843_+_@39.54.16, AlaAGC_Chr_23_30149586-30149657_+_@39.54.16, AlaAGC_Chr_23_30077774-30077845_+_@39.54.16, AlaAGC_Chr_23_30148685-30148756_-_@39.54.16, AlaAGC_Chr_23_30154990-30155061_+_@39.54.16, AlaAGC_Chr_23_31025905-31025976_+_@39.…	0	0	0	0	0	0	0	0	0	1
tRF-16-2V7KYUB	CACGCGTGGGTTCGAA	i-tRF	SerGCT_Chr_19_27830143-27830224_+_@53.68.16, SerGCT_Chr_23_31285574-31285655_-_@53.68.16, SerGCT_Chr_23_31272627-31272708_+_@53.68.16, SerGCT_Chr_23_30189527-30189608_+_@53.68.16, SerGCT_Chr_23_31275759-31275840_-_@53.68.16, SerGCT_Chr_23_31691009-31691090_+_@53.68.16, SerGCT_Chr_29_44399824-44399905_+_@53.68.16, SerGCT_Chr_23_31373608-31373689_-_@53.68.16, SerGCT_Chr_10_36178992-36179073_-_@53.6…	0	0	0	0	0	0	0	0	1	0
tRF-16-2VR00P0	CACGCGGGAGACCAGG	i-tRF	AspGTC_Chr_3_3286587-3286658_-_@36.51.16	0	0	0	0	0	1	0	1	1	0
tRF-16-2W67B8B	CACGTGGCCTAACGGA	i-tRF	ArgTCG_Chr_23_31694279-31694351_-_@4.19.16	0	0	0	0	0	0	0	1	0	0
tRF-16-2W67D8B	CACGTGGCCTAATGGA	i-tRF	ArgTCG_Chr_23_30228672-30228744_+_@4.19.16, ArgTCG_Chr_1_157988436-157988508_+_@4.19.16, ArgTCG_Chr_23_31681248-31681320_-_@4.19.16, ArgTCG_Chr_20_7472320-7472392_-_@4.19.16	0	0	0	0	0	1	0	0	0	0
tRF-16-3196L80	CCGCCTGTCACGCGGG	i-tRF	AspGTC_Chr_NW_020190592.1_21473-21544_-_@28.43.16, AspGTC_Chr_5_62676636-62676707_+_@28.43.16, AspGTC_Chr_23_31091360-31091431_+_@28.43.16, AspGTC_Chr_10_17951297-17951368_+_@28.43.16, AspGTC_Chr_NW_020190592.1_30957-31028_-_@28.43.16, AspGTC_Chr_17_50874263-50874334_+_@28.43.16, AspGTC_Chr_5_60336567-60336638_+_@28.43.16, AspGTC_Chr_19_27847062-27847133_-_@28.43.16, AspGTC_Chr_3_8023793-8023864_…	0	0	0	1	0	0	0	0	2	0
tRF-16-321NR8E	CCGGAAGGTTGGTGGT	i-tRF	AsnGTT_Chr_3_21318781-21318854_+_@40.55.16	0	0	0	0	0	0	0	1	0	0
tRF-16-3282FN0	CCGGATCAGAAGATTG	i-tRF	ArgCCG_Chr_23_30073361-30073433_-_@34.49.16, ArgCCG_Chr_23_30112292-30112364_+_@34.49.16, ArgCCG_Chr_25_2589149-2589221_+_@34.49.16	0	0	0	0	0	0	0	1	0	0
tRF-16-32Q86N0	CCGGAGCTGGGGATTG	i-tRF	ArgCCG_Chr_19_48966332-48966404_+_@34.49.16	0	0	0	1	0	0	0	0	0	0
tRF-16-33DYJOB	CCGGTAATTGCATAAA	i-tRF	LeuTAA_Chr_MT_3024-3098_+_@17.32.16	0	0	0	1	0	0	0	0	0	1
tRF-16-3B56M3E	CCGAAGATCACGGGTT	i-tRF	ThrCGT_Chr_25_13221582-13221653_+_@39.54.16	0	0	0	1	0	2	0	0	0	2
tRF-16-3B9KQ40	CCGAATGGGGGCGTGG	i-tRF	LeuCAA_Chr_23_30037897-30038007_-_@48.63.16	0	0	0	0	0	1	0	0	1	0
tRF-16-3BDW9NE	CCGAAAATGTTGGTTT	i-tRF	MetCAT_Chr_MT_4197-4265_+_@37.52.16	0	0	0	0	0	0	0	0	1	0
tRF-16-3L7L73D	CCGTAGTGTAGTGGTC	i-tRF	ValAAC_Chr_23_31432884-31432956_+_@5.20.16	0	0	0	0	0	1	0	0	0	1
tRF-16-3L90Q40	CCGTATGGAGGCGTGG	i-tRF	LeuCAA_Chr_23_30067060-30067165_+_@48.63.16	0	0	0	0	0	0	1	0	0	1
tRF-16-3S7SDR0	CCTCGGTTCGAATCCG	i-tRF	HisGTG_Chr_3_21198328-21198399_+_@47.62.16, HisGTG_Chr_3_21218714-21218785_-_@47.62.16, HisGTG_Chr_3_21348793-21348864_-_@47.62.16, HisGTG_Chr_3_21276035-21276106_-_@47.62.16, HisGTG_Chr_10_65237111-65237182_+_@47.62.16, HisGTG_Chr_3_21227690-21227761_-_@47.62.16, HisGTG_Chr_3_21063580-21063651_+_@47.62.16, HisGTG_Chr_3_21148775-21148846_+_@47.62.16, HisGTG_Chr_10_65235579-65235650_+_@47.62.16, H…	0	0	0	0	0	0	0	1	0	0
tRF-16-3S9H240	CCTCGTGGCGCAATGG	i-tRF	TrpCCA_Chr_19_33114203-33114274_+_@3.18.16, TrpCCA_Chr_19_34029010-34029081_-_@3.18.16	0	0	1	0	0	1	1	0	1	0
tRF-16-43PSM80	CTAGTGCCCGCGTGGG	i-tRF	LeuTAA_Chr_23_31026539-31026621_+_@48.63.16	0	1	0	0	0	0	0	0	0	0
tRF-16-4LVF4DD	CTATATAGCACTAACC	i-tRF	LysTTT_Chr_MT_8061-8127_+_@11.26.16	0	0	0	0	0	1	0	0	1	0
tRF-16-4RRQRBD	CTCCCGGTATGGGAAC	3'-tRF	GluTTC_Chr_2_1313370-1313441_-_@58.73.16, GluTTC_Chr_12_11276302-11276373_-_@58.73.16	0	6	5	7	5	6	8	8	11	5
tRF-16-4S9H240	CTCCGTGGCGCAATGG	i-tRF	ArgTCT_Chr_3_49636867-49636951_-_@3.18.16	0	0	0	0	0	0	1	0	0	0
tRF-16-4W6VD8E	CTCGTGGCGCAATGGT	i-tRF	TrpCCA_Chr_19_34029010-34029081_-_@4.19.16, TrpCCA_Chr_19_33114203-33114274_+_@4.19.16	0	1	0	0	0	0	0	0	0	0
tRF-16-4WBF62E	CTCGTAAACAGGAGAT	i-tRF	ThrCGT_Chr_23_30176833-30176906_+_@33.48.16, ThrCGT_Chr_23_30285345-30285418_+_@33.48.16, ThrCGT_Chr_1_158045146-158045219_+_@33.48.16	0	0	0	0	0	0	0	0	0	1
tRF-16-4Y9H2M0	CTCTGTGGCGCAATCG	i-tRF	AsnGTT_Chr_3_20872402-20872475_-_@3.18.16, AsnGTT_Chr_3_21271703-21271776_-_@3.18.16, AsnGTT_Chr_13_23344136-23344209_-_@3.18.16, AsnGTT_Chr_3_20956909-20956982_+_@3.18.16, AsnGTT_Chr_7_43807816-43807889_+_@3.18.16, AsnGTT_Chr_3_20898247-20898320_-_@3.18.16, AsnGTT_Chr_3_21340083-21340156_+_@3.18.16, AsnGTT_Chr_3_22741720-22741793_-_@3.18.16, AsnGTT_Chr_3_21144119-21144192_+_@3.18.16, AsnGTT_Chr_…	0	1	0	0	0	0	1	0	0	0
tRF-16-4YMY910	CTCTGCGTTGTGGCCG	i-tRF	HisGTG_Chr_10_65237111-65237182_+_@25.40.16, HisGTG_Chr_3_20898974-20899045_+_@25.40.16, HisGTG_Chr_3_21148775-21148846_+_@25.40.16, HisGTG_Chr_10_65234844-65234915_-_@25.40.16, HisGTG_Chr_3_20873154-20873225_+_@25.40.16, HisGTG_Chr_3_21276035-21276106_-_@25.40.16, HisGTG_Chr_3_21015831-21015902_-_@25.40.16, HisGTG_Chr_3_21348793-21348864_-_@25.40.16, HisGTG_Chr_3_21063580-21063651_+_@25.40.16, H…	0	0	1	0	0	1	0	0	1	0
tRF-16-513LMJD	GAGCCCCGTACGGGCC	i-tRF	IleAAT_Chr_19_27830911-27830984_+_@58.73.16	0	0	1	0	0	0	0	0	0	0
tRF-16-53FEWSD	GAGGTAGAATTCTCGC	i-tRF	GlyCCC_Chr_6_110635525-110635595_-_@15.30.16	0	0	2	1	0	1	0	3	0	0
tRF-16-54QFQ2B	GAGTGGCGCAGCGGAA	i-tRF	iMetCAT_Chr_23_31695649-31695720_-_@5.20.16, iMetCAT_Chr_3_16711608-16711679_-_@5.20.16, iMetCAT_Chr_7_7516034-7516105_-_@5.20.16, iMetCAT_Chr_23_31687054-31687125_+_@5.20.16, iMetCAT_Chr_23_31234924-31234995_+_@5.20.16, iMetCAT_Chr_23_31019522-31019593_-_@5.20.16, iMetCAT_Chr_23_30944121-30944192_+_@5.20.16, iMetCAT_Chr_23_31121523-31121594_-_@5.20.16, iMetCAT_Chr_18_54662068-54662139_-_@5.20.16…	0	0	0	0	1	0	0	0	1	0
tRF-16-58309ME	GATGGCCGAGTGGTCT	i-tRF	LeuCAA_Chr_23_31099721-31099827_+_@6.21.16, LeuCAA_Chr_23_31082112-31082218_+_@6.21.16, LeuCAA_Chr_23_30067060-30067165_+_@6.21.16, LeuCAA_Chr_23_30037897-30038007_-_@6.21.16, LeuCAA_Chr_7_42660399-42660504_+_@6.21.16, LeuCAA_Chr_23_31084667-31084774_-_@6.21.16	0	0	0	1	0	0	0	0	0	0
tRF-16-58309NB	GATGGCCGAGTGGTTA	i-tRF	LeuTAA_Chr_23_31321927-31322009_+_@6.21.16, SerCGA_Chr_23_31329477-31329558_-_@6.21.16, SerCGA_Chr_19_27777475-27777556_-_@6.21.16, SerCGA_Chr_23_31052632-31052713_+_@6.21.16, LeuTAA_Chr_23_31026539-31026621_+_@6.21.16, SerTGA_Chr_28_24216133-24216214_+_@6.21.16, LeuTAA_Chr_9_81592121-81592203_+_@6.21.16, LeuTAA_Chr_18_38840590-38840670_-_@5.20.16, LeuTAA_Chr_23_31249557-31249639_-_@6.21.16	0	0	0	0	0	0	0	1	0	0
tRF-16-593JK4D	GATTCCCGGCCCATGC	i-tRF	GlyGCC_Chr_NW_020190592.1_4485-4555_+_@55.70.16, GlyGCC_Chr_NW_020190592.1_23486-23556_+_@55.70.16, GlyGCC_Chr_NW_020190592.1_13975-14045_+_@55.70.16	0	0	0	0	0	1	0	0	0	0
tRF-16-593KMHD	GATTCCCGGGCGGCGC	i-tRF	GlyCCC_Chr_25_546202-546272_-_@55.70.16, GlyCCC_Chr_11_68555263-68555333_-_@55.70.16	0	1	0	0	1	1	1	4	1	3
tRF-16-594L77B	GATTCCTATAGTTCTA	i-tRF	GlnTTG_Chr_MT_4123-4194_-_@56.71.16	0	0	0	0	0	0	0	1	0	0
tRF-16-59J3WDE	GATTCCAGGTTCGACT	i-tRF	ArgACG_Chr_23_31678147-31678219_-_@45.60.16, ArgACG_Chr_23_31410999-31411071_+_@45.60.16, ArgACG_Chr_10_21915554-21915626_-_@45.60.16, ArgACG_Chr_23_31574309-31574381_-_@45.60.16	0	0	1	0	0	0	0	0	0	0
tRF-16-59V3WDE	GATTCTAGGTTCGACT	i-tRF	ArgACG_Chr_23_31328208-31328280_-_@45.60.16, ArgACG_Chr_22_53626359-53626431_+_@45.60.16, ArgACG_Chr_23_31053877-31053949_+_@45.60.16, ArgACG_Chr_23_31292086-31292158_-_@45.60.16, ArgACG_Chr_23_31268990-31269062_+_@45.60.16	0	1	0	0	0	0	0	0	0	0
tRF-16-59W3ZKE	GATTCTCGGTTTGGGT	i-tRF	ProTGG_Chr_15_55651375-55651446_-_@22.37.16	0	0	0	0	0	0	1	0	0	0
tRF-16-5EX2PQB	GAGATTGAGAGCCATA	i-tRF	LysTTT_Chr_MT_8061-8127_+_@37.52.16	0	1	2	1	1	1	3	1	1	2
tRF-16-5KYUSRE	GAGGGTTCGAGTCCCT	i-tRF	ArgCCG_Chr_23_30112292-30112364_+_@49.64.16, ArgTCG_Chr_19_56411984-56412056_+_@49.64.16, ArgCCG_Chr_23_30073361-30073433_-_@49.64.16, ArgTCG_Chr_20_7472320-7472392_-_@49.64.16, ArgCCG_Chr_25_2589149-2589221_+_@49.64.16	0	0	0	0	0	1	0	0	0	0
tRF-16-5M86ERB	GAGTCTCCCAACTCCA	i-tRF	PheGAA_Chr_MT_364-430_+_@46.61.16	0	0	0	0	0	0	0	0	1	0
tRF-16-5MN1OXD	GAGTCCTGCCGACTAC	i-tRF	SerAGA_Chr_23_31149573-31149654_-_@66.81.16	0	1	0	0	0	0	0	0	0	0
tRF-16-5MN1Q3D	GAGTCCTGCCGCGGTC	i-tRF	ArgTCG_Chr_21_20804881-20804953_+_@57.72.16	0	1	1	0	0	1	0	1	1	0
tRF-16-5O6WNEE	GATAAGGCGTCTGATT	i-tRF	ArgCCG_Chr_25_2589149-2589221_+_@18.33.16, GlnCTG_Chr_5_39378287-39378359_-_@18.33.16, ArgCCG_Chr_23_30112292-30112364_+_@18.33.16, ArgCCG_Chr_23_30073361-30073433_-_@18.33.16	0	0	0	0	0	0	1	0	0	0
tRF-16-5P1NXID	GATAGAGGTTTGACTC	i-tRF	TyrGTA_Chr_MT_5618-5685_-_@41.56.16	0	0	0	0	0	0	0	2	1	0
tRF-16-5RD8ELE	GATCCAATGGACGTAT	i-tRF	LeuTAA_Chr_9_81592121-81592203_+_@37.52.16	0	0	2	4	1	1	1	0	1	1
tRF-16-5US9KDE	GATGAGTCTCCCAACT	i-tRF	PheGAA_Chr_MT_364-430_+_@43.58.16	0	0	0	0	1	1	0	0	0	0
tRF-16-5V3F89D	GATGCCCGCATCCTCC	i-tRF	AlaAGC_Chr_11_72585279-72585351_-_@57.72.16, AlaAGC_Chr_14_30458994-30459066_+_@57.72.16	0	0	0	0	0	0	0	0	1	0
tRF-16-5XXNUND	GATTATGATTTAATTC	i-tRF	ArgTCG_Chr_MT_10170-10238_+_@43.58.16	0	0	0	0	0	0	0	0	0	1
tRF-16-5Y13W0E	GATTGAGGGTTCGAGT	i-tRF	ArgTCG_Chr_20_7472320-7472392_-_@45.60.16, ArgCCG_Chr_25_2589149-2589221_+_@45.60.16, ArgTCG_Chr_19_56411984-56412056_+_@45.60.16, ArgCCG_Chr_23_30112292-30112364_+_@45.60.16, ArgCCG_Chr_23_30073361-30073433_-_@45.60.16	0	0	0	0	1	0	0	0	0	0
tRF-16-631NLND	GGAGTAGGTTCGATTC	i-tRF	GlnTTG_Chr_MT_4123-4194_-_@45.60.16	0	0	0	0	0	0	0	1	0	0
tRF-16-6978WPE	GGCTCGTTGGTCTAGT	5'-tRF	ProTGG_Chr_10_26466567-26466638_-_@1.16.16	0	1	0	0	0	0	0	0	0	0
tRF-16-6998LOE	GGCTCTGTGGCGCAAT	5'-tRF	AsnGTT_Chr_23_31517445-31517518_-_@1.16.16, ArgTCT_Chr_15_82767225-82767310_+_@1.16.16, ArgTCT_Chr_19_27762806-27762892_+_@1.16.16, ArgTCT_Chr_23_31106890-31106977_-_@1.16.16, ArgTCT_Chr_11_98945442-98945532_-_@1.16.16	0	0	0	1	0	0	0	1	1	0
tRF-16-69M8NPD	GGCTCCGTGGCTTAGC	5'-tRF	ThrAGT_Chr_23_31046447-31046520_+_@1.16.16, ThrAGT_Chr_23_31577997-31578070_+_@1.16.16, ThrAGT_Chr_3_97949989-97950062_-_@1.16.16	0	1	0	0	0	0	0	0	1	0
tRF-16-6SJF090	GGCCGCAGCAACCTCG	i-tRF	HisGTG_Chr_3_21276035-21276106_-_@36.51.16, HisGTG_Chr_10_65234844-65234915_-_@36.51.16, HisGTG_Chr_3_21348793-21348864_-_@36.51.16, HisGTG_Chr_10_65235579-65235650_+_@36.51.16, HisGTG_Chr_NW_020191468.1_8497-8568_+_@36.51.16, HisGTG_Chr_3_21198328-21198399_+_@36.51.16, HisGTG_Chr_8_29729058-29729129_+_@36.51.16, HisGTG_Chr_3_21049256-21049327_-_@36.51.16, HisGTG_Chr_3_20873154-20873225_+_@36.51.…	0	0	0	1	2	0	0	0	2	0
tRF-16-6SM83OE	GGCCGCGTGGCCTAAT	5'-tRF	ArgCCG_Chr_25_2589149-2589221_+_@1.16.16, ArgCCG_Chr_23_30112292-30112364_+_@1.16.16, ArgCCG_Chr_23_30073361-30073433_-_@1.16.16, ArgTCG_Chr_21_20804881-20804953_+_@1.16.16	0	0	0	2	1	0	0	2	0	1
tRF-16-6VB8VHD	GGCGCAACGGTAGCGC	i-tRF	TrpCCA_Chr_19_27845886-27845957_-_@9.24.16, TrpCCA_Chr_19_27829637-27829708_+_@9.24.16, TrpCCA_Chr_23_31674969-31675040_+_@9.24.16, TrpCCA_Chr_5_62677335-62677406_+_@9.24.16, TrpCCA_Chr_23_31683731-31683802_+_@9.24.16, TrpCCA_Chr_25_36942390-36942461_-_@9.24.16	0	0	0	0	0	0	1	0	0	0
tRF-16-6VD8VHD	GGCGCAATGGTAGCGC	i-tRF	TrpCCA_Chr_19_33114203-33114274_+_@9.24.16, TrpCCA_Chr_19_34029010-34029081_-_@9.24.16	0	0	0	1	0	0	0	0	0	1
tRF-16-6VM8NPD	GGCGCCGTGGCTTAGC	5'-tRF	ThrAGT_Chr_19_27777989-27778062_-_@1.16.16	0	0	0	0	0	0	0	2	0	0
tRF-16-73DJS8E	GTGGTAAGGCGTCGGT	i-tRF	ThrCGT_Chr_25_13221582-13221653_+_@15.30.16, ThrCGT_Chr_19_18483974-18484045_-_@15.30.16	0	0	0	0	0	0	0	2	0	0
tRF-16-73DL8R0	GTGGTAAGTATCCCCG	i-tRF	AspGTC_Chr_3_8099537-8099608_-_@15.30.16	0	0	0	0	0	0	1	0	1	0
tRF-16-73FJI4D	GTGGTAGAGCATGTGC	i-tRF	AlaTGC_Chr_9_17257479-17257550_+_@15.30.16	0	0	1	0	0	0	0	0	0	0
tRF-16-73FJQSD	GTGGTAGAGCGCTCGC	i-tRF	AlaAGC_Chr_23_31428985-31429057_+_@16.31.16, AlaAGC_Chr_18_23556068-23556140_+_@16.31.16, AlaAGC_Chr_23_31441253-31441325_-_@16.31.16, AlaAGC_Chr_23_31417536-31417608_+_@16.31.16, AlaAGC_Chr_29_45936210-45936282_-_@16.31.16	0	0	0	1	0	0	0	0	0	0
tRF-16-73J6L90	GTGGTCATCACGCTCG	i-tRF	ValAAC_Chr_23_31432884-31432956_+_@15.30.16	0	0	0	1	0	1	0	0	0	0
tRF-16-73UK3Y0	GTGGTTAAGGCCTTGG	i-tRF	LeuCAA_Chr_23_11760886-11760967_-_@15.30.16	0	0	0	1	0	0	0	0	0	0
tRF-16-73UKMY0	GTGGTTAAGGCGTTGG	i-tRF	LeuTAA_Chr_23_31026539-31026621_+_@15.30.16, LeuTAA_Chr_15_82767678-82767760_+_@15.30.16, SerCGA_Chr_5_57140090-57140171_-_@15.30.16, SerCGA_Chr_23_31052632-31052713_+_@15.30.16, LeuTAA_Chr_23_31321927-31322009_+_@15.30.16, LeuTAA_Chr_23_31249557-31249639_-_@15.30.16, SerCGA_Chr_23_31329477-31329558_-_@15.30.16, LeuTAA_Chr_9_81592121-81592203_+_@15.30.16, SerCGA_Chr_19_27777475-27777556_-_@15.30.…	0	1	0	0	0	0	0	0	0	0
tRF-16-73VL8R0	GTGGTTAGTATCCCCG	i-tRF	AspGTC_Chr_5_62676636-62676707_+_@15.30.16	0	0	1	0	0	0	0	1	0	0
tRF-16-76DRMD0	GTTCAAATCCCGGACG	i-tRF	ProAGG_Chr_25_2631597-2631668_+_@52.67.16, ProTGG_Chr_15_55651375-55651446_-_@52.67.16, ProCGG_Chr_25_2614114-2614185_+_@52.67.16, ProAGG_Chr_23_31554422-31554493_-_@52.67.16, ProAGG_Chr_25_2624494-2624565_+_@52.67.16, ProTGG_Chr_25_2621041-2621112_+_@52.67.16, ProCGG_Chr_23_31380820-31380891_-_@52.67.16, ProCGG_Chr_3_1004082-1004153_-_@52.67.16, ProTGG_Chr_10_26466567-26466638_-_@52.67.16, ProTG…	0	1	0	1	0	0	0	0	2	0
tRF-16-79KV0KE	GTTTCCCCGCACAGGT	i-tRF	SerCGA_Chr_5_57140090-57140171_-_@48.63.16	0	0	1	0	0	0	0	0	0	0
tRF-16-79KVPKE	GTTTCCCCGCGCAGGT	i-tRF	SerAGA_Chr_23_31119332-31119413_+_@48.63.16, SerTGA_Chr_23_31141547-31141628_+_@48.63.16, SerCGA_Chr_23_31052632-31052713_+_@48.63.16, SerAGA_Chr_19_49195498-49195579_-_@48.63.16, SerAGA_Chr_18_35387156-35387237_+_@48.63.16	0	0	1	0	2	0	1	0	0	1
tRF-16-79M89PE	GTTTCCGTGGTGTAGT	5'-tRF	ValAAC_Chr_4_107197105-107197177_-_@1.16.16	0	1	0	0	0	0	0	0	0	2
tRF-16-7IZFLW0	GTGCTTTGCACGCGTG	i-tRF	SerGCT_Chr_29_44399824-44399905_+_@45.60.16, SerGCT_Chr_23_31389424-31389505_-_@45.60.16	0	0	0	0	0	0	0	0	1	0
tRF-16-7JLJR7B	GTGGCCGAGCGGTCTA	i-tRF	LeuTAG_Chr_10_26471839-26471920_-_@7.22.16, LeuTAG_Chr_19_27762208-27762289_-_@7.22.16, LeuAAG_Chr_23_30032800-30032881_+_@7.22.16, LeuAAG_Chr_23_30011393-30011474_-_@7.22.16, LeuTAG_Chr_10_26437164-26437245_+_@7.22.16, LeuAAG_Chr_7_40319416-40319497_+_@7.22.16, LeuAAG_Chr_23_30293279-30293360_+_@7.22.16, LeuAAG_Chr_25_19969191-19969272_+_@7.22.16, LeuAAG_Chr_10_26483921-26484002_-_@7.22.16, LeuA…	0	0	0	0	1	0	0	0	1	1
tRF-16-7JPJ60D	GTGGCGCAGCGGAAGC	i-tRF	iMetCAT_Chr_3_16711608-16711679_-_@7.22.16, iMetCAT_Chr_12_21711736-21711807_-_@7.22.16, iMetCAT_Chr_23_31695649-31695720_-_@7.22.16, iMetCAT_Chr_23_31234924-31234995_+_@7.22.16, iMetCAT_Chr_23_31687054-31687125_+_@7.22.16, iMetCAT_Chr_23_31121523-31121594_-_@7.22.16, iMetCAT_Chr_23_30944121-30944192_+_@7.22.16, iMetCAT_Chr_7_7516034-7516105_-_@7.22.16, iMetCAT_Chr_18_54662068-54662139_-_@7.22.16…	0	1	1	1	0	0	0	1	0	2
tRF-16-7LSZPED	GTGTAGTCTTGCAATC	i-tRF	AlaTGC_Chr_MT_5376-5444_-_@50.65.16	0	0	0	1	0	0	0	0	0	1
tRF-16-7N2E2WD	GTGTTCAAATCACGTC	i-tRF	TrpCCA_Chr_23_31674969-31675040_+_@50.65.16, TrpCCA_Chr_19_27829637-27829708_+_@50.65.16, TrpCCA_Chr_20_41425516-41425587_-_@50.65.16, TrpCCA_Chr_23_31683731-31683802_+_@50.65.16, TrpCCA_Chr_19_27845886-27845957_-_@50.65.16, TrpCCA_Chr_25_36942390-36942461_-_@50.65.16	0	0	0	0	0	0	0	0	1	0
tRF-16-7O4B790	GTTAACTAAAGTTTCG	i-tRF	AsnGTT_Chr_MT_5446-5518_-_@34.49.16	0	2	0	0	0	1	1	1	1	0
tRF-16-7RH3SJ0	GTTCCATAGTGTAGCG	5'-tRF	ValTAC_Chr_15_82766873-82766945_-_@2.17.16	0	1	0	0	1	2	2	1	0	0
tRF-16-7S1RMH0	GTTCGAGTCCCGGCGG	i-tRF	ArgTCT_Chr_3_49636867-49636951_-_@53.68.16	0	0	0	0	0	0	0	0	0	1
tRF-16-7S1RXSD	GTTCGAGTCCTGCCGC	i-tRF	ArgTCG_Chr_21_20804881-20804953_+_@53.68.16	0	1	0	0	0	0	0	0	0	0
tRF-16-7SB1RH0	GTTCGAAACCGGGCGG	i-tRF	ValAAC_Chr_3_21265184-21265256_+_@53.68.16, ValCAC_Chr_23_31334996-31335068_-_@53.68.16, ValAAC_Chr_3_21128448-21128520_-_@53.68.16, ValTAC_Chr_23_31301252-31301324_-_@53.68.16, ValCAC_Chr_3_8134934-8135006_+_@53.68.16, ValAAC_Chr_3_20967927-20967999_+_@53.68.16, ValCAC_Chr_7_40358343-40358415_-_@53.68.16, ValAAC_Chr_3_21024315-21024387_+_@53.68.16, ValAAC_Chr_23_31050910-31050982_+_@53.68.16, Va…	0	0	0	0	0	0	0	0	0	1
tRF-16-7SDR2ZD	GTTCGAATCCCACTTC	i-tRF	LeuCAA_Chr_23_30037897-30038007_-_@64.79.16, LeuCAA_Chr_7_42660399-42660504_+_@64.79.16, LeuCAA_Chr_23_30067060-30067165_+_@64.79.16, LeuCAG_Chr_18_25307956-25308038_-_@63.78.16, LeuCAA_Chr_23_31099721-31099827_+_@64.79.16, LeuCAG_Chr_18_25307479-25307561_+_@63.78.16, LeuCAA_Chr_23_31082112-31082218_+_@64.79.16, LeuCAA_Chr_23_31084667-31084774_-_@64.79.16, LeuCAG_Chr_3_8025475-8025557_+_@63.78.16	0	0	0	0	0	0	0	0	1	0
tRF-16-7SDRJH0	GTTCGAATCCCAGCGG	i-tRF	ThrAGT_Chr_19_27777989-27778062_-_@54.69.16, ThrCGT_Chr_23_30176833-30176906_+_@54.69.16, ThrAGT_Chr_18_43596311-43596384_+_@54.69.16, ThrAGT_Chr_23_31577997-31578070_+_@54.69.16, ThrAGT_Chr_23_30127047-30127120_-_@54.69.16, ThrAGT_Chr_19_27851226-27851299_-_@54.69.16, ThrAGT_Chr_23_31342707-31342780_-_@54.69.16, ThrAGT_Chr_19_27830446-27830519_+_@54.69.16, ThrAGT_Chr_23_31046447-31046520_+_@54.6…	0	0	1	0	0	0	0	0	0	1
tRF-16-7SDRXSB	GTTCGAATCCTGCCGA	i-tRF	SerAGA_Chr_23_31124825-31124906_-_@62.77.16, SerAGA_Chr_23_31678541-31678622_-_@62.77.16, SerAGA_Chr_23_31110602-31110683_+_@62.77.16, SerAGA_Chr_23_31129325-31129406_-_@62.77.16, SerAGA_Chr_19_49195498-49195579_-_@62.77.16, SerAGA_Chr_23_31146083-31146164_-_@62.77.16, SerAGA_Chr_23_31119332-31119413_+_@62.77.16, SerAGA_Chr_19_27851584-27851665_-_@62.77.16, SerTGA_Chr_23_31141547-31141628_+_@62.7…	0	0	0	0	1	1	0	0	0	1
tRF-16-7SERM4E	GTTCGACTCCCGGTGT	i-tRF	GluTTC_Chr_12_15097784-15097855_-_@52.67.16, GluTTC_Chr_21_3228261-3228332_-_@52.67.16, GluTTC_Chr_2_128295086-128295157_-_@52.67.16	0	0	0	0	1	1	2	3	0	1
tRF-16-7SERMLE	GTTCGACTCCCGGTAT	i-tRF	GluTTC_Chr_2_1313370-1313441_-_@52.67.16, GluTTC_Chr_12_11276302-11276373_-_@52.67.16	0	0	0	0	0	0	0	0	0	1
tRF-16-7SFR2WE	GTTCGAGCCCCACGTT	i-tRF	LysCTT_Chr_10_70547066-70547138_-_@53.68.16, LysCTT_Chr_25_2624993-2625065_+_@53.68.16, LysCTT_Chr_25_2638931-2639003_+_@53.68.16, LysCTT_Chr_25_2612845-2612917_+_@53.68.16, LysCTT_Chr_25_2627614-2627686_+_@53.68.16, LysCTT_Chr_25_2633972-2634044_+_@53.68.16, ArgCCT_Chr_13_75261995-75262067_+_@53.68.16, LysCTT_Chr_3_21347701-21347773_-_@53.68.16, LysCTT_Chr_25_2617431-2617503_+_@53.68.16, LysCTT_…	0	1	0	0	0	0	0	1	0	0
tRF-16-7SFRM50	GTTCGAGCCCCGTACG	i-tRF	IleAAT_Chr_19_27830911-27830984_+_@54.69.16	0	0	0	0	0	0	0	0	1	0
tRF-16-7SHRM50	GTTCGATCCCCGTACG	i-tRF	IleAAT_Chr_23_31289622-31289695_-_@54.69.16, IleAAT_Chr_23_31291364-31291437_+_@54.69.16, IleAAT_Chr_23_31041584-31041657_-_@54.69.16, IleAAT_Chr_23_31039841-31039914_-_@54.69.16, IleAAT_Chr_23_31555582-31555655_-_@54.69.16, IleAAT_Chr_21_67103861-67103934_+_@54.69.16, IleAAT_Chr_23_31055460-31055533_-_@54.69.16, IleAAT_Chr_23_31254033-31254106_+_@54.69.16, IleAAT_Chr_23_31269709-31269782_-_@54.6…	0	0	0	1	0	0	0	0	0	1
tRF-16-7SHRMFE	GTTCGATCCCCGGCAT	i-tRF	AlaTGC_Chr_23_30125517-30125588_-_@52.67.16, AlaCGC_Chr_23_30164841-30164912_+_@52.67.16, AlaCGC_Chr_23_31556129-31556200_-_@52.67.16, AlaTGC_Chr_17_50880741-50880812_+_@52.67.16, AlaCGC_Chr_6_37118306-37118377_-_@52.67.16, AlaTGC_Chr_23_30183915-30183986_+_@52.67.16, AlaTGC_Chr_7_40344975-40345046_+_@52.67.16, AlaTGC_Chr_23_30179834-30179905_-_@52.67.16	0	0	0	0	1	0	1	0	0	0
tRF-16-7SHRRNE	GTTCGATCCCGGGTTT	i-tRF	PheGAA_Chr_23_30099812-30099884_+_@53.68.16, PheGAA_Chr_23_30015491-30015563_+_@53.68.16, PheGAA_Chr_12_69059075-69059147_-_@53.68.16, PheGAA_Chr_23_30126273-30126345_+_@53.68.16, PheGAA_Chr_17_50876655-50876727_+_@53.68.16, PheGAA_Chr_7_43807611-43807683_-_@53.68.16	0	0	0	0	0	0	0	1	0	0
tRF-16-7SIRMJ0	GTTCGATTCCCGGGCG	i-tRF	GlyCCC_Chr_25_546202-546272_-_@51.66.16, GlyCCC_Chr_11_68555263-68555333_-_@51.66.16	0	0	0	0	0	1	0	0	0	0
tRF-16-7X8W9ME	GTTTATCCGTTGGTCT	i-tRF	LeuTAG_Chr_MT_12038-12108_+_@18.33.16	0	0	1	3	0	0	2	0	0	0
tRF-16-7XVRYR0	GTTTATATCCTTCCCG	i-tRF	MetCAT_Chr_MT_4197-4265_+_@49.64.16	0	0	0	0	1	0	0	0	0	0
tRF-16-808HWK0	TCAAGTCACGTCGGGG	i-tRF	TrpCCA_Chr_19_34029010-34029081_-_@54.69.16	0	0	0	0	0	0	0	0	1	1
tRF-16-821IQ4E	TCAGAAGGCTGCGTGT	i-tRF	TrpCCA_Chr_5_62677335-62677406_+_@38.53.16	0	0	0	1	0	0	0	0	0	0
tRF-16-83RPFV0	TCAGTGGTAGAGCGCG	i-tRF	AlaAGC_Chr_23_30148685-30148756_-_@12.27.16, AlaCGC_Chr_2_39839750-39839821_-_@12.27.16, AlaAGC_Chr_23_30186336-30186407_-_@12.27.16, AlaAGC_Chr_1_158044572-158044644_+_@12.27.16, AlaAGC_Chr_23_30284772-30284843_+_@12.27.16, AlaAGC_Chr_23_30154990-30155061_+_@12.27.16, AlaCGC_Chr_23_30090290-30090361_+_@12.27.16, AlaAGC_Chr_23_30141212-30141283_-_@12.27.16, AlaCGC_Chr_23_30156916-30156987_+_@12.2…	0	0	0	0	0	0	1	0	1	0
tRF-16-86RM7KE	TCCCAGGGTCGTGGGT	i-tRF	LysCTT_Chr_4_75268361-75268433_-_@39.54.16, LysCTT_Chr_21_30269857-30269929_-_@39.54.16, LysCTT_Chr_10_70547066-70547138_-_@39.54.16	0	0	0	0	0	0	0	1	0	0
tRF-16-86V7DPE	TCCCATATCTAATAGT	i-tRF	SerGCT_Chr_MT_11977-12036_+_@33.48.16	0	0	0	1	1	0	0	1	0	0
tRF-16-88FYREE	TCCGGAGCTGGGGATT	i-tRF	ArgCCG_Chr_19_48966332-48966404_+_@33.48.16	0	0	0	1	0	0	0	1	0	1
tRF-16-88RH93E	TCCGGGGGCGTGGGTT	i-tRF	LeuAAG_Chr_7_40319416-40319497_+_@49.64.16	0	0	0	0	1	0	0	1	0	0
tRF-16-8BR9M3E	TCAAAGGTTCCGGGTT	i-tRF	ArgTCT_Chr_3_49636867-49636951_-_@40.55.16	0	5	1	0	1	0	0	0	2	1
tRF-16-8BRY93E	TCAAAGGTTGTGGGTT	i-tRF	ArgTCT_Chr_19_27762806-27762892_+_@40.55.16, ArgTCT_Chr_11_98945442-98945532_-_@40.55.16, ArgTCT_Chr_15_82767225-82767310_+_@40.55.16	0	1	0	0	0	0	0	0	0	1
tRF-16-8EKSPME	TCAATCCCCGGCATCT	i-tRF	AlaTGC_Chr_3_107039873-107039944_-_@54.69.16, AlaTGC_Chr_17_50873932-50874003_-_@54.69.16, AlaTGC_Chr_6_91709768-91709839_+_@54.69.16, AlaCGC_Chr_2_39839750-39839821_-_@54.69.16	0	0	0	2	0	0	0	0	0	0
tRF-16-8HM2OS0	TCACGCGGGAGACCGG	i-tRF	AspGTC_Chr_5_60336567-60336638_+_@35.50.16, AspGTC_Chr_17_50877234-50877305_+_@35.50.16, AspGTC_Chr_NW_020190592.1_2468-2539_-_@35.50.16, AspGTC_Chr_NW_020190592.1_30957-31028_-_@35.50.16, AspGTC_Chr_23_31145310-31145381_-_@35.50.16, AspGTC_Chr_NW_020190592.1_21473-21544_-_@35.50.16, AspGTC_Chr_17_50874263-50874334_+_@35.50.16, AspGTC_Chr_23_31091360-31091431_+_@35.50.16, AspGTC_Chr_5_62676636-62…	0	1	0	2	1	0	0	0	1	0
tRF-16-8IYV45B	TCACTTTCGCCTCACA	i-tRF	ValCAC_Chr_29_27327432-27327504_-_@22.37.16	0	0	0	0	0	0	0	1	0	0
tRF-16-8NWE6W0	TCATTTCGATGGCGTG	i-tRF	LeuTAG_Chr_25_19870711-19870792_-_@45.60.16	0	0	0	0	1	0	0	0	0	0
tRF-16-8P7SERE	TCCAGGTTCGACTCCT	i-tRF	ArgACG_Chr_10_21915554-21915626_-_@48.63.16, ArgACG_Chr_23_31410999-31411071_+_@48.63.16, ArgACG_Chr_23_31678147-31678219_-_@48.63.16, ArgACG_Chr_23_31574309-31574381_-_@48.63.16	0	0	0	0	0	0	0	0	1	0
tRF-16-8Q1WF8E	TCCATAGTGTAGCGGT	i-tRF	ValTAC_Chr_15_82766873-82766945_-_@4.19.16	0	0	1	0	0	0	0	0	0	0
tRF-16-8Q9VZVB	TCCATTGTGCTTTGCA	i-tRF	SerGCT_Chr_23_31389424-31389505_-_@39.54.16, SerGCT_Chr_29_44399824-44399905_+_@39.54.16	0	0	0	1	0	0	0	0	0	0
tRF-16-8UI26W0	TCCGAATGGAGGCGTG	i-tRF	LeuCAA_Chr_23_31082112-31082218_+_@47.62.16, LeuCAA_Chr_7_42660399-42660504_+_@47.62.16, LeuCAA_Chr_23_31084667-31084774_-_@47.62.16	0	0	0	0	0	1	0	0	0	0
tRF-16-8W6VD8B	TCCGTGGCGCAATGGA	i-tRF	ArgTCT_Chr_3_49636867-49636951_-_@4.19.16	0	0	0	2	0	1	0	2	0	0
tRF-16-94VH7PD	TGGTGTAGCGGTTAGC	i-tRF	ValTAC_Chr_23_31301252-31301324_-_@8.23.16, ValTAC_Chr_23_31259774-31259846_+_@8.23.16	0	3	0	0	0	0	1	0	0	0
tRF-16-99BMEM0	TGTTCAAATCACGTCG	i-tRF	TrpCCA_Chr_20_41425516-41425587_-_@51.66.16, TrpCCA_Chr_19_27845886-27845957_-_@51.66.16, TrpCCA_Chr_23_31683731-31683802_+_@51.66.16, TrpCCA_Chr_19_27829637-27829708_+_@51.66.16, TrpCCA_Chr_25_36942390-36942461_-_@51.66.16, TrpCCA_Chr_23_31674969-31675040_+_@51.66.16	0	0	0	0	0	1	0	0	0	0
tRF-16-9DS48V0	TGGACGTATGTCCGCG	i-tRF	LeuTAA_Chr_9_81592121-81592203_+_@44.59.16	0	0	0	0	1	0	0	0	0	0
tRF-16-9EWX63B	TGGATTCTTAGGAGTA	i-tRF	GlnTTG_Chr_MT_4123-4194_-_@35.50.16	0	1	0	0	0	0	0	0	0	0
tRF-16-9KZR3HD	TGGGGTTTCCCCGCGC	i-tRF	SerCGA_Chr_23_31052632-31052713_+_@44.59.16, SerAGA_Chr_19_49195498-49195579_-_@44.59.16, SerAGA_Chr_23_31119332-31119413_+_@44.59.16, SerTGA_Chr_23_31141547-31141628_+_@44.59.16, SerAGA_Chr_18_35387156-35387237_+_@44.59.16	0	0	0	0	0	0	0	0	0	1
tRF-16-9L5H3VE	TGGTAGAGCGCCTGCT	i-tRF	AlaTGC_Chr_23_30179834-30179905_-_@16.31.16	0	0	0	1	0	0	0	0	0	0
tRF-16-9LQHWUD	TGGTAGCGCGTCTGAC	i-tRF	TrpCCA_Chr_19_34029010-34029081_-_@16.31.16, TrpCCA_Chr_19_33114203-33114274_+_@16.31.16	0	0	1	0	0	0	0	0	1	0
tRF-16-9MUKLY0	TGGTCTAAGGCGCTGG	i-tRF	LeuAAG_Chr_10_26493483-26493564_-_@16.31.16, LeuTAG_Chr_25_19870711-19870792_-_@16.31.16	0	0	0	1	0	0	0	0	0	0
tRF-16-9NDJ78B	TGGTTAAGGCGTTGGA	i-tRF	SerCGA_Chr_19_27777475-27777556_-_@16.31.16, LeuTAA_Chr_23_31026539-31026621_+_@16.31.16, LeuTAA_Chr_15_82767678-82767760_+_@16.31.16, LeuTAA_Chr_9_81592121-81592203_+_@16.31.16, LeuTAA_Chr_23_31249557-31249639_-_@16.31.16, LeuTAA_Chr_23_31321927-31322009_+_@16.31.16, SerTGA_Chr_28_24216133-24216214_+_@16.31.16, SerCGA_Chr_5_57140090-57140171_-_@16.31.16, SerCGA_Chr_23_31052632-31052713_+_@16.31.…	0	0	0	2	0	0	1	1	0	0
tRF-16-9RQ4R90	TGTCCGCGTGGGTTCG	i-tRF	LeuTAA_Chr_9_81592121-81592203_+_@52.67.16	0	0	0	1	1	0	1	0	0	0
tRF-16-B11KWHB	AAACCAGGGGTCGCGA	i-tRF	ThrTGT_Chr_7_40324271-40324343_-_@37.52.16, ThrTGT_Chr_16_26005834-26005906_+_@37.52.16, ThrTGT_Chr_10_26481746-26481818_+_@37.52.16, ThrTGT_Chr_10_26468186-26468258_+_@37.52.16, ThrTGT_Chr_10_26416285-26416357_-_@37.52.16	0	0	1	0	0	0	0	0	0	0
tRF-16-B33W01E	AAAGTCCTGTACACCT	i-tRF	AspGTC_Chr_MT_7304-7372_+_@52.67.16	0	0	0	0	0	0	1	1	1	0
tRF-16-B4S2QID	AAATGGTAGAGCGCTC	i-tRF	AlaAGC_Chr_11_72585279-72585351_-_@14.29.16, AlaAGC_Chr_14_30458994-30459066_+_@14.29.16, AlaAGC_Chr_23_31433404-31433476_+_@14.29.16, AlaAGC_Chr_23_31539124-31539196_+_@14.29.16	0	0	0	1	1	0	0	0	1	0
tRF-16-B6R3LU0	AACCAGGGGTCGCGAG	i-tRF	ThrTGT_Chr_16_26005834-26005906_+_@38.53.16, ThrTGT_Chr_10_26481746-26481818_+_@38.53.16, ThrTGT_Chr_7_40324271-40324343_-_@38.53.16, ThrTGT_Chr_10_26468186-26468258_+_@38.53.16, ThrTGT_Chr_10_26416285-26416357_-_@38.53.16	0	0	0	0	0	1	0	0	0	0
tRF-16-BM32LJD	AAATCCCGGACGAGCC	i-tRF	ProCGG_Chr_23_31380820-31380891_-_@56.71.16, ProTGG_Chr_25_2630255-2630326_+_@56.71.16, ProAGG_Chr_25_2634588-2634659_+_@56.71.16, ProAGG_Chr_4_92756488-92756559_+_@56.71.16, ProTGG_Chr_25_2628848-2628919_+_@56.71.16, ProAGG_Chr_25_2624494-2624565_+_@56.71.16, ProAGG_Chr_3_1003350-1003421_+_@56.71.16, ProTGG_Chr_10_26466567-26466638_-_@56.71.16, ProTGG_Chr_25_2625955-2626026_+_@56.71.16, ProCGG_C…	0	1	3	1	0	2	3	0	0	3
tRF-16-BMEMR3D	AAATCACGTCGGGGTC	i-tRF	TrpCCA_Chr_23_31674969-31675040_+_@56.71.16, TrpCCA_Chr_19_27829637-27829708_+_@56.71.16, TrpCCA_Chr_20_41425516-41425587_-_@56.71.16, TrpCCA_Chr_23_31683731-31683802_+_@56.71.16, TrpCCA_Chr_19_27845886-27845957_-_@56.71.16, TrpCCA_Chr_25_36942390-36942461_-_@56.71.16	0	0	1	0	0	1	0	0	1	0
tRF-16-BMW36DD	AAATCTCGGTGGAACC	i-tRF	GlnCTG_Chr_23_30037406-30037477_+_@56.71.16, GlnCTG_Chr_10_12743209-12743280_-_@56.71.16, GlnCTG_Chr_19_27761705-27761776_+_@56.71.16, GlnCTG_Chr_23_31135564-31135635_-_@56.71.16	0	2	0	1	0	1	0	1	2	1
tRF-16-BS6POFD	AACCGGGCAGGAACAC	3'-tRF	ValCAC_Chr_3_21262480-21262552_+_@59.74.16	0	0	0	0	0	0	0	1	0	0
tRF-16-BV2KWH0	AACGCCAAGGTCGCGG	i-tRF	IleAAT_Chr_23_31291364-31291437_+_@38.53.16, IleAAT_Chr_19_27852162-27852235_-_@38.53.16, IleAAT_Chr_23_31041584-31041657_-_@38.53.16, IleAAT_Chr_23_31289622-31289695_-_@38.53.16, IleAAT_Chr_23_31723652-31723725_+_@38.53.16, IleAAT_Chr_23_31055460-31055533_-_@38.53.16, IleAAT_Chr_23_31340083-31340156_+_@38.53.16, IleAAT_Chr_23_31306987-31307060_-_@38.53.16, IleAAT_Chr_23_31039841-31039914_-_@38.5…	0	0	0	0	1	0	0	0	0	0
tRF-16-D4B33WB	AAGTGAAAGTCCTGTA	i-tRF	AspGTC_Chr_MT_7304-7372_+_@47.62.16	0	0	1	2	0	1	0	1	1	1
tRF-16-D8RZKSD	AATGGGGTTTCCCCGC	i-tRF	SerCGA_Chr_5_57140090-57140171_-_@42.57.16, SerCGA_Chr_23_31052632-31052713_+_@42.57.16	0	1	0	0	0	0	0	0	0	1
tRF-16-D8V0L90	AATGGTAGAGCGCTCG	i-tRF	AlaAGC_Chr_23_31539124-31539196_+_@15.30.16, AlaAGC_Chr_14_30458994-30459066_+_@15.30.16, AlaAGC_Chr_23_31433404-31433476_+_@15.30.16, AlaAGC_Chr_11_72585279-72585351_-_@15.30.16	0	1	0	0	0	0	0	0	0	0
tRF-16-DEXK7SB	AAGATTGAGGGTTCGA	i-tRF	ArgCCG_Chr_25_2589149-2589221_+_@43.58.16, ArgTCG_Chr_23_31681248-31681320_-_@43.58.16, ArgCCG_Chr_23_30073361-30073433_-_@43.58.16, ArgTCG_Chr_23_30228672-30228744_+_@43.58.16, ArgTCG_Chr_19_56411984-56412056_+_@43.58.16, ArgCCG_Chr_23_30112292-30112364_+_@43.58.16, ArgTCG_Chr_23_31694279-31694351_-_@43.58.16, ArgTCG_Chr_20_7472320-7472392_-_@43.58.16, ArgTCG_Chr_1_157988436-157988508_+_@43.58.16	0	1	0	0	0	0	0	0	0	0
tRF-16-DF7UK80	AAGCAGTTGACCCGGG	i-tRF	GlyTCC_Chr_NW_020190592.1_30154-30225_-_@37.52.16, GlyTCC_Chr_7_19428535-19428606_-_@37.52.16, GlyTCC_Chr_19_27846569-27846640_+_@37.52.16, GlyTCC_Chr_NW_020190592.1_1649-1720_-_@37.52.16, GlyTCC_Chr_6_73540827-73540898_+_@37.52.16, GlyTCC_Chr_3_8024754-8024825_-_@37.52.16, GlyTCC_Chr_NW_020190592.1_11157-11228_-_@37.52.16, GlyTCC_Chr_NW_020190592.1_20654-20725_-_@37.52.16, GlyTCC_Chr_3_8098701-8…	0	0	1	1	0	0	0	0	0	0
tRF-16-DIHLPIB	AAGCTATATAGCACTA	i-tRF	LysTTT_Chr_MT_8061-8127_+_@8.23.16	0	0	0	0	0	0	1	0	0	0
tRF-16-DMEMR3D	AAGTCACGTCGGGGTC	i-tRF	TrpCCA_Chr_19_34029010-34029081_-_@56.71.16	0	0	0	0	0	0	0	0	0	1
tRF-16-DR3JH9D	AATCCCCGGCATCTCC	i-tRF	AlaTGC_Chr_3_107039873-107039944_-_@56.71.16, AlaTGC_Chr_17_50873932-50874003_-_@56.71.16, AlaTGC_Chr_6_91709768-91709839_+_@56.71.16, AlaCGC_Chr_2_39839750-39839821_-_@56.71.16	0	0	0	1	0	1	0	2	1	1
tRF-16-DRI8RZD	AATCCATTGGGGTTTC	i-tRF	SerTGA_Chr_23_31141547-31141628_+_@37.52.16, SerAGA_Chr_23_31119332-31119413_+_@37.52.16, SerAGA_Chr_18_35387156-35387237_+_@37.52.16, SerAGA_Chr_19_49195498-49195579_-_@37.52.16	0	0	0	0	1	0	1	0	0	0
tRF-16-DRJHR1E	AATCCCAGCGGGGCCT	i-tRF	ThrAGT_Chr_23_31257404-31257477_+_@59.74.16, ThrCGT_Chr_23_30176833-30176906_+_@59.74.16, ThrAGT_Chr_23_31303618-31303691_-_@59.74.16, ThrAGT_Chr_23_31577997-31578070_+_@59.74.16, ThrAGT_Chr_23_30127047-30127120_-_@59.74.16, ThrAGT_Chr_23_31342707-31342780_-_@59.74.16, ThrAGT_Chr_23_31046447-31046520_+_@59.74.16	0	0	0	0	0	0	0	0	0	1
tRF-16-E0PRRND	ACGAGGCCCCGGGTTC	i-tRF	AlaAGC_Chr_23_30141212-30141283_-_@40.55.16, AlaAGC_Chr_23_31025905-31025976_+_@40.55.16, AlaAGC_Chr_23_30149586-30149657_+_@40.55.16, AlaCGC_Chr_23_30121277-30121348_-_@40.55.16, AlaAGC_Chr_23_30154990-30155061_+_@40.55.16, AlaAGC_Chr_23_30148685-30148756_-_@40.55.16, AlaAGC_Chr_23_30077774-30077845_+_@40.55.16, AlaAGC_Chr_23_30085665-30085736_+_@40.55.16, AlaAGC_Chr_23_30284772-30284843_+_@40.5…	0	1	0	0	0	0	0	0	0	0
tRF-16-E3FVSYB	ACGGTAGCGCGTCTGA	i-tRF	TrpCCA_Chr_23_31674969-31675040_+_@15.30.16, TrpCCA_Chr_5_62677335-62677406_+_@15.30.16, TrpCCA_Chr_19_27845886-27845957_-_@15.30.16, TrpCCA_Chr_25_36942390-36942461_-_@15.30.16, TrpCCA_Chr_19_27829637-27829708_+_@15.30.16, TrpCCA_Chr_23_31683731-31683802_+_@15.30.16	0	0	0	1	2	0	0	1	0	1
tRF-16-EO1ZM80	ACTAAAGTTTCGTGGG	i-tRF	AsnGTT_Chr_MT_5446-5518_-_@38.53.16	0	0	1	0	0	0	0	0	0	0
tRF-16-ERML92B	ACTCCCGGTATGGGAA	i-tRF	GluTTC_Chr_12_11276302-11276373_-_@57.72.16, GluTTC_Chr_2_1313370-1313441_-_@57.72.16	0	1	0	0	0	0	0	0	0	0
tRF-16-EY5J7KE	ACTTGGAGGCGTGGGT	i-tRF	LeuCAA_Chr_23_31099721-31099827_+_@50.65.16	0	0	0	0	0	0	0	1	0	0
tRF-16-F0I51ND	AGAAGATTACAGGTTC	i-tRF	ArgTCG_Chr_25_26621030-26621102_+_@41.56.16, ArgTCG_Chr_25_26615804-26615876_+_@41.56.16	0	0	0	0	0	0	1	0	2	0
tRF-16-F36VF8B	AGAGTGGCGCAGCGGA	i-tRF	iMetCAT_Chr_23_31121523-31121594_-_@4.19.16, iMetCAT_Chr_23_31019522-31019593_-_@4.19.16, iMetCAT_Chr_23_31695649-31695720_-_@4.19.16, iMetCAT_Chr_7_7516034-7516105_-_@4.19.16, iMetCAT_Chr_12_21711736-21711807_-_@4.19.16, iMetCAT_Chr_18_54662068-54662139_-_@4.19.16, iMetCAT_Chr_23_30944121-30944192_+_@4.19.16, iMetCAT_Chr_23_31234924-31234995_+_@4.19.16, iMetCAT_Chr_3_16711608-16711679_-_@4.19.16…	0	3	4	2	3	3	2	3	3	4
tRF-16-FKVBY90	AGAGGTAGAATTCTCG	i-tRF	GlyCCC_Chr_6_110635525-110635595_-_@14.29.16	0	0	0	0	0	0	0	0	1	1
tRF-16-FKY4IN0	AGAGGTTATGATGTTG	i-tRF	SerTGA_Chr_MT_7229-7299_-_@14.29.16	0	0	0	0	1	0	1	0	0	0
tRF-16-FMD0SRD	AGATCAAGAGGTCCCC	i-tRF	CysGCA_Chr_19_39431222-39431293_-_@35.50.16, CysGCA_Chr_19_39659890-39659961_-_@35.50.16, CysGCA_Chr_4_112419516-112419587_-_@35.50.16, CysGCA_Chr_4_112531902-112531973_+_@35.50.16, CysGCA_Chr_4_112392128-112392199_-_@35.50.16, CysGCA_Chr_19_39451752-39451823_+_@35.50.16, CysGCA_Chr_4_112555282-112555353_-_@35.50.16, CysGCA_Chr_19_39448382-39448453_-_@35.50.16, CysGCA_Chr_4_112550397-112550468_-_…	0	0	0	0	0	0	0	0	1	0
tRF-16-FN4KYUD	AGATTCTAGGTTCGAC	i-tRF	ArgACG_Chr_23_31292086-31292158_-_@44.59.16, ArgACG_Chr_23_31268990-31269062_+_@44.59.16, ArgACG_Chr_23_31053877-31053949_+_@44.59.16, ArgACG_Chr_22_53626359-53626431_+_@44.59.16, ArgACG_Chr_23_31328208-31328280_-_@44.59.16	0	0	0	0	0	0	0	0	1	0
tRF-16-FN50KLE	AGATTGAGAGCCATAT	i-tRF	LysTTT_Chr_MT_8061-8127_+_@38.53.16	0	1	0	1	4	0	0	1	0	0
tRF-16-FN5KYU0	AGATTGAGGGTTCGAG	i-tRF	ArgTCG_Chr_20_7472320-7472392_-_@44.59.16, ArgTCG_Chr_19_56411984-56412056_+_@44.59.16, ArgCCG_Chr_25_2589149-2589221_+_@44.59.16, ArgCCG_Chr_23_30112292-30112364_+_@44.59.16, ArgCCG_Chr_23_30073361-30073433_-_@44.59.16	0	1	2	0	1	0	0	2	2	0
tRF-16-FRROZFE	AGCCCGGTAATTGCAT	i-tRF	LeuTAA_Chr_MT_3024-3098_+_@14.29.16	0	0	0	0	3	0	0	0	0	0
tRF-16-FU91540	AGCGATGGCCGAGTGG	i-tRF	SerTGA_Chr_28_24216133-24216214_+_@3.18.16	0	0	0	0	0	0	0	0	1	0
tRF-16-FVQ3EXE	AGCGCGCGGTACTTAT	i-tRF	IleTAT_Chr_23_31395317-31395410_-_@22.37.16, IleTAT_Chr_11_25140474-25140566_+_@22.37.16, IleTAT_Chr_23_30232404-30232497_-_@22.37.16, IleTAT_Chr_1_157992168-157992261_-_@22.37.16, IleTAT_Chr_18_49107397-49107489_-_@22.37.16, IleTAT_Chr_23_31068719-31068812_-_@22.37.16	0	0	1	0	0	0	0	0	0	0
tRF-16-FX79R7B	AGCTAGTTTCGGTCTA	i-tRF	GlyTCC_Chr_MT_9754-9822_+_@39.54.16	0	0	0	0	0	0	0	1	1	1
tRF-16-FXVP2XB	AGCTATATAGCACTAA	i-tRF	LysTTT_Chr_MT_8061-8127_+_@9.24.16	0	0	0	0	1	0	0	0	0	0
tRF-16-H13BDWE	ATACCCCGAAAATGTT	i-tRF	MetCAT_Chr_MT_4197-4265_+_@32.47.16	0	0	0	0	0	0	0	1	0	0
tRF-16-H2RZO9D	ATAGAGGTTTGACTCC	i-tRF	TyrGTA_Chr_MT_5618-5685_-_@42.57.16	0	0	0	0	0	0	0	1	0	0
tRF-16-H4SXQ3E	ATATGGTCTAGCGGTT	i-tRF	GluTTC_Chr_12_11276302-11276373_-_@5.20.16, GluTTC_Chr_2_1313370-1313441_-_@5.20.16	0	0	0	0	0	0	0	0	1	0
tRF-16-H5ZS36D	ATCACTTTCGCCTCAC	i-tRF	ValCAC_Chr_29_27327432-27327504_-_@21.36.16	0	0	0	0	0	0	1	0	1	0
tRF-16-H7M87SB	ATCCTCGTGGGTTCGA	i-tRF	LeuTAA_Chr_15_82767678-82767760_+_@53.68.16	0	1	0	0	0	0	0	0	0	0
tRF-16-HLPIB7E	ATATAGCACTAACCTT	i-tRF	LysTTT_Chr_MT_8061-8127_+_@13.28.16	0	1	0	0	0	0	0	1	0	0
tRF-16-HMNRM5E	ATATCCTTCCCGTACT	i-tRF	MetCAT_Chr_MT_4197-4265_+_@53.68.16	0	0	0	0	0	0	0	1	0	0
tRF-16-HO53KS0	ATCAAGAGGTCCCCGG	i-tRF	CysGCA_Chr_19_39448382-39448453_-_@37.52.16, CysGCA_Chr_19_39431222-39431293_-_@37.52.16, CysGCA_Chr_4_112550397-112550468_-_@37.52.16, CysGCA_Chr_4_112419516-112419587_-_@37.52.16, CysGCA_Chr_19_39451752-39451823_+_@37.52.16, CysGCA_Chr_4_112732476-112732547_+_@37.52.16, CysGCA_Chr_12_30287485-30287556_+_@37.52.16, CysGCA_Chr_19_39659890-39659961_-_@37.52.16, CysGCA_Chr_4_112555282-112555353_-_@…	0	0	0	0	1	0	0	0	0	1
tRF-16-HRF867D	ATCCCAGCGGGGCCTC	3'-tRF	ThrAGT_Chr_23_31046447-31046520_+_@60.75.16, ThrCGT_Chr_23_30176833-30176906_+_@60.75.16, ThrAGT_Chr_23_31342707-31342780_-_@60.75.16, ThrAGT_Chr_23_31303618-31303691_-_@60.75.16, ThrAGT_Chr_23_30127047-30127120_-_@60.75.16, ThrAGT_Chr_23_31257404-31257477_+_@60.75.16, ThrAGT_Chr_23_31577997-31578070_+_@60.75.16	0	0	0	1	0	1	0	1	0	0
tRF-16-HRYWRYD	ATCCCTTCGTGGTTGC	3'-tRF	ArgTCG_Chr_23_30228672-30228744_+_@59.74.16, ArgTCG_Chr_1_157988436-157988508_+_@59.74.16, ArgTCG_Chr_23_31681248-31681320_-_@59.74.16	0	0	0	0	1	0	0	2	0	0
tRF-16-HVRNLDD	ATCGCGGGTTCGAACC	i-tRF	ThrCGT_Chr_19_18483974-18484045_-_@45.60.16	0	0	0	0	0	1	0	0	1	0
tRF-16-I0WR2ID	ATGAGTCTCCCAACTC	i-tRF	PheGAA_Chr_MT_364-430_+_@44.59.16	0	0	0	0	0	0	2	0	0	1
tRF-16-I71NLID	ATTCTAGGTTCGACTC	i-tRF	ArgACG_Chr_23_31292086-31292158_-_@46.61.16, ArgACG_Chr_23_31053877-31053949_+_@46.61.16, ArgACG_Chr_23_31268990-31269062_+_@46.61.16, ArgACG_Chr_23_31328208-31328280_-_@46.61.16, ArgACG_Chr_22_53626359-53626431_+_@46.61.16	0	0	1	0	0	0	0	0	0	0
tRF-16-I958M80	ATTTCGATGGCGTGGG	i-tRF	LeuTAG_Chr_25_19870711-19870792_-_@47.62.16	0	0	0	0	0	0	0	2	0	0
tRF-16-IEWS7Y0	ATGATTCTCGGTTTGG	i-tRF	ProTGG_Chr_15_55651375-55651446_-_@20.35.16	0	0	0	0	0	0	1	0	0	0
tRF-16-IIKQHXB	ATGCTCCCATATCTAA	i-tRF	SerGCT_Chr_MT_11977-12036_+_@29.44.16	0	0	0	0	0	0	0	0	2	0
tRF-16-IKE7UMD	ATGGGACTCTTAATCC	i-tRF	LysCTT_Chr_4_75268361-75268433_-_@26.41.16, LysCTT_Chr_10_70547066-70547138_-_@26.41.16, LysCTT_Chr_10_93057241-93057313_-_@26.41.16, LysCTT_Chr_21_30269857-30269929_-_@26.41.16	0	2	2	0	3	2	3	2	2	2
tRF-16-IMLWRND	ATGTCCGCGTGGGTTC	i-tRF	LeuTAA_Chr_9_81592121-81592203_+_@51.66.16	0	0	0	0	0	0	0	0	0	1
tRF-16-IR6MF0B	ATTCCGGATCAGAAGA	i-tRF	ArgCCG_Chr_25_2589149-2589221_+_@31.46.16, ArgCCG_Chr_23_30112292-30112364_+_@31.46.16, ArgCCG_Chr_23_30073361-30073433_-_@31.46.16	0	0	0	0	0	0	1	0	1	0
tRF-16-IRM1BVB	ATTCCCGGCCAACGCA	i-tRF	GlyTCC_Chr_NW_020190592.1_20654-20725_-_@57.72.16, GlyTCC_Chr_NW_020190592.1_30154-30225_-_@57.72.16, GlyTCC_Chr_19_27846569-27846640_+_@57.72.16, GlyTCC_Chr_7_19428535-19428606_-_@57.72.16, GlyTCC_Chr_3_21349675-21349746_-_@57.72.16, GlyTCC_Chr_NW_020190592.1_1649-1720_-_@57.72.16, GlyTCC_Chr_3_8024754-8024825_-_@57.72.16, GlyTCC_Chr_3_8098701-8098772_-_@57.72.16, GlyTCC_Chr_NW_020190592.1_11157…	0	0	0	0	0	0	0	1	0	0
tRF-16-IU51HLD	ATTGAGAGCCATATAC	i-tRF	LysTTT_Chr_MT_8061-8127_+_@40.55.16	0	0	0	1	0	1	1	0	2	1
tRF-16-IURNL3D	ATTGAGGGTTCGAGTC	i-tRF	ArgCCG_Chr_25_2589149-2589221_+_@46.61.16, ArgCCG_Chr_23_30112292-30112364_+_@46.61.16, ArgCCG_Chr_23_30073361-30073433_-_@46.61.16, ArgTCG_Chr_20_7472320-7472392_-_@46.61.16, ArgTCG_Chr_19_56411984-56412056_+_@46.61.16	0	1	0	0	0	0	2	0	0	0
tRF-16-J4S2QHD	CAGTGGTAGAGCGCGC	i-tRF	AlaCGC_Chr_2_39839750-39839821_-_@13.28.16	0	0	1	0	0	0	0	0	0	0
tRF-16-J5KUB4E	CATACCCCGAAAATGT	i-tRF	MetCAT_Chr_MT_4197-4265_+_@31.46.16	0	1	0	0	0	0	0	0	0	0
tRF-16-JBRYMWE	CAGAAGGTTGCGTGTT	i-tRF	TrpCCA_Chr_19_34029010-34029081_-_@39.54.16, TrpCCA_Chr_19_33114203-33114274_+_@39.54.16, TrpCCA_Chr_19_27829637-27829708_+_@39.54.16, TrpCCA_Chr_23_31674969-31675040_+_@39.54.16, TrpCCA_Chr_19_27845886-27845957_-_@39.54.16, TrpCCA_Chr_23_31683731-31683802_+_@39.54.16, TrpCCA_Chr_25_36942390-36942461_-_@39.54.16	0	0	0	0	0	0	0	0	0	1
tRF-16-JKSV5ND	CAGGGGTCGCGAGTTC	i-tRF	ThrTGT_Chr_10_26481746-26481818_+_@41.56.16, ThrTGT_Chr_7_40324271-40324343_-_@41.56.16, ThrTGT_Chr_10_26468186-26468258_+_@41.56.16, ThrTGT_Chr_10_26416285-26416357_-_@41.56.16, ThrTGT_Chr_16_26005834-26005906_+_@41.56.16	0	0	0	0	0	0	0	0	1	0
tRF-16-JMW9RKD	CAGTCTCTTCGGGGGC	i-tRF	LeuAAG_Chr_25_19969191-19969272_+_@42.57.16, LeuTAG_Chr_10_26471839-26471920_-_@42.57.16, LeuAAG_Chr_23_30032800-30032881_+_@42.57.16, LeuAAG_Chr_23_30293279-30293360_+_@42.57.16, LeuAAG_Chr_10_26438831-26438912_+_@42.57.16, LeuAAG_Chr_10_26483921-26484002_-_@42.57.16, LeuAAG_Chr_23_30136146-30136227_+_@42.57.16, LeuAAG_Chr_23_30011393-30011474_-_@42.57.16	0	0	0	0	0	0	1	0	0	1
tRF-16-JN1PFQD	CAGTTAGTAGAGCATC	i-tRF	LysTTT_Chr_23_30202993-30203065_-_@13.28.16, LysTTT_Chr_1_157962896-157962968_-_@13.28.16	0	0	0	0	0	1	0	0	0	1
tRF-16-JNRPF8B	CAGTTGGTAGAGCGGA	i-tRF	TyrGTA_Chr_14_30458188-30458281_+_@13.28.16, TyrGTA_Chr_11_72585702-72585790_-_@13.28.16, TyrGTA_Chr_23_31535252-31535341_-_@13.28.16, TyrGTA_Chr_23_31542987-31543078_-_@13.28.16, TyrGTA_Chr_23_31535660-31535749_-_@13.28.16, TyrGTA_Chr_1_97560692-97560781_-_@13.28.16	0	0	0	0	0	0	0	1	0	0
tRF-16-JQR7F8E	CATATGGTCTAGCGGT	i-tRF	GluTTC_Chr_2_1313370-1313441_-_@4.19.16, GluTTC_Chr_12_11276302-11276373_-_@4.19.16	0	2	2	1	2	4	0	3	1	1
tRF-16-JVE0PR0	CATGCACGAGGCCCCG	i-tRF	AlaAGC_Chr_23_30077774-30077845_+_@35.50.16, AlaAGC_Chr_23_30085665-30085736_+_@35.50.16, AlaAGC_Chr_23_30154990-30155061_+_@35.50.16, AlaAGC_Chr_23_30141212-30141283_-_@35.50.16, AlaAGC_Chr_23_31025905-31025976_+_@35.50.16, AlaAGC_Chr_1_158044572-158044644_+_@35.50.16, AlaAGC_Chr_23_30284772-30284843_+_@35.50.16, AlaAGC_Chr_23_30149586-30149657_+_@35.50.16, AlaAGC_Chr_23_30148685-30148756_-_@35.…	0	0	0	0	0	1	0	0	0	0
tRF-16-JZL4Q40	CATTTCGATGGCGTGG	i-tRF	LeuTAG_Chr_25_19870711-19870792_-_@46.61.16	0	0	0	0	0	0	1	0	0	0
tRF-16-K0SVRND	CCAAGGTCGCGGGTTC	i-tRF	IleAAT_Chr_23_31723652-31723725_+_@42.57.16, IleAAT_Chr_19_27852162-27852235_-_@42.57.16, IleAAT_Chr_23_31041584-31041657_-_@42.57.16, IleAAT_Chr_23_31055460-31055533_-_@42.57.16, IleAAT_Chr_23_31039841-31039914_-_@42.57.16, IleAAT_Chr_23_31289622-31289695_-_@42.57.16, IleAAT_Chr_23_31291364-31291437_+_@42.57.16, IleAAT_Chr_23_31340083-31340156_+_@42.57.16, IleAAT_Chr_23_31269709-31269782_-_@42.5…	0	0	0	0	0	0	0	0	1	0
tRF-16-K349MK0	CCAGTCTCTCCGGGGG	i-tRF	LeuAAG_Chr_7_40319416-40319497_+_@41.56.16	0	0	0	1	0	0	0	0	0	0
tRF-16-K36VDS0	CCAGTGGCGCAATCGG	i-tRF	IleTAT_Chr_23_31395317-31395410_-_@4.19.16, IleTAT_Chr_1_157992168-157992261_-_@4.19.16, IleTAT_Chr_23_31068719-31068812_-_@4.19.16, IleTAT_Chr_11_25140474-25140566_+_@4.19.16, IleTAT_Chr_23_30232404-30232497_-_@4.19.16, IleTAT_Chr_18_49107397-49107489_-_@4.19.16	0	0	0	0	0	0	0	0	1	0
tRF-16-KD8QBFD	CCAACTCCATAAACAC	3'-tRF	PheGAA_Chr_MT_364-430_+_@53.68.16	0	0	0	0	0	0	0	1	0	0
tRF-16-KE6HVWD	CCAATGGACGTATGTC	i-tRF	LeuTAA_Chr_9_81592121-81592203_+_@40.55.16	0	1	0	0	0	0	0	0	1	0
tRF-16-KKRSL3E	CCAGGGGTCGCGAGTT	i-tRF	ThrTGT_Chr_10_26416285-26416357_-_@40.55.16, ThrTGT_Chr_10_26481746-26481818_+_@40.55.16, ThrTGT_Chr_16_26005834-26005906_+_@40.55.16, ThrTGT_Chr_7_40324271-40324343_-_@40.55.16, ThrTGT_Chr_10_26468186-26468258_+_@40.55.16	0	0	0	0	0	1	0	1	0	0
tRF-16-KKSWRND	CCAGGGTCGTGGGTTC	i-tRF	LysCTT_Chr_4_75268361-75268433_-_@41.56.16, LysCTT_Chr_21_30269857-30269929_-_@41.56.16, LysCTT_Chr_10_70547066-70547138_-_@41.56.16	0	0	0	0	2	0	0	1	0	0
tRF-16-KLKSBE0	CCATACCCCGAAAATG	i-tRF	MetCAT_Chr_MT_4197-4265_+_@30.45.16	0	0	0	0	0	0	1	0	0	0
tRF-16-KQ0ROBE	CCCATACCCCGAAAAT	i-tRF	MetCAT_Chr_MT_4197-4265_+_@29.44.16	0	0	0	0	2	0	0	0	1	0
tRF-16-KSBE78E	CCCCGAAAATGTTGGT	i-tRF	MetCAT_Chr_MT_4197-4265_+_@35.50.16	0	1	0	0	0	0	0	1	0	0
tRF-16-KVNMEH0	CCCGCCTGTCACGCGG	i-tRF	AspGTC_Chr_3_8099537-8099608_-_@27.42.16, AspGTC_Chr_10_17951297-17951368_+_@27.42.16, AspGTC_Chr_17_50874263-50874334_+_@27.42.16, AspGTC_Chr_23_31091360-31091431_+_@27.42.16, AspGTC_Chr_3_8023793-8023864_-_@27.42.16, AspGTC_Chr_23_31145310-31145381_-_@27.42.16, AspGTC_Chr_17_50877234-50877305_+_@27.42.16, AspGTC_Chr_19_27847062-27847133_-_@27.42.16, AspGTC_Chr_NW_020190592.1_2468-2539_-_@27.42.…	0	0	1	0	0	0	0	0	0	0
tRF-16-L0HVRND	CGAAGATCGCGGGTTC	i-tRF	ThrCGT_Chr_19_18483974-18484045_-_@40.55.16	0	0	0	0	0	0	0	1	0	0
tRF-16-L2RPM2E	CGAGAGGTAGCGGGAT	i-tRF	AlaAGC_Chr_11_72585279-72585351_-_@40.55.16, AlaAGC_Chr_14_30458994-30459066_+_@40.55.16	0	0	1	2	0	0	0	0	0	0
tRF-16-L725QBB	CGCCTCACACGCGAAA	i-tRF	ValCAC_Chr_3_21086725-21086797_-_@29.44.16, ValCAC_Chr_3_21038978-21039050_+_@29.44.16, ValCAC_Chr_23_31573432-31573504_-_@29.44.16, ValCAC_Chr_3_21316761-21316833_+_@29.44.16, ValCAC_Chr_23_31290226-31290298_-_@29.44.16, ValCAC_Chr_3_20957584-20957656_+_@29.44.16, ValCAC_Chr_7_40358343-40358415_-_@29.44.16, ValCAC_Chr_23_31270844-31270915_+_@29.44.16, ValCAC_Chr_NW_020191468.1_28599-28671_-_@29.…	0	0	0	0	0	1	0	0	0	0
tRF-16-L8K87SB	CGCGGCCCGGGTTCGA	i-tRF	GluCTC_Chr_23_30014669-30014740_-_@42.57.16, GluCTC_Chr_NW_020190592.1_10784-10855_-_@42.57.16, GluCTC_Chr_3_8098331-8098402_-_@42.57.16, GluCTC_Chr_7_42660785-42660856_+_@42.57.16, GluCTC_Chr_9_25530031-25530102_+_@42.57.16, GluCTC_Chr_NW_020190592.1_29782-29853_-_@42.57.16, GluCTC_Chr_NW_020190592.1_1276-1347_-_@42.57.16, GluTTC_Chr_3_21212531-21212602_-_@42.57.16, GluTTC_Chr_3_21113479-2111355…	0	0	0	0	0	0	0	1	1	1
tRF-16-LB3KMBB	CGAAACCGGGCGGAAA	i-tRF	ValCAC_Chr_3_21316761-21316833_+_@56.71.16, ValAAC_Chr_3_21057895-21057967_+_@56.71.16, ValTAC_Chr_3_20978865-20978937_+_@56.71.16, ValCAC_Chr_3_21086725-21086797_-_@56.71.16, ValAAC_Chr_3_21070275-21070347_-_@56.71.16, ValAAC_Chr_3_20967927-20967999_+_@56.71.16, ValCAC_Chr_23_31573432-31573504_-_@56.71.16, ValCAC_Chr_3_20957584-20957656_+_@56.71.16, ValAAC_Chr_23_31050910-31050982_+_@56.71.16, V…	0	0	0	0	1	0	0	0	1	0
tRF-16-LD3VWI0	CGAACCCTGCTCGCTG	i-tRF	SerTGA_Chr_28_24216133-24216214_+_@65.80.16	0	0	0	0	1	0	0	0	0	0
tRF-16-LE3VLIB	CGAATCCTGCCGACTA	i-tRF	SerAGA_Chr_23_31110602-31110683_+_@65.80.16, SerAGA_Chr_23_31124825-31124906_-_@65.80.16, SerAGA_Chr_23_31158022-31158103_-_@65.80.16, SerTGA_Chr_23_31141547-31141628_+_@65.80.16, SerGGA_Chr_X_14946038-14946119_+_@65.80.16, SerAGA_Chr_23_31129325-31129406_-_@65.80.16, SerAGA_Chr_19_27851584-27851665_-_@65.80.16, SerAGA_Chr_23_31119332-31119413_+_@65.80.16, SerAGA_Chr_23_31678541-31678622_-_@65.80…	0	0	0	0	0	1	0	0	1	0
tRF-16-LE6KM80	CGAATGGAGGCGTGGG	i-tRF	LeuCAA_Chr_7_42660399-42660504_+_@49.64.16, LeuCAA_Chr_23_31084667-31084774_-_@49.64.16, LeuCAA_Chr_23_31082112-31082218_+_@49.64.16	0	0	0	0	0	2	1	0	0	1
tRF-16-LEK5YYB	CGAATCCCACTTCTGA	i-tRF	LeuCAA_Chr_23_30067060-30067165_+_@67.82.16, LeuCAA_Chr_7_42660399-42660504_+_@67.82.16, LeuCAA_Chr_23_30037897-30038007_-_@67.82.16, LeuCAG_Chr_18_25307956-25308038_-_@66.81.16, LeuCAA_Chr_23_31084667-31084774_-_@67.82.16, LeuCAA_Chr_23_31082112-31082218_+_@67.82.16, LeuCAG_Chr_3_8025475-8025557_+_@66.81.16, LeuCAG_Chr_18_25307479-25307561_+_@66.81.16, LeuCAA_Chr_23_31099721-31099827_+_@67.82.16	0	0	1	0	0	0	1	0	0	0
tRF-16-LEKPM4D	CGAATCCCAGCGGTGC	i-tRF	ThrAGT_Chr_19_27851226-27851299_-_@57.72.16, ThrAGT_Chr_18_43596311-43596384_+_@57.72.16, ThrAGT_Chr_19_27777989-27778062_-_@57.72.16, ThrAGT_Chr_19_27830446-27830519_+_@57.72.16	0	1	0	0	0	1	0	0	0	0
tRF-16-LEKQ3SE	CGAATCCCATCCTCGT	i-tRF	SerGCT_Chr_23_31282460-31282541_+_@65.80.16, SerGCT_Chr_19_27830143-27830224_+_@65.80.16, SerGCT_Chr_10_36178992-36179073_-_@65.80.16, SerGCT_Chr_23_31275759-31275840_-_@65.80.16, SerGCT_Chr_23_31281831-31281912_+_@65.80.16, SerGCT_Chr_23_31285574-31285655_-_@65.80.16, SerGCT_Chr_23_31284945-31285026_-_@65.80.16, SerGCT_Chr_23_30485808-30485889_-_@65.80.16, SerGCT_Chr_23_31276395-31276477_-_@66.8…	0	0	0	0	0	0	0	1	0	0
tRF-16-LI3JWB0	CGACTCCGGCTCGAAG	i-tRF	TyrGTA_Chr_10_26442083-26442172_+_@56.71.16, TyrGTA_Chr_14_30458188-30458281_+_@56.71.16	0	0	0	0	0	0	0	0	1	0
tRF-16-LIJX5XE	CGACTCATTAGATTAT	i-tRF	ArgTCG_Chr_MT_10170-10238_+_@33.48.16	0	0	0	0	1	1	0	0	0	1
tRF-16-LIK8980	CGACTCCCGGTGTGGG	i-tRF	GluTTC_Chr_2_128295086-128295157_-_@55.70.16, GluTTC_Chr_12_15097784-15097855_-_@55.70.16, GluTTC_Chr_21_3228261-3228332_-_@55.70.16	0	0	0	2	1	0	0	0	1	0
tRF-16-LIK8V80	CGACTCCCGGTATGGG	i-tRF	GluTTC_Chr_2_1313370-1313441_-_@55.70.16, GluTTC_Chr_12_11276302-11276373_-_@55.70.16	0	1	0	0	1	0	0	1	0	0
tRF-16-LJKP9BD	CGAGCCCCAGTGGAAC	i-tRF	ValTAC_Chr_X_124770762-124770834_+_@56.71.16, ValTAC_Chr_15_82766873-82766945_-_@56.71.16	0	0	0	0	0	0	0	1	0	0
tRF-16-LJKWEKD	CGAGCCCCGTACGGGC	i-tRF	IleAAT_Chr_19_27830911-27830984_+_@57.72.16	0	0	0	0	0	0	0	1	0	0
tRF-16-LKKSR9B	CGAGGCCCCGGGTTCA	i-tRF	AlaAGC_Chr_23_30149586-30149657_+_@41.56.16, AlaAGC_Chr_23_30154990-30155061_+_@41.56.16, AlaCGC_Chr_23_30121277-30121348_-_@41.56.16, AlaAGC_Chr_23_30148685-30148756_-_@41.56.16, AlaAGC_Chr_23_30077774-30077845_+_@41.56.16, AlaCGC_Chr_23_30090290-30090361_+_@41.56.16, AlaAGC_Chr_23_30284772-30284843_+_@41.56.16, AlaAGC_Chr_23_30085665-30085736_+_@41.56.16, AlaAGC_Chr_23_30141212-30141283_-_@41.5…	0	0	0	0	0	0	0	0	1	0
tRF-16-LKZ4190	CGAGGTTGTGAGTTCG	i-tRF	IleTAT_Chr_23_30232404-30232497_-_@43.58.16, IleTAT_Chr_23_31068719-31068812_-_@43.58.16, IleTAT_Chr_1_157992168-157992261_-_@43.58.16, IleTAT_Chr_11_25140474-25140566_+_@43.58.16, IleTAT_Chr_18_49107397-49107489_-_@43.58.16, IleTAT_Chr_23_31395317-31395410_-_@43.58.16	0	0	0	1	0	0	0	0	0	1
tRF-16-LM3KZS0	CGATCCCGGGTTTCGG	i-tRF	PheGAA_Chr_17_50876655-50876727_+_@56.71.16, PheGAA_Chr_23_30099812-30099884_+_@56.71.16, PheGAA_Chr_7_43807611-43807683_-_@56.71.16, PheGAA_Chr_12_69059075-69059147_-_@56.71.16, PheGAA_Chr_23_30015491-30015563_+_@56.71.16, PheGAA_Chr_23_30126273-30126345_+_@56.71.16	0	0	1	0	0	1	0	1	0	0
tRF-16-LM45EK0	CGATCCTCACACGGGG	i-tRF	MetCAT_Chr_14_16621733-16621805_+_@56.71.16	0	0	0	0	0	0	0	1	0	0
tRF-16-LMK8J7D	CGATCCCCGGCATCTC	i-tRF	AlaTGC_Chr_23_30183915-30183986_+_@55.70.16, AlaCGC_Chr_6_37118306-37118377_-_@55.70.16, AlaCGC_Chr_23_30164841-30164912_+_@55.70.16, AlaTGC_Chr_23_30179834-30179905_-_@55.70.16, AlaTGC_Chr_7_40344975-40345046_+_@55.70.16, AlaTGC_Chr_17_50880741-50880812_+_@55.70.16, AlaCGC_Chr_23_31556129-31556200_-_@55.70.16, AlaTGC_Chr_23_30125517-30125588_-_@55.70.16	0	0	0	0	0	0	0	0	1	1
tRF-16-LMKWEKD	CGATCCCCGTACGGGC	i-tRF	IleAAT_Chr_23_31340083-31340156_+_@57.72.16, IleAAT_Chr_23_31291364-31291437_+_@57.72.16, IleAAT_Chr_23_31039841-31039914_-_@57.72.16, IleAAT_Chr_23_31269709-31269782_-_@57.72.16, IleAAT_Chr_21_67103861-67103934_+_@57.72.16, IleAAT_Chr_23_31055460-31055533_-_@57.72.16, IleAAT_Chr_19_27852162-27852235_-_@57.72.16, IleAAT_Chr_23_31723652-31723725_+_@57.72.16, IleAAT_Chr_23_31254033-31254106_+_@57.7…	0	0	1	0	0	0	1	1	0	0
tRF-16-LNK8KD0	CGATTCCCGGCCAACG	i-tRF	GlyTCC_Chr_NW_020190592.1_30154-30225_-_@55.70.16, GlyTCC_Chr_7_19428535-19428606_-_@55.70.16, GlyTCC_Chr_19_27846569-27846640_+_@55.70.16, GlyTCC_Chr_3_21349675-21349746_-_@55.70.16, GlyTCC_Chr_NW_020190592.1_20654-20725_-_@55.70.16, GlyTCC_Chr_3_8024754-8024825_-_@55.70.16, GlyTCC_Chr_3_8098701-8098772_-_@55.70.16, GlyTCC_Chr_NW_020190592.1_11157-11228_-_@55.70.16, GlyTCC_Chr_NW_020190592.1_164…	0	1	1	1	0	0	0	0	0	0
tRF-16-LNK8QJ0	CGATTCCCGGGCGGCG	i-tRF	GlyCCC_Chr_25_546202-546272_-_@54.69.16, GlyCCC_Chr_11_68555263-68555333_-_@54.69.16	0	0	0	1	0	0	0	1	1	2
tRF-16-LQS411D	CGCATGTATGAGGCCC	i-tRF	AlaCGC_Chr_6_37118306-37118377_-_@33.48.16, AlaCGC_Chr_23_30164841-30164912_+_@33.48.16, AlaCGC_Chr_23_31556129-31556200_-_@33.48.16	0	0	0	0	0	0	0	0	1	0
tRF-16-LR6XQ60	CGCCCGGCTAGCTCAG	5'-tRF	LysCTT_Chr_25_2602175-2602247_-_@-1C.15.16, LysCTT_Chr_25_2627614-2627686_+_@-1C.15.16, LysCTT_Chr_21_30269857-30269929_-_@-1C.15.16, LysCTT_Chr_25_2607789-2607861_+_@-1C.15.16, LysCTT_Chr_25_2622397-2622469_+_@-1C.15.16, LysCTT_Chr_25_2609233-2609305_-_@-1C.15.16, LysCTT_Chr_25_2617431-2617503_+_@-1C.15.16, LysCTT_Chr_25_2629353-2629425_+_@-1C.15.16, LysCTT_Chr_25_2624993-2625065_+_@-1C.15.16, L…	0	1	0	1	0	0	0	0	1	0
tRF-16-LSN3S30	CGCCGCTGGTGTAGTG	5'-tRF	GlyCCC_Chr_11_68555263-68555333_-_@2.17.16, GlyCCC_Chr_25_546202-546272_-_@2.17.16	0	0	2	0	0	1	0	0	1	0
tRF-16-LWRNLED	CGCGTGGGTTCGAATC	i-tRF	SerGCT_Chr_23_30485808-30485889_-_@55.70.16, SerGCT_Chr_29_44399824-44399905_+_@55.70.16, SerGCT_Chr_19_27830143-27830224_+_@55.70.16, SerGCT_Chr_23_31691009-31691090_+_@55.70.16, SerGCT_Chr_23_31284945-31285026_-_@55.70.16, SerGCT_Chr_23_31389424-31389505_-_@55.70.16, SerGCT_Chr_23_31275759-31275840_-_@55.70.16, SerGCT_Chr_13_78032434-78032515_-_@55.70.16, SerGCT_Chr_10_36178992-36179073_-_@55.7…	0	0	0	0	0	0	0	0	0	1
tRF-16-M83O9EB	CGTGGCCTAATGGATA	i-tRF	ArgTCG_Chr_1_157988436-157988508_+_@6.21.16, ArgCCG_Chr_23_30112292-30112364_+_@6.21.16, ArgTCG_Chr_21_20804881-20804953_+_@6.21.16, ArgCCG_Chr_25_2589149-2589221_+_@6.21.16, ArgTCG_Chr_23_30228672-30228744_+_@6.21.16, ArgCCG_Chr_23_30073361-30073433_-_@6.21.16, ArgTCG_Chr_23_31681248-31681320_-_@6.21.16, ArgTCG_Chr_20_7472320-7472392_-_@6.21.16	0	0	0	0	0	0	0	0	2	0
tRF-16-M8LOML0	CGTGGCGCAACGGTAG	i-tRF	TrpCCA_Chr_19_27845886-27845957_-_@6.21.16, TrpCCA_Chr_25_36942390-36942461_-_@6.21.16, TrpCCA_Chr_23_31674969-31675040_+_@6.21.16, TrpCCA_Chr_23_31683731-31683802_+_@6.21.16, TrpCCA_Chr_19_27829637-27829708_+_@6.21.16, TrpCCA_Chr_5_62677335-62677406_+_@6.21.16	0	0	0	0	1	0	0	0	0	0
tRF-16-MJKLKSB	CGGGCCCATACCCCGA	i-tRF	MetCAT_Chr_MT_4197-4265_+_@25.40.16	0	1	0	1	0	0	0	0	0	0
tRF-16-MKSLQ60	CGGGGGTATAGCTCAG	5'-tRF	AlaAGC_Chr_18_53719297-53719368_-_@-1C.15.16, CysGCA_Chr_4_112374449-112374520_+_@-1C.15.16, CysGCA_Chr_4_112728957-112729028_-_@-1C.15.16, CysGCA_Chr_4_112732476-112732547_+_@-1C.15.16, CysGCA_Chr_4_112413369-112413440_-_@-1C.15.16, CysGCA_Chr_4_112531902-112531973_+_@-1C.15.16, CysGCA_Chr_19_39448382-39448453_-_@-1C.15.16, CysGCA_Chr_4_112536022-112536093_+_@-1C.15.16, CysGCA_Chr_12_30287485-30…	0	0	0	1	0	0	0	0	0	0
tRF-16-MLIVHBB	CGGTAATTGCATAAAA	i-tRF	LeuTAA_Chr_MT_3024-3098_+_@18.33.16	0	0	1	0	0	0	0	0	0	0
tRF-16-MN9330B	CGGTTTGGGTCCGAGA	i-tRF	ProTGG_Chr_15_55651375-55651446_-_@28.43.16	0	0	1	0	0	0	0	0	0	0
tRF-16-MNFVQ3B	CGGTTAGCGCGCGGTA	i-tRF	IleTAT_Chr_23_31068719-31068812_-_@17.32.16, IleTAT_Chr_23_30232404-30232497_-_@17.32.16, IleTAT_Chr_1_157992168-157992261_-_@17.32.16, IleTAT_Chr_11_25140474-25140566_+_@17.32.16, IleTAT_Chr_23_31395317-31395410_-_@17.32.16, IleTAT_Chr_18_49107397-49107489_-_@17.32.16	0	1	0	0	0	0	0	0	0	0
tRF-16-MNLB3KD	CGGTTCGAAACCGGGC	i-tRF	ValTAC_Chr_3_21035265-21035337_+_@51.66.16, ValCAC_Chr_7_40358343-40358415_-_@51.66.16, ValTAC_Chr_3_20978865-20978937_+_@51.66.16, ValAAC_Chr_3_21057895-21057967_+_@51.66.16, ValAAC_Chr_7_40353386-40353458_-_@51.66.16, ValCAC_Chr_3_21086725-21086797_-_@51.66.16, ValAAC_Chr_3_21265184-21265256_+_@51.66.16, ValCAC_Chr_3_8134934-8135006_+_@51.66.16, ValAAC_Chr_3_21104694-21104766_-_@51.66.16, ValAA…	0	1	1	0	2	0	0	0	1	1
tRF-16-MW808HE	CGTGTTCAAGTCACGT	i-tRF	TrpCCA_Chr_19_34029010-34029081_-_@49.64.16, TrpCCA_Chr_19_33114203-33114274_+_@49.64.16	0	2	0	0	0	0	0	0	0	0
tRF-16-MWWB8HE	CGTGTTCGAATCACGT	i-tRF	TrpCCA_Chr_5_62677335-62677406_+_@49.64.16	0	1	0	0	0	0	0	0	0	0
tRF-16-MZ3L7L0	CGTTTCCGTAGTGTAG	5'-tRF	ValCAC_Chr_3_20995595-20995667_+_@-1C.15.16, ValAAC_Chr_23_31020511-31020583_-_@-1C.15.16, ValCAC_Chr_23_31573432-31573504_-_@-1C.15.16, ValTAC_Chr_3_20978865-20978937_+_@-1C.15.16, ValAAC_Chr_3_21128448-21128520_-_@-1C.15.16, ValAAC_Chr_3_21070275-21070347_-_@-1C.15.16, ValCAC_Chr_3_21092613-21092685_-_@-1C.15.16, ValTAC_Chr_3_21035265-21035337_+_@-1C.15.16, ValAAC_Chr_23_31050910-31050982_+_@-1…	0	0	1	0	0	0	0	1	0	0
tRF-16-N3WE88D	CTGGTTCGATTCCGGC	i-tRF	TyrGTA_Chr_21_44990709-44990798_+_@50.65.16, TyrGTA_Chr_20_32996084-32996172_+_@50.65.16, TyrGTA_Chr_10_26445520-26445610_+_@50.65.16, TyrGTA_Chr_11_72585702-72585790_-_@50.65.16, TyrGTA_Chr_21_44984358-44984447_+_@50.65.16, TyrGTA_Chr_14_30458772-30458860_+_@50.65.16, TyrGTA_Chr_21_44965004-44965093_-_@50.65.16, TyrGTA_Chr_10_26447367-26447456_+_@50.65.16, TyrGTA_Chr_10_26414624-26414713_-_@50.6…	0	0	0	0	0	0	0	1	0	1
tRF-16-N4QFI2D	CTGTGGCGCAATGGAC	i-tRF	ArgTCT_Chr_3_10590598-10590671_+_@5.20.16	0	0	0	0	1	0	1	0	0	0
tRF-16-N4QFI2E	CTGTGGCGCAATGGAT	i-tRF	ArgTCT_Chr_15_82767225-82767310_+_@5.20.16, ArgTCT_Chr_19_27762806-27762892_+_@5.20.16, ArgTCT_Chr_23_31106890-31106977_-_@5.20.16, ArgTCT_Chr_11_98945442-98945532_-_@5.20.16	0	0	0	0	0	0	0	1	0	0
tRF-16-NFLWRNE	CTGCACGCGTGGGTTT	i-tRF	SerGCT_Chr_23_31276395-31276477_-_@50.65.16	0	1	0	0	0	0	0	0	0	0
tRF-16-NHZ4PVB	CTGCGTTGTGGCCGCA	i-tRF	HisGTG_Chr_3_21063580-21063651_+_@27.42.16, HisGTG_Chr_3_21227690-21227761_-_@27.42.16, HisGTG_Chr_3_21148775-21148846_+_@27.42.16, HisGTG_Chr_3_20898974-20899045_+_@27.42.16, HisGTG_Chr_10_65234844-65234915_-_@27.42.16, HisGTG_Chr_3_21198328-21198399_+_@27.42.16, HisGTG_Chr_3_21015831-21015902_-_@27.42.16, HisGTG_Chr_3_21348793-21348864_-_@27.42.16, HisGTG_Chr_10_65237111-65237182_+_@27.42.16, H…	0	0	0	1	1	0	0	1	0	0
tRF-16-NP5LR90	CTTAGGAGTAGGTTCG	i-tRF	GlnTTG_Chr_MT_4123-4194_-_@41.56.16	0	0	0	1	0	1	0	1	0	1
tRF-16-NS56O2E	CTTCGGATCAGAAGAT	i-tRF	ArgTCG_Chr_20_7472320-7472392_-_@32.47.16, ArgTCG_Chr_25_26615804-26615876_+_@32.47.16, ArgTCG_Chr_23_30228672-30228744_+_@32.47.16, ArgTCG_Chr_19_56411984-56412056_+_@32.47.16, ArgTCG_Chr_1_157988436-157988508_+_@32.47.16, ArgTCG_Chr_23_31681248-31681320_-_@32.47.16, ArgTCG_Chr_23_31694279-31694351_-_@32.47.16, ArgTCG_Chr_21_20804881-20804953_+_@32.47.16, ArgTCG_Chr_25_26621030-26621102_+_@32.47…	0	0	0	0	1	0	0	0	0	1
tRF-16-NVORRND	CTTGCGACCCGGGTTC	i-tRF	GlyCCC_Chr_NW_020191682.1_9290-9360_-_@39.54.16, GlyCCC_Chr_11_68555263-68555333_-_@39.54.16, GlyCCC_Chr_25_546202-546272_-_@39.54.16	0	0	2	1	1	0	0	0	0	0
tRF-16-O2WHR90	GAAGATCGCGGGTTCG	i-tRF	ThrCGT_Chr_19_18483974-18484045_-_@41.56.16	0	0	0	0	0	0	0	0	1	0
tRF-16-O2Y6R90	GAAGATTCCAGGTTCG	i-tRF	ArgACG_Chr_23_31678147-31678219_-_@42.57.16, ArgACG_Chr_23_31410999-31411071_+_@42.57.16, ArgACG_Chr_10_21915554-21915626_-_@42.57.16, ArgACG_Chr_23_31574309-31574381_-_@42.57.16	0	0	1	0	0	2	0	0	0	0
tRF-16-O2YFR90	GAAGATTACAGGTTCG	i-tRF	ArgTCG_Chr_25_26615804-26615876_+_@42.57.16, ArgTCG_Chr_25_26621030-26621102_+_@42.57.16	0	1	0	0	0	0	0	0	0	0
tRF-16-O2Z0R90	GAAGATTGAGGGTTCG	i-tRF	ArgTCG_Chr_19_56411984-56412056_+_@42.57.16, ArgTCG_Chr_20_7472320-7472392_-_@42.57.16, ArgCCG_Chr_23_30112292-30112364_+_@42.57.16, ArgTCG_Chr_23_30228672-30228744_+_@42.57.16, ArgTCG_Chr_1_157988436-157988508_+_@42.57.16, ArgTCG_Chr_23_31694279-31694351_-_@42.57.16, ArgTCG_Chr_23_31681248-31681320_-_@42.57.16, ArgCCG_Chr_25_2589149-2589221_+_@42.57.16, ArgCCG_Chr_23_30073361-30073433_-_@42.57.16	0	3	0	2	0	2	2	0	2	1
tRF-16-O9MIL00	GACTCCGGCTCGAAGG	i-tRF	TyrGTA_Chr_10_26442083-26442172_+_@57.72.16, TyrGTA_Chr_14_30458188-30458281_+_@57.72.16	0	0	0	0	0	1	0	0	0	0
tRF-16-OD8N0ZD	GAAACTCATTACCTTC	i-tRF	HisGTG_Chr_MT_11907-11976_+_@46.61.16	0	0	0	0	0	0	0	0	1	1
tRF-16-ODMJ6BD	GAAACCGGGCGGAAAC	i-tRF	ValTAC_Chr_3_20978865-20978937_+_@57.72.16, ValCAC_Chr_3_20957584-20957656_+_@57.72.16, ValCAC_Chr_3_21316761-21316833_+_@57.72.16, ValCAC_Chr_23_31334996-31335068_-_@57.72.16, ValTAC_Chr_3_20991877-20991949_+_@57.72.16, ValAAC_Chr_1_97606076-97606148_-_@57.72.16, ValAAC_Chr_3_21070275-21070347_-_@57.72.16, ValCAC_Chr_3_21012294-21012366_+_@57.72.16, ValCAC_Chr_7_40358343-40358415_-_@57.72.16, Va…	0	1	0	1	1	0	0	1	2	1
tRF-16-OKNH990	GAAGGCTGCGTGTTCG	i-tRF	TrpCCA_Chr_5_62677335-62677406_+_@41.56.16	0	0	0	0	1	0	0	0	0	0
tRF-16-OKW4190	GAAGGTCGTGAGTTCG	i-tRF	MetCAT_Chr_14_16621733-16621805_+_@42.57.16	0	0	0	2	0	2	0	2	3	3
tRF-16-OMNNMUD	GAATCCTGTTCGTGAC	i-tRF	SerCGA_Chr_5_57140090-57140171_-_@66.81.16	0	0	0	0	0	0	0	0	1	0
tRF-16-OOL47ZE	GACAACGATGGTTTTT	i-tRF	GluTTC_Chr_MT_14441-14509_-_@17.32.16	0	0	1	2	0	0	0	0	1	0
tRF-16-OR183OE	GACCCAGTGGCCTAAT	5'-tRF	ArgCCG_Chr_19_48966332-48966404_+_@1.16.16	0	1	1	4	1	1	1	3	1	2
tRF-16-OSM83OD	GACCGCGTGGCCTAAC	5'-tRF	ArgTCG_Chr_19_56411984-56412056_+_@1.16.16	0	0	0	2	0	0	0	0	0	0
tRF-16-OWIMLW0	GACGTATGTCCGCGTG	i-tRF	LeuTAA_Chr_9_81592121-81592203_+_@46.61.16	0	0	1	0	0	0	0	0	0	0
tRF-16-OZMEJB0	GACTTCGGATCAGAAG	i-tRF	ArgTCG_Chr_25_26615095-26615167_+_@30.45.16, ArgTCG_Chr_25_26621030-26621102_+_@30.45.16, ArgTCG_Chr_21_20804881-20804953_+_@30.45.16, ArgTCG_Chr_25_26615804-26615876_+_@30.45.16, ArgTCG_Chr_23_30228672-30228744_+_@30.45.16, ArgTCG_Chr_20_7472320-7472392_-_@30.45.16, ArgTCG_Chr_19_56411984-56412056_+_@30.45.16, ArgTCG_Chr_23_31694279-31694351_-_@30.45.16, ArgTCG_Chr_23_31681248-31681320_-_@30.45.…	0	0	0	0	0	0	0	1	0	0
tRF-16-P0UOZ5E	GCAAGTACAATTTACT	i-tRF	TrpTCA_Chr_MT_5308-5374_+_@43.58.16	0	0	0	0	0	0	1	0	0	0
tRF-16-P42U6RD	GCATGCACGAGGCCCC	i-tRF	AlaAGC_Chr_23_30077774-30077845_+_@34.49.16, AlaAGC_Chr_23_30085665-30085736_+_@34.49.16, AlaAGC_Chr_23_30154990-30155061_+_@34.49.16, AlaAGC_Chr_23_30141212-30141283_-_@34.49.16, AlaAGC_Chr_23_31025905-31025976_+_@34.49.16, AlaAGC_Chr_1_158044572-158044644_+_@34.49.16, AlaAGC_Chr_23_30284772-30284843_+_@34.49.16, AlaAGC_Chr_23_30149586-30149657_+_@34.49.16, AlaAGC_Chr_23_30148685-30148756_-_@34.…	0	0	0	0	1	1	0	0	1	0
tRF-16-PH113KE	GCACGAGGCCCCGGGT	i-tRF	AlaAGC_Chr_23_31025905-31025976_+_@38.53.16, AlaAGC_Chr_23_30149586-30149657_+_@38.53.16, AlaAGC_Chr_23_30085665-30085736_+_@38.53.16, AlaAGC_Chr_23_30141212-30141283_-_@38.53.16, AlaAGC_Chr_1_158044572-158044644_+_@38.53.16, AlaAGC_Chr_23_30154990-30155061_+_@38.53.16, AlaAGC_Chr_23_30077774-30077845_+_@38.53.16, AlaAGC_Chr_23_30284772-30284843_+_@38.53.16, AlaAGC_Chr_23_30148685-30148756_-_@38.…	0	1	2	0	3	3	1	1	1	1
tRF-16-PJ5830E	GCAGCGATGGCCGAGT	5'-tRF	SerTGA_Chr_28_24216133-24216214_+_@1.16.16	0	2	3	0	1	0	0	2	3	1
tRF-16-PSM87SB	GCCCGCGTGGGTTCGA	i-tRF	LeuTAA_Chr_23_31026539-31026621_+_@53.68.16	0	0	0	0	0	1	0	0	0	0
tRF-16-PX5US9D	GCCTAGATGAGTCTCC	i-tRF	PheGAA_Chr_MT_364-430_+_@38.53.16	0	1	0	0	0	0	0	0	0	0
tRF-16-PY8HM20	GCCTGTCACGCGGGAG	i-tRF	AspGTC_Chr_5_60336567-60336638_+_@30.45.16, AspGTC_Chr_19_27847062-27847133_-_@30.45.16, AspGTC_Chr_3_8023793-8023864_-_@30.45.16, AspGTC_Chr_17_50877234-50877305_+_@30.45.16, AspGTC_Chr_3_3286587-3286658_-_@30.45.16, AspGTC_Chr_23_31145310-31145381_-_@30.45.16, AspGTC_Chr_17_50874263-50874334_+_@30.45.16, AspGTC_Chr_3_8099537-8099608_-_@30.45.16, AspGTC_Chr_3_8102386-8102457_+_@30.45.16, AspGTC_…	0	1	0	0	1	0	1	0	0	0
tRF-16-Q01L7KB	GCGAGAGGTAGTGGGA	i-tRF	AlaAGC_Chr_23_31433404-31433476_+_@39.54.16	0	0	0	0	1	0	0	0	0	0
tRF-16-Q01M48E	GCGAGAGGTCCTCGGT	i-tRF	ValAAC_Chr_23_31432884-31432956_+_@39.54.16	0	0	0	0	0	0	0	0	1	1
tRF-16-Q4YOS50	GCGTGTTCAAGTCACG	i-tRF	TrpCCA_Chr_19_33114203-33114274_+_@48.63.16, TrpCCA_Chr_19_34029010-34029081_-_@48.63.16	0	0	0	0	0	0	0	0	1	0
tRF-16-Q8YUYS0	GCTGGTTCGATTCCGG	i-tRF	TyrGTA_Chr_20_32996084-32996172_+_@49.64.16, TyrGTA_Chr_10_26445520-26445610_+_@49.64.16, TyrGTA_Chr_10_26447367-26447456_+_@49.64.16, TyrGTA_Chr_10_26414624-26414713_-_@49.64.16, TyrGTA_Chr_21_44984358-44984447_+_@49.64.16, TyrGTA_Chr_14_30458772-30458860_+_@49.64.16, TyrGTA_Chr_11_72585702-72585790_-_@49.64.16, TyrGTA_Chr_21_44990709-44990798_+_@49.64.16, TyrGTA_Chr_21_44965004-44965093_-_@49.6…	0	0	0	0	1	0	0	0	0	0
tRF-16-QFH8YJ0	GCGCAATCGGTTAGCG	i-tRF	AsnGTT_Chr_3_20872402-20872475_-_@10.25.16, AsnGTT_Chr_13_23344136-23344209_-_@10.25.16, AsnGTT_Chr_3_20956909-20956982_+_@10.25.16, AsnGTT_Chr_7_43807816-43807889_+_@10.25.16, AsnGTT_Chr_3_20898247-20898320_-_@10.25.16, IleTAT_Chr_23_30232404-30232497_-_@10.25.16, AsnGTT_Chr_3_21340083-21340156_+_@10.25.16, IleTAT_Chr_1_157992168-157992261_-_@10.25.16, AsnGTT_Chr_3_22741720-22741793_-_@10.25.16,…	0	0	0	0	0	1	1	0	0	0
tRF-16-QHY8NNB	GCGCGTTCGGCTGTTA	i-tRF	AsnGTT_Chr_3_21228571-21228644_+_@23.38.16, AsnGTT_Chr_3_20981895-20981968_+_@23.38.16, AsnGTT_Chr_3_20898247-20898320_-_@23.38.16, AsnGTT_Chr_3_21219475-21219548_+_@23.38.16, AsnGTT_Chr_3_21318781-21318854_+_@23.38.16, AsnGTT_Chr_3_21340083-21340156_+_@23.38.16, AsnGTT_Chr_3_8011351-8011424_-_@23.38.16, AsnGTT_Chr_3_21197565-21197638_-_@23.38.16, AsnGTT_Chr_13_23344136-23344209_-_@23.38.16, AsnG…	0	0	0	0	1	0	0	0	0	0
tRF-16-QN7JLPD	GCGTTGTGGCCGCAGC	i-tRF	HisGTG_Chr_3_21348793-21348864_-_@29.44.16, HisGTG_Chr_NW_020191468.1_8497-8568_+_@29.44.16, HisGTG_Chr_10_65235579-65235650_+_@29.44.16, HisGTG_Chr_3_20873154-20873225_+_@29.44.16, HisGTG_Chr_3_21148775-21148846_+_@29.44.16, HisGTG_Chr_10_65237111-65237182_+_@29.44.16, HisGTG_Chr_8_29729058-29729129_+_@29.44.16, HisGTG_Chr_3_20898974-20899045_+_@29.44.16, HisGTG_Chr_3_21218714-21218785_-_@29.44.…	0	1	0	0	0	0	3	0	1	0
tRF-16-QR18LOE	GCTCCAGTGGCGCAAT	5'-tRF	IleTAT_Chr_23_31395317-31395410_-_@1.16.16, IleTAT_Chr_1_157992168-157992261_-_@1.16.16, IleTAT_Chr_23_31068719-31068812_-_@1.16.16, IleTAT_Chr_11_25140474-25140566_+_@1.16.16, IleTAT_Chr_23_30232404-30232497_-_@1.16.16, IleTAT_Chr_18_49107397-49107489_-_@1.16.16	0	0	0	0	0	0	1	0	2	0
tRF-16-QX78XB0	GCTTAGTTGGTGAAAG	i-tRF	ThrAGT_Chr_23_31257404-31257477_+_@10.25.16, ThrAGT_Chr_23_31303618-31303691_-_@10.25.16	0	0	0	0	0	1	0	0	0	0
tRF-16-QZR4L20	GCTTTGGGTGCGAGAG	i-tRF	ProTGG_Chr_25_2623641-2623712_+_@29.44.16, ProTGG_Chr_25_2621041-2621112_+_@29.44.16, ProTGG_Chr_25_2598642-2598713_+_@29.44.16, ProTGG_Chr_NW_020190356.1_18510-18581_+_@29.44.16, ProTGG_Chr_25_2628848-2628919_+_@29.44.16, ProTGG_Chr_10_26413416-26413487_-_@29.44.16, ProTGG_Chr_10_26466567-26466638_-_@29.44.16, ProTGG_Chr_25_2630255-2630326_+_@29.44.16, ProTGG_Chr_25_2625955-2626026_+_@29.44.16	0	0	0	0	0	0	0	1	0	0
tRF-16-R34RLVB	GGGGTCTCCCCGCGCA	i-tRF	SerAGA_Chr_23_31129325-31129406_-_@45.60.16, SerCGA_Chr_19_27777475-27777556_-_@45.60.16, SerAGA_Chr_23_31110602-31110683_+_@45.60.16, SerTGA_Chr_28_24216133-24216214_+_@45.60.16, SerAGA_Chr_14_69054767-69054848_+_@45.60.16, SerGGA_Chr_X_14853991-14854072_+_@45.60.16, SerAGA_Chr_23_31146083-31146164_-_@45.60.16, SerCGA_Chr_23_31329477-31329558_-_@45.60.16, SerGGA_Chr_X_14946038-14946119_+_@45.60.…	0	0	0	0	0	0	0	0	1	0
tRF-16-R3IEWS0	GGGGTATGATTCTCGG	i-tRF	ProTGG_Chr_15_55651375-55651446_-_@15.30.16	0	0	1	1	0	0	0	0	0	0
tRF-16-R3LU76B	GGGGTCGCGAGTTCAA	i-tRF	ThrTGT_Chr_10_26481746-26481818_+_@43.58.16, ThrTGT_Chr_7_40324271-40324343_-_@43.58.16, ThrTGT_Chr_10_26468186-26468258_+_@43.58.16, ThrTGT_Chr_10_26416285-26416357_-_@43.58.16	0	0	0	0	0	0	0	0	1	0
tRF-16-R3YRLVB	GGGGTTTCCCCGCGCA	i-tRF	SerCGA_Chr_23_31052632-31052713_+_@45.60.16, SerAGA_Chr_18_35387156-35387237_+_@45.60.16, SerTGA_Chr_23_31141547-31141628_+_@45.60.16, SerAGA_Chr_23_31119332-31119413_+_@45.60.16, SerAGA_Chr_19_49195498-49195579_-_@45.60.16	0	0	1	0	0	0	0	0	0	0
tRF-16-R68H4VD	GGTCATCACGCTCGCC	i-tRF	ValAAC_Chr_23_31432884-31432956_+_@17.32.16	0	0	1	0	0	0	1	0	1	0
tRF-16-R71ROBB	GGTCTAGTCCGAAAAA	i-tRF	GlyTCC_Chr_MT_9754-9822_+_@49.64.16	0	1	0	0	0	0	0	0	0	0
tRF-16-R73L900	GGTCTCCGTATGGAGG	i-tRF	LeuCAA_Chr_23_30067060-30067165_+_@43.58.16	0	0	0	0	0	0	0	0	1	0
tRF-16-R7KSLP0	GGTCTCCCCGCGCAGG	i-tRF	SerAGA_Chr_23_31110602-31110683_+_@47.62.16, SerAGA_Chr_23_31158022-31158103_-_@47.62.16, SerAGA_Chr_14_69054767-69054848_+_@47.62.16, SerAGA_Chr_23_31124825-31124906_-_@47.62.16, SerCGA_Chr_19_27777475-27777556_-_@47.62.16, SerGGA_Chr_X_14853991-14854072_+_@47.62.16, SerTGA_Chr_23_31687570-31687651_+_@47.62.16, SerAGA_Chr_23_31678541-31678622_-_@47.62.16, SerAGA_Chr_23_31129325-31129406_-_@47.62…	0	0	0	1	0	0	0	1	0	0
tRF-16-R951K30	GGTTCGAGCCCCAGTG	i-tRF	ValTAC_Chr_15_82766873-82766945_-_@52.67.16, ValTAC_Chr_X_124770762-124770834_+_@52.67.16	0	0	0	0	0	0	1	0	1	0
tRF-16-R951KHE	GGTTCGAGCCCCACGT	i-tRF	LysCTT_Chr_25_2627614-2627686_+_@52.67.16, LysCTT_Chr_7_40345515-40345587_+_@52.67.16, LysCTT_Chr_21_30269857-30269929_-_@52.67.16, LysCTT_Chr_25_2597623-2597695_-_@52.67.16, LysCTT_Chr_10_70547066-70547138_-_@52.67.16, LysCTT_Chr_25_2612845-2612917_+_@52.67.16, LysCTT_Chr_25_2607789-2607861_+_@52.67.16, LysCTT_Chr_3_21347701-21347773_-_@52.67.16, LysCTT_Chr_25_2622397-2622469_+_@52.67.16, LysCTT…	0	0	0	1	0	0	0	0	0	0
tRF-16-R959MID	GGTTCGATTCCGGCTC	i-tRF	TyrGTA_Chr_20_32996084-32996172_+_@52.67.16, TyrGTA_Chr_10_26445520-26445610_+_@52.67.16, TyrGTA_Chr_10_26447367-26447456_+_@52.67.16, TyrGTA_Chr_10_26414624-26414713_-_@52.67.16, TyrGTA_Chr_21_44984358-44984447_+_@52.67.16, TyrGTA_Chr_14_30458772-30458860_+_@52.67.16, TyrGTA_Chr_11_72585702-72585790_-_@52.67.16, TyrGTA_Chr_21_44990709-44990798_+_@52.67.16, TyrGTA_Chr_21_44965004-44965093_-_@52.6…	0	1	0	0	1	3	0	0	0	0
tRF-16-R95M390	GGTTCGAGTCCCTTCG	i-tRF	ArgCCG_Chr_25_2589149-2589221_+_@52.67.16, ArgCCG_Chr_23_30073361-30073433_-_@52.67.16, ArgTCG_Chr_19_56411984-56412056_+_@52.67.16, ArgCCG_Chr_23_30112292-30112364_+_@52.67.16, ArgTCG_Chr_20_7472320-7472392_-_@52.67.16	0	1	0	0	0	0	0	0	0	0
tRF-16-R9BMN10	GGTTCAAATCCTGCCG	i-tRF	SerAGA_Chr_18_35387156-35387237_+_@61.76.16	0	0	0	0	0	0	0	0	0	1
tRF-16-R9JP9PD	GGTTCCATAGTGTAGC	5'-tRF	ValTAC_Chr_15_82766873-82766945_-_@1.16.16	0	0	0	2	1	2	1	3	2	0
tRF-16-R9O9330	GGTTCGACTCCCGGTG	i-tRF	GluTTC_Chr_2_128295086-128295157_-_@51.66.16, GluTTC_Chr_12_15097784-15097855_-_@51.66.16, GluTTC_Chr_21_3228261-3228332_-_@51.66.16	0	1	0	0	0	0	1	0	0	0
tRF-16-R9O933B	GGTTCGACTCCCGGTA	i-tRF	GluTTC_Chr_12_11276302-11276373_-_@51.66.16, GluTTC_Chr_2_1313370-1313441_-_@51.66.16	0	0	0	1	0	0	0	0	0	0
tRF-16-R9ODMJ0	GGTTCGAAACCGGGCG	i-tRF	ValCAC_Chr_23_31573432-31573504_-_@52.67.16, ValTAC_Chr_3_20978865-20978937_+_@52.67.16, ValAAC_Chr_3_21128448-21128520_-_@52.67.16, ValAAC_Chr_3_21070275-21070347_-_@52.67.16, ValTAC_Chr_3_21035265-21035337_+_@52.67.16, ValAAC_Chr_23_31050910-31050982_+_@52.67.16, ValTAC_Chr_23_31259774-31259846_+_@52.67.16, ValAAC_Chr_3_21024315-21024387_+_@52.67.16, ValAAC_Chr_3_20967927-20967999_+_@52.67.16, …	0	0	0	1	0	0	0	1	1	0
tRF-16-R9OMNND	GGTTCGAATCCTGTTC	i-tRF	SerCGA_Chr_5_57140090-57140171_-_@61.76.16	0	0	0	1	0	0	0	0	0	0
tRF-16-RJJ4QFB	GGGGCCAGTGGCGCAA	i-tRF, 5'-tRF	ArgACG_Chr_22_53626359-53626431_+_@-1G.15.16, ArgACG_Chr_23_31292086-31292158_-_@-1G.15.16, ArgACG_Chr_10_21915554-21915626_-_@-1G.15.16, ArgACG_Chr_23_31410999-31411071_+_@-1G.15.16, ArgACG_Chr_23_31574309-31574381_-_@-1G.15.16, ArgACG_Chr_23_31053877-31053949_+_@-1G.15.16, ArgACG_Chr_23_31268990-31269062_+_@-1G.15.16, ArgACG_Chr_23_31678147-31678219_-_@-1G.15.16, ArgACG_Chr_23_31328208-31328280…	0	0	0	0	0	0	1	0	0	0
tRF-16-RNL3KZD	GGGTTCGAGTCCCTTC	i-tRF	ArgCCG_Chr_25_2589149-2589221_+_@51.66.16, ArgTCG_Chr_20_7472320-7472392_-_@51.66.16, ArgCCG_Chr_23_30112292-30112364_+_@51.66.16, ArgTCG_Chr_19_56411984-56412056_+_@51.66.16, ArgCCG_Chr_23_30073361-30073433_-_@51.66.16	0	0	0	0	0	0	0	1	0	1
tRF-16-RNLJK50	GGGTTCGAGCCCCACG	i-tRF	LysCTT_Chr_25_2624993-2625065_+_@51.66.16, LysCTT_Chr_25_2609233-2609305_-_@51.66.16, LysCTT_Chr_23_31553102-31553174_-_@51.66.16, LysCTT_Chr_3_21347701-21347773_-_@51.66.16, LysCTT_Chr_25_2638931-2639003_+_@51.66.16, LysCTT_Chr_21_30269857-30269929_-_@51.66.16, LysCTT_Chr_25_2597623-2597695_-_@51.66.16, LysCTT_Chr_25_2602175-2602247_-_@51.66.16, LysCTT_Chr_25_2617431-2617503_+_@51.66.16, LysCTT_…	0	0	0	0	0	0	1	0	0	0
tRF-16-RPFWZDE	GGTAGAGCGTTTGACT	i-tRF	ThrGGT_Chr_NW_020191915.1_15096-15167_+_@17.32.16	0	0	0	0	0	0	0	0	0	1
tRF-16-RPM830E	GGTAGCGTGGCCGAGT	5'-tRF	LeuTAG_Chr_25_19870711-19870792_-_@1.16.16	0	0	0	1	1	1	3	1	1	0
tRF-16-RSN3WDE	GGTCGCTGGTTCGACT	i-tRF	TyrGTA_Chr_10_26442083-26442172_+_@45.60.16, TyrGTA_Chr_14_30458188-30458281_+_@45.60.16	0	0	1	0	0	0	0	0	1	1
tRF-16-RWF8YJB	GGTGTAGCGGTTAGCA	i-tRF	ValTAC_Chr_23_31301252-31301324_-_@9.24.16, ValTAC_Chr_23_31259774-31259846_+_@9.24.16	0	0	0	0	1	0	0	0	0	0
tRF-16-RXQHY8D	GGTTAGCGCGTTCGGC	i-tRF	AsnGTT_Chr_3_21316056-21316129_+_@18.33.16, AsnGTT_Chr_3_21114744-21114817_-_@18.33.16, AsnGTT_Chr_3_21038302-21038375_+_@18.33.16, AsnGTT_Chr_19_39343153-39343226_-_@18.33.16, AsnGTT_Chr_3_22741720-22741793_-_@18.33.16, AsnGTT_Chr_3_20994920-20994993_+_@18.33.16, AsnGTT_Chr_3_20981895-20981968_+_@18.33.16, AsnGTT_Chr_3_21219475-21219548_+_@18.33.16, AsnGTT_Chr_3_20905102-20905175_+_@18.33.16, As…	0	0	1	0	0	0	0	0	0	0
tRF-16-RZKSLP0	GGTTTCCCCGCGCAGG	i-tRF	SerAGA_Chr_23_31119332-31119413_+_@47.62.16, SerTGA_Chr_23_31141547-31141628_+_@47.62.16, SerCGA_Chr_23_31052632-31052713_+_@47.62.16, SerAGA_Chr_19_49195498-49195579_-_@47.62.16, SerAGA_Chr_18_35387156-35387237_+_@47.62.16	0	0	0	0	0	0	1	0	0	0
tRF-16-S0VR31E	GTAAGTATCCCCGCCT	i-tRF	AspGTC_Chr_3_8099537-8099608_-_@18.33.16	0	0	0	0	0	0	0	0	1	0
tRF-16-S3M830D	GTAGTCGTGGCCGAGC	5'-tRF	SerGGA_Chr_X_14946038-14946119_+_@1.16.16, SerGGA_Chr_X_14853991-14854072_+_@1.16.16	0	3	0	0	0	0	1	0	4	2
tRF-16-S3R68HD	GTAGTGGTCATCACGC	i-tRF	ValAAC_Chr_23_31432884-31432956_+_@12.27.16	0	0	0	0	0	0	0	0	1	0
tRF-16-S3S3R6E	GTAGTGTAGTGGTCAT	i-tRF	ValAAC_Chr_23_31432884-31432956_+_@7.22.16	0	0	1	3	0	0	1	0	2	0
tRF-16-S3YMMY0	GTAGTTTATCCGTTGG	i-tRF	LeuTAG_Chr_MT_12038-12108_+_@15.30.16	0	1	1	2	1	2	0	1	3	3
tRF-16-S41M3KE	GTATGAGGTCCCGGGT	i-tRF	AlaTGC_Chr_23_30183915-30183986_+_@38.53.16, AlaTGC_Chr_6_91709768-91709839_+_@38.53.16	0	0	0	0	0	0	1	0	0	0
tRF-16-S5QKF10	GTCACGCGGGAGACCG	i-tRF	AspGTC_Chr_NW_020190592.1_11976-12047_-_@34.49.16, AspGTC_Chr_3_8102386-8102457_+_@34.49.16, AspGTC_Chr_NW_020190592.1_21473-21544_-_@34.49.16, AspGTC_Chr_10_17951297-17951368_+_@34.49.16, AspGTC_Chr_5_60336567-60336638_+_@34.49.16, AspGTC_Chr_NW_020190592.1_2468-2539_-_@34.49.16, AspGTC_Chr_23_31145310-31145381_-_@34.49.16, AspGTC_Chr_23_31091360-31091431_+_@34.49.16, AspGTC_Chr_3_8023793-802386…	0	0	0	3	0	0	0	0	0	0
tRF-16-S5R830E	GTCACGGTGGCCGAGT	5'-tRF	SerCGA_Chr_5_57140090-57140171_-_@1.16.16	0	0	1	0	1	0	0	0	2	0
tRF-16-S8J0J60	GTCGGCAGAGCATCAG	i-tRF	LysTTT_Chr_22_59252006-59252078_+_@15.30.16	0	0	0	0	0	0	0	1	0	0
tRF-16-S998LOE	GTCTCTGTGGCGCAAT	5'-tRF	AsnGTT_Chr_3_21340083-21340156_+_@1.16.16, AsnGTT_Chr_3_21152548-21152621_+_@1.16.16, AsnGTT_Chr_3_21318781-21318854_+_@1.16.16, AsnGTT_Chr_3_20872402-20872475_-_@1.16.16, AsnGTT_Chr_3_20956909-20956982_+_@1.16.16, AsnGTT_Chr_7_43807816-43807889_+_@1.16.16, AsnGTT_Chr_3_20981895-20981968_+_@1.16.16, AsnGTT_Chr_12_30174217-30174290_+_@1.16.16, AsnGTT_Chr_3_22741720-22741793_-_@1.16.16, AsnGTT_Chr_…	0	0	0	0	0	0	0	0	1	0
tRF-16-S99PLOE	GTCTCTGTAGCGCAAT	5'-tRF	AsnGTT_Chr_3_8011351-8011424_-_@1.16.16	0	0	0	1	0	0	0	0	0	0
tRF-16-S9KD8QB	GTCTCCCAACTCCATA	i-tRF	PheGAA_Chr_MT_364-430_+_@48.63.16	0	0	0	0	1	0	0	1	0	0
tRF-16-S9KVPKE	GTCTCCCCGCGCAGGT	i-tRF	SerTGA_Chr_23_31687570-31687651_+_@48.63.16, SerAGA_Chr_23_31678541-31678622_-_@48.63.16, SerAGA_Chr_23_31129325-31129406_-_@48.63.16, SerAGA_Chr_23_31146083-31146164_-_@48.63.16, SerAGA_Chr_23_31158022-31158103_-_@48.63.16, SerTGA_Chr_28_24216133-24216214_+_@48.63.16, SerAGA_Chr_19_27851584-27851665_-_@48.63.16, SerGGA_Chr_X_14853991-14854072_+_@48.63.16, SerAGA_Chr_14_69054767-69054848_+_@48.63…	0	0	0	1	1	0	0	0	0	0
tRF-16-SB3B5SD	GTAAACCGAAGATCGC	i-tRF	ThrCGT_Chr_19_18483974-18484045_-_@34.49.16	0	0	0	0	0	1	0	0	0	0
tRF-16-SH113KE	GTACGAGGCCCCGGGT	i-tRF	AlaCGC_Chr_23_30090290-30090361_+_@38.53.16, AlaCGC_Chr_23_30121277-30121348_-_@38.53.16	0	0	0	0	0	0	0	1	0	0
tRF-16-SJ7JLJ0	GTAGCGTGGCCGAGCG	5'-tRF	LeuTAG_Chr_19_27762208-27762289_-_@2.17.16, LeuAAG_Chr_23_30136146-30136227_+_@2.17.16, LeuAAG_Chr_7_40319416-40319497_+_@2.17.16, LeuAAG_Chr_23_30032800-30032881_+_@2.17.16, LeuTAG_Chr_10_26437164-26437245_+_@2.17.16, LeuAAG_Chr_10_26438831-26438912_+_@2.17.16, LeuAAG_Chr_23_30293279-30293360_+_@2.17.16, LeuAAG_Chr_23_30011393-30011474_-_@2.17.16, LeuAAG_Chr_10_26483921-26484002_-_@2.17.16, LeuA…	0	1	0	0	0	0	0	0	0	0
tRF-16-SV9NLND	GTCGCTGGTTCGATTC	i-tRF	TyrGTA_Chr_10_26447367-26447456_+_@46.61.16, TyrGTA_Chr_14_30458772-30458860_+_@46.61.16, TyrGTA_Chr_11_72585702-72585790_-_@46.61.16, TyrGTA_Chr_21_44990709-44990798_+_@46.61.16, TyrGTA_Chr_10_26442752-26442841_+_@46.61.16, TyrGTA_Chr_10_26414624-26414713_-_@46.61.16, TyrGTA_Chr_20_32996084-32996172_+_@46.61.16, TyrGTA_Chr_21_44984358-44984447_+_@46.61.16, TyrGTA_Chr_10_26445520-26445610_+_@46.6…	0	0	1	0	0	0	0	0	0	0
tRF-16-SVRNLJD	GTCGCGGGTTCGAGCC	i-tRF	IleAAT_Chr_19_27830911-27830984_+_@47.62.16	0	1	0	0	0	0	0	0	0	0
tRF-16-UDJKSV0	TAAACCAGGGGTCGCG	i-tRF	ThrTGT_Chr_10_26416285-26416357_-_@36.51.16, ThrTGT_Chr_10_26481746-26481818_+_@36.51.16, ThrTGT_Chr_16_26005834-26005906_+_@36.51.16, ThrTGT_Chr_7_40324271-40324343_-_@36.51.16, ThrTGT_Chr_10_26468186-26468258_+_@36.51.16	0	0	1	0	0	0	0	0	0	0
tRF-16-UDL0H50	TAAACCGAAGATCACG	i-tRF	ThrCGT_Chr_25_13221582-13221653_+_@35.50.16	0	1	0	0	0	0	0	0	0	1
tRF-16-UH5O6WD	TAACGGATAAGGCGTC	i-tRF	ArgTCG_Chr_19_56411984-56412056_+_@13.28.16, ArgTCG_Chr_23_31694279-31694351_-_@13.28.16	0	0	0	2	0	0	0	0	0	0
tRF-16-UHK0SV0	TAACGCCAAGGTCGCG	i-tRF	IleAAT_Chr_23_31039841-31039914_-_@37.52.16, IleAAT_Chr_21_67103861-67103934_+_@37.52.16, IleAAT_Chr_23_31269709-31269782_-_@37.52.16, IleAAT_Chr_23_31723652-31723725_+_@37.52.16, IleAAT_Chr_23_31041584-31041657_-_@37.52.16, IleAAT_Chr_23_31555582-31555655_-_@37.52.16, IleAAT_Chr_23_31340083-31340156_+_@37.52.16, IleAAT_Chr_23_31277791-31277864_+_@37.52.16, IleAAT_Chr_23_31055460-31055533_-_@37.5…	0	1	0	0	0	0	0	0	1	1
tRF-16-UMKKSW0	TAATCCCAGGGTCGTG	i-tRF	LysCTT_Chr_4_75268361-75268433_-_@36.51.16, LysCTT_Chr_21_30269857-30269929_-_@36.51.16, LysCTT_Chr_10_70547066-70547138_-_@36.51.16	0	0	0	0	0	0	1	0	0	0
tRF-16-UMX0SW0	TAATCTGAAGGTCGTG	i-tRF	MetCAT_Chr_14_16621733-16621805_+_@36.51.16	0	0	0	0	0	0	0	1	1	1
tRF-16-URLBIN0	TACCCCGAAAATGTTG	i-tRF	MetCAT_Chr_MT_4197-4265_+_@33.48.16	0	0	0	0	1	0	0	0	0	0
tRF-16-V07YERE	TAGAGGTTTGACTCCT	i-tRF	TyrGTA_Chr_MT_5618-5685_-_@43.58.16	0	0	0	0	1	0	0	0	0	0
tRF-16-V2SKYUE	TAGGAGTAGGTTCGAT	i-tRF	GlnTTG_Chr_MT_4123-4194_-_@43.58.16	0	0	0	0	0	1	0	0	0	1
tRF-16-V3LY7SB	TAGGTCGCTGGTTCGA	i-tRF	TyrGTA_Chr_20_32996084-32996172_+_@43.58.16, TyrGTA_Chr_10_26445520-26445610_+_@43.58.16, TyrGTA_Chr_10_26447367-26447456_+_@43.58.16, TyrGTA_Chr_23_31542987-31543078_-_@43.58.16, TyrGTA_Chr_10_26414624-26414713_-_@43.58.16, TyrGTA_Chr_10_26442752-26442841_+_@43.58.16, TyrGTA_Chr_21_44984358-44984447_+_@43.58.16, TyrGTA_Chr_10_26442083-26442172_+_@43.58.16, TyrGTA_Chr_14_30458772-30458860_+_@43.5…	0	0	0	0	1	0	0	0	0	1
tRF-16-V4VH7QD	TAGTGTAGCGGTTATC	i-tRF	ValTAC_Chr_15_82766873-82766945_-_@8.23.16	0	0	1	0	2	0	4	2	2	1
tRF-16-V6M7QZB	TATCACGTCTGCTTTA	i-tRF	ValTAC_Chr_15_82766873-82766945_-_@20.35.16, ValTAC_Chr_X_124770762-124770834_+_@20.35.16	0	0	0	0	0	0	0	0	1	0
tRF-16-V8WPMNB	TATGGTCTAGCGGTTA	i-tRF	GluTTC_Chr_2_1313370-1313441_-_@6.21.16, GluTTC_Chr_12_11276302-11276373_-_@6.21.16	0	0	2	1	0	1	0	0	0	0
tRF-16-VH915H0	TAGCGTGGCCGAGCGG	i-tRF	LeuAAG_Chr_23_30293279-30293360_+_@3.18.16, LeuTAG_Chr_10_26437164-26437245_+_@3.18.16, LeuAAG_Chr_7_40319416-40319497_+_@3.18.16, LeuAAG_Chr_10_26483921-26484002_-_@3.18.16, LeuAAG_Chr_25_19969191-19969272_+_@3.18.16, LeuTAG_Chr_19_27762208-27762289_-_@3.18.16, LeuAAG_Chr_23_30011393-30011474_-_@3.18.16, LeuAAG_Chr_23_30032800-30032881_+_@3.18.16, LeuAAG_Chr_10_26438831-26438912_+_@3.18.16, LeuA…	0	0	0	0	0	0	0	0	0	1
tRF-16-VL8RPYE	TAGTATCCCCGCCTGT	i-tRF	AspGTC_Chr_5_62676636-62676707_+_@20.35.16	0	0	0	1	2	1	0	2	0	2
tRF-16-VL9IZ90	TAGTATGGCTTTTTCG	i-tRF	SerGCT_Chr_MT_11977-12036_+_@45.60.16	0	0	0	0	0	0	0	0	0	1
tRF-16-VNW343D	TAGTTTCGGTCTAGTC	i-tRF	GlyTCC_Chr_MT_9754-9822_+_@42.57.16	0	0	0	0	0	0	0	2	0	0
tRF-16-VRYRSIB	TATCCTTCCCGTACTA	i-tRF	MetCAT_Chr_MT_4197-4265_+_@54.69.16	0	0	0	0	0	1	0	0	0	0
tRF-16-VUY9Q90	TATGATTCTCGCTTCG	i-tRF	ProCGG_Chr_25_2614114-2614185_+_@19.34.16, ProCGG_Chr_23_31380820-31380891_-_@19.34.16, ProCGG_Chr_3_1004082-1004153_-_@19.34.16, ProCGG_Chr_19_27847742-27847813_-_@19.34.16	0	0	0	0	1	0	0	0	0	1
tRF-16-VUY9QZ0	TATGATTCTCGCTTTG	i-tRF	ProTGG_Chr_25_2628848-2628919_+_@19.34.16, ProTGG_Chr_25_2598642-2598713_+_@19.34.16, ProTGG_Chr_25_2625955-2626026_+_@19.34.16, ProTGG_Chr_NW_020190356.1_18510-18581_+_@19.34.16, ProTGG_Chr_25_2623641-2623712_+_@19.34.16, ProTGG_Chr_10_26466567-26466638_-_@19.34.16, ProTGG_Chr_25_2621041-2621112_+_@19.34.16, ProTGG_Chr_25_2630255-2630326_+_@19.34.16, ProTGG_Chr_10_26413416-26413487_-_@19.34.16	0	0	0	0	0	0	0	0	0	1
tRF-16-VUY9RZ0	TATGATTCTCGGTTTG	i-tRF	ProTGG_Chr_15_55651375-55651446_-_@19.34.16	0	0	1	0	0	0	0	0	0	0
tRF-16-VV86V7B	TATGCTCCCATATCTA	i-tRF	SerGCT_Chr_MT_11977-12036_+_@28.43.16	0	1	0	0	0	0	0	0	0	1
tRF-16-VW3H93E	TATGTCCGCGTGGGTT	i-tRF	LeuTAA_Chr_9_81592121-81592203_+_@50.65.16	0	1	1	0	0	0	0	0	0	0
tRF-16-W087W40	TCGAGTCCCTTCGTGG	i-tRF	ArgCCG_Chr_23_30073361-30073433_-_@55.70.16, ArgCCG_Chr_23_30112292-30112364_+_@55.70.16, ArgTCG_Chr_20_7472320-7472392_-_@55.70.16, ArgTCG_Chr_19_56411984-56412056_+_@55.70.16, ArgCCG_Chr_25_2589149-2589221_+_@55.70.16	0	2	0	0	0	2	0	1	2	1
tRF-16-W08SQ20	TCGAGTCCCGGCGGAG	i-tRF	ArgTCT_Chr_3_49636867-49636951_-_@55.70.16	0	0	1	0	0	0	0	0	1	0
tRF-16-W0K672B	TCGAGCCCCAGTGGAA	i-tRF	ValTAC_Chr_X_124770762-124770834_+_@55.70.16, ValTAC_Chr_15_82766873-82766945_-_@55.70.16	0	3	0	1	0	0	1	1	1	0
tRF-16-W0KSU80	TCGAGCCCCGTACGGG	i-tRF	IleAAT_Chr_19_27830911-27830984_+_@56.71.16	0	1	0	0	0	0	0	0	0	0
tRF-16-W18FLUB	TCGCCTCACACGCGAA	i-tRF	ValCAC_Chr_3_8134934-8135006_+_@28.43.16, ValCAC_Chr_3_21038978-21039050_+_@28.43.16, ValCAC_Chr_23_31270844-31270915_+_@28.43.16, ValCAC_Chr_3_20957584-20957656_+_@28.43.16, ValCAC_Chr_3_21316761-21316833_+_@28.43.16, ValCAC_Chr_3_21114069-21114141_-_@28.43.16, ValCAC_Chr_3_21086725-21086797_-_@28.43.16, ValCAC_Chr_23_31573432-31573504_-_@28.43.16, ValCAC_Chr_23_31290226-31290298_-_@28.43.16, Va…	0	0	1	0	0	0	0	0	0	0
tRF-16-W26WRND	TCGGAGGCGTGGGTTC	i-tRF	LeuTAG_Chr_19_27762208-27762289_-_@50.65.16	0	0	0	0	0	0	0	1	0	0
tRF-16-W3VHL8E	TCGGTTAGCGCGCGGT	i-tRF	IleTAT_Chr_23_31395317-31395410_-_@16.31.16, IleTAT_Chr_11_25140474-25140566_+_@16.31.16, IleTAT_Chr_23_30232404-30232497_-_@16.31.16, IleTAT_Chr_1_157992168-157992261_-_@16.31.16, IleTAT_Chr_18_49107397-49107489_-_@16.31.16, IleTAT_Chr_23_31068719-31068812_-_@16.31.16	0	0	1	0	0	0	0	0	0	0
tRF-16-W88RO40	TCTGGTCCCCGAATGG	i-tRF	LeuCAA_Chr_23_30037897-30038007_-_@40.55.16	0	0	0	0	0	0	0	0	0	1
tRF-16-WB86390	TCGAATCCCACCTTCG	i-tRF	SerGCT_Chr_23_31389424-31389505_-_@64.79.16, SerGCT_Chr_23_31373608-31373689_-_@64.79.16	0	0	0	0	0	0	0	0	0	1
tRF-16-WB863I0	TCGAATCCCACCGCTG	i-tRF	LeuAAG_Chr_23_30011393-30011474_-_@64.79.16, LeuAAG_Chr_7_40319416-40319497_+_@64.79.16, LeuTAG_Chr_25_19870711-19870792_-_@64.79.16, LeuTAG_Chr_10_26437164-26437245_+_@64.79.16, LeuAAG_Chr_23_30136146-30136227_+_@64.79.16, LeuAAG_Chr_23_30293279-30293360_+_@64.79.16, LeuAAG_Chr_25_19969191-19969272_+_@64.79.16, LeuAAG_Chr_10_26483921-26484002_-_@64.79.16, LeuAAG_Chr_10_26438831-26438912_+_@64.79…	0	1	1	0	1	0	0	0	2	0
tRF-16-WB86890	TCGAATCCCATCCTCG	i-tRF	SerGCT_Chr_23_30485808-30485889_-_@64.79.16, SerGCT_Chr_23_31285574-31285655_-_@64.79.16, SerGCT_Chr_29_44399824-44399905_+_@64.79.16, SerGCT_Chr_23_31284945-31285026_-_@64.79.16, SerGCT_Chr_23_31282460-31282541_+_@64.79.16, SerGCT_Chr_23_31691009-31691090_+_@64.79.16, SerGCT_Chr_19_27830143-27830224_+_@64.79.16, SerGCT_Chr_23_31275759-31275840_-_@64.79.16, SerGCT_Chr_23_31276395-31276477_-_@65.8…	0	0	1	3	1	0	1	1	0	1
tRF-16-WB86Q30	TCGAATCCCAGCGGTG	i-tRF	ThrAGT_Chr_19_27851226-27851299_-_@56.71.16, ThrAGT_Chr_19_27830446-27830519_+_@56.71.16, ThrAGT_Chr_19_27777989-27778062_-_@56.71.16, ThrAGT_Chr_18_43596311-43596384_+_@56.71.16	0	0	0	0	0	2	1	0	0	2
tRF-16-WB884UB	TCGAATCCGGCTCGAA	i-tRF	TyrGTA_Chr_23_31535252-31535341_-_@55.70.16, TyrGTA_Chr_1_97560692-97560781_-_@55.70.16, TyrGTA_Chr_23_31542987-31543078_-_@55.70.16, TyrGTA_Chr_23_31535660-31535749_-_@55.70.16	0	0	0	0	0	1	1	0	0	0
tRF-16-WB8Y3JE	TCGAATCCTGCCGGCT	i-tRF	SerTGA_Chr_23_31687570-31687651_+_@64.79.16	0	1	2	1	0	0	1	0	0	1
tRF-16-WB8YWDE	TCGAATCCTGTCGACT	i-tRF	SerTGA_Chr_23_31116197-31116278_-_@64.79.16	0	0	0	0	0	0	0	0	0	1
tRF-16-WB8YYW0	TCGAATCCTGTTCGTG	i-tRF	SerCGA_Chr_5_57140090-57140171_-_@64.79.16	0	3	3	2	5	2	3	1	1	2
tRF-16-WBH6IK0	TCGAAATCCAATGGGG	i-tRF	SerCGA_Chr_19_27777475-27777556_-_@33.48.16, SerCGA_Chr_23_31052632-31052713_+_@33.48.16, SerCGA_Chr_23_31329477-31329558_-_@33.48.16, SerCGA_Chr_5_57140090-57140171_-_@33.48.16, SerCGA_Chr_23_28880955-28881036_+_@33.48.16	0	0	0	0	0	0	0	0	2	0
tRF-16-WBKS8W0	TCGAACCCCGTCCGTG	i-tRF	ThrCGT_Chr_25_13221582-13221653_+_@54.69.16, ThrCGT_Chr_19_18483974-18484045_-_@54.69.16	0	0	0	0	0	0	0	0	0	1
tRF-16-WD884UB	TCGACTCCGGCTCGAA	i-tRF	TyrGTA_Chr_10_26442083-26442172_+_@55.70.16, TyrGTA_Chr_14_30458188-30458281_+_@55.70.16	0	0	0	0	0	0	1	0	0	0
tRF-16-WD8SS40	TCGACTCCCGGTATGG	i-tRF	GluTTC_Chr_12_11276302-11276373_-_@54.69.16, GluTTC_Chr_2_1313370-1313441_-_@54.69.16	0	0	0	0	1	0	0	1	0	0
tRF-16-WE08Q2B	TCGATACCGGGCGGAA	i-tRF	ValCAC_Chr_3_20995595-20995667_+_@55.70.16, ValCAC_Chr_NW_020191468.1_28599-28671_-_@55.70.16, ValCAC_Chr_3_21038978-21039050_+_@55.70.16	0	0	0	0	0	0	0	1	0	0
tRF-16-WE884UB	TCGATTCCGGCTCGAA	i-tRF	TyrGTA_Chr_10_26414624-26414713_-_@55.70.16, TyrGTA_Chr_11_72585702-72585790_-_@55.70.16, TyrGTA_Chr_10_26447367-26447456_+_@55.70.16, TyrGTA_Chr_21_44990709-44990798_+_@55.70.16, TyrGTA_Chr_21_44965004-44965093_-_@55.70.16, TyrGTA_Chr_14_30458772-30458860_+_@55.70.16, TyrGTA_Chr_21_44984358-44984447_+_@55.70.16, TyrGTA_Chr_20_32996084-32996172_+_@55.70.16, TyrGTA_Chr_10_26445520-26445610_+_@55.7…	0	3	2	1	1	0	0	4	4	1
tRF-16-WE8S68D	TCGATTCCCGGGCGGC	i-tRF	GlyCCC_Chr_25_546202-546272_-_@53.68.16, GlyCCC_Chr_11_68555263-68555333_-_@53.68.16	0	0	1	0	0	1	0	2	0	2
tRF-16-WE8SPOE	TCGATTCCCGGCCAAT	i-tRF	GlyGCC_Chr_3_8034296-8034366_+_@53.68.16, GlyCCC_Chr_3_21208694-21208764_+_@53.68.16, GlyGCC_Chr_18_1423807-1423877_+_@53.68.16, GlyCCC_Chr_3_21085364-21085434_+_@53.68.16, GlyGCC_Chr_18_1416064-1416134_-_@53.68.16, GlyGCC_Chr_23_31686620-31686690_+_@53.68.16, GlyCCC_Chr_3_21206921-21206991_-_@53.68.16, GlyGCC_Chr_18_1416704-1416774_-_@53.68.16, GlyGCC_Chr_19_27767594-27767664_+_@53.68.16, GlyGCC…	0	1	0	0	0	0	1	0	1	0
tRF-16-WEKSPME	TCGATCCCCGGCATCT	i-tRF	AlaTGC_Chr_17_50880741-50880812_+_@54.69.16, AlaTGC_Chr_7_40344975-40345046_+_@54.69.16, AlaTGC_Chr_23_30183915-30183986_+_@54.69.16, AlaTGC_Chr_23_30125517-30125588_-_@54.69.16, AlaCGC_Chr_6_37118306-37118377_-_@54.69.16, AlaCGC_Chr_23_31556129-31556200_-_@54.69.16, AlaTGC_Chr_23_30179834-30179905_-_@54.69.16, AlaCGC_Chr_23_30164841-30164912_+_@54.69.16	0	0	0	0	0	0	0	1	0	0
tRF-16-WIR9OMD	TCGCTGGTTCGAATCC	i-tRF	TyrGTA_Chr_23_31535252-31535341_-_@47.62.16, TyrGTA_Chr_23_31542987-31543078_-_@47.62.16, TyrGTA_Chr_23_31535660-31535749_-_@47.62.16, TyrGTA_Chr_1_97560692-97560781_-_@47.62.16	0	0	0	0	0	0	0	1	0	0
tRF-16-WKKQ0R0	TCGGGCCCATACCCCG	i-tRF	MetCAT_Chr_MT_4197-4265_+_@24.39.16	0	0	0	0	1	0	0	0	0	0
tRF-16-WLBSDED	TCGTAAACCGAAGATC	i-tRF	ThrCGT_Chr_19_18483974-18484045_-_@32.47.16, ThrCGT_Chr_25_13221582-13221653_+_@32.47.16	0	1	0	1	0	1	0	0	0	0
tRF-16-WOVL9IE	TCTAATAGTATGGCTT	i-tRF	SerGCT_Chr_MT_11977-12036_+_@40.55.16	0	0	0	1	0	1	0	1	0	0
tRF-16-WP9L6ND	TCTAGTGGTAGGATTC	i-tRF	GluCTC_Chr_15_21834632-21834702_-_@11.26.16	0	0	0	0	0	1	0	0	0	0
tRF-16-WQQRJQD	TCTATGCTCCCATATC	i-tRF	SerGCT_Chr_MT_11977-12036_+_@26.41.16	0	0	0	0	0	0	0	1	0	0
tRF-16-WR2IKLB	TCTCCCAACTCCATAA	i-tRF	PheGAA_Chr_MT_364-430_+_@49.64.16	0	0	0	0	0	1	0	0	0	0
tRF-16-WRS45J0	TCTCCGTATGGAGGCG	i-tRF	LeuCAA_Chr_23_30067060-30067165_+_@45.60.16	0	1	0	0	0	1	0	0	0	0
tRF-16-WS7209D	TCTCGGTGGAACCTCC	3'-tRF	GlnCTG_Chr_10_12743209-12743280_-_@59.74.16, GlnCTG_Chr_19_27761705-27761776_+_@59.74.16, GlnCTG_Chr_23_31135564-31135635_-_@59.74.16, GlnCTG_Chr_23_30037406-30037477_+_@59.74.16, GlnCTG_Chr_26_7301817-7301888_-_@59.74.16	0	0	2	1	4	2	1	4	2	3
tRF-16-XIW282B	TGACTTCGGATCAGAA	i-tRF	ArgTCG_Chr_25_26615095-26615167_+_@29.44.16, ArgTCG_Chr_21_20804881-20804953_+_@29.44.16, ArgTCG_Chr_23_30228672-30228744_+_@29.44.16, ArgTCG_Chr_1_157988436-157988508_+_@29.44.16, ArgTCG_Chr_19_56411984-56412056_+_@29.44.16, ArgTCG_Chr_23_31681248-31681320_-_@29.44.16, ArgTCG_Chr_25_26621030-26621102_+_@29.44.16, ArgTCG_Chr_20_7472320-7472392_-_@29.44.16, ArgTCG_Chr_23_31694279-31694351_-_@29.44…	0	0	0	0	0	1	0	0	0	0
tRF-16-XN3282B	TGATTCCGGATCAGAA	i-tRF	ArgCCG_Chr_23_30073361-30073433_-_@29.44.16, ArgCCG_Chr_23_30112292-30112364_+_@29.44.16, ArgCCG_Chr_25_2589149-2589221_+_@29.44.16	0	0	0	0	0	0	0	1	0	0
tRF-16-XQ53K80	TGCATGAGGTCCCGGG	i-tRF	AlaAGC_Chr_23_30170753-30170824_+_@37.52.16	0	0	0	0	0	0	0	1	0	0
tRF-16-XU53F80	TGCGAGAGGTAGCGGG	i-tRF	AlaAGC_Chr_11_72585279-72585351_-_@38.53.16, AlaAGC_Chr_14_30458994-30459066_+_@38.53.16	0	0	0	0	1	0	0	0	0	0
tRF-16-XW76D6D	TGCGTGTTCAAATCAC	i-tRF	TrpCCA_Chr_19_27845886-27845957_-_@47.62.16, TrpCCA_Chr_19_27829637-27829708_+_@47.62.16, TrpCCA_Chr_23_31674969-31675040_+_@47.62.16, TrpCCA_Chr_23_31683731-31683802_+_@47.62.16, TrpCCA_Chr_25_36942390-36942461_-_@47.62.16	0	0	0	0	0	0	1	0	0	0
tRF-16-Y0H6I2D	TTAAGATCCAATGGAC	i-tRF	LeuTAA_Chr_9_81592121-81592203_+_@33.48.16	0	1	0	0	0	0	0	0	1	2
tRF-16-Y0H6IKD	TTAAGATCCAATGGGC	i-tRF	LeuTAA_Chr_23_31026539-31026621_+_@33.48.16, LeuTAA_Chr_18_38840590-38840670_-_@32.47.16	0	0	0	0	0	0	1	0	0	0
tRF-16-Y6V4VH0	TTCCATAGTGTAGCGG	i-tRF	ValTAC_Chr_15_82766873-82766945_-_@3.18.16	0	0	1	0	0	1	0	0	0	0
tRF-16-Y8HPDEE	TTCGGATCAGAAGATT	i-tRF	ArgTCG_Chr_25_26621030-26621102_+_@33.48.16, ArgTCG_Chr_21_20804881-20804953_+_@33.48.16, ArgTCG_Chr_25_26615804-26615876_+_@33.48.16, ArgTCG_Chr_23_30228672-30228744_+_@33.48.16, ArgTCG_Chr_20_7472320-7472392_-_@33.48.16, ArgTCG_Chr_19_56411984-56412056_+_@33.48.16, ArgTCG_Chr_23_31694279-31694351_-_@33.48.16, ArgTCG_Chr_23_31681248-31681320_-_@33.48.16, ArgTCG_Chr_1_157988436-157988508_+_@33.48…	0	0	0	0	0	0	0	1	0	0
tRF-16-Y8NNBS0	TTCGGCTGTTAACCGG	i-tRF	AsnGTT_Chr_3_21318781-21318854_+_@28.43.16	0	0	0	0	0	0	0	1	0	0
tRF-16-YDU0ZSE	TTAACTAAAGTTTCGT	i-tRF	AsnGTT_Chr_MT_5446-5518_-_@35.50.16	0	0	0	0	2	0	0	1	0	0
tRF-16-YF1UDMD	TTACAAGTGAAAGTCC	i-tRF	AspGTC_Chr_MT_7304-7372_+_@43.58.16	0	0	1	0	4	0	1	1	0	1
tRF-16-YJ0NL7E	TTAGCACATTCGCCTT	i-tRF	ValTAC_Chr_23_31259774-31259846_+_@19.34.16, ValTAC_Chr_23_31301252-31301324_-_@19.34.16	0	0	0	1	0	0	0	0	0	0
tRF-16-YKWIR90	TTAGGTCGCTGGTTCG	i-tRF	TyrGTA_Chr_23_31535252-31535341_-_@42.57.16, TyrGTA_Chr_10_26447367-26447456_+_@42.57.16, TyrGTA_Chr_14_30458772-30458860_+_@42.57.16, TyrGTA_Chr_11_72585702-72585790_-_@42.57.16, TyrGTA_Chr_21_44990709-44990798_+_@42.57.16, TyrGTA_Chr_23_31535660-31535749_-_@42.57.16, TyrGTA_Chr_10_26442752-26442841_+_@42.57.16, TyrGTA_Chr_10_26414624-26414713_-_@42.57.16, TyrGTA_Chr_20_32996084-32996172_+_@42.5…	0	0	1	0	0	0	0	1	2	1
tRF-16-YL897KE	TTATATCCTCGTGGGT	i-tRF	LeuTAA_Chr_15_82767678-82767760_+_@49.64.16	0	0	0	1	0	0	0	0	0	0
tRF-16-YO8R6QD	TTCAATCCCCGGCATC	i-tRF	AlaCGC_Chr_2_39839750-39839821_-_@53.68.16, AlaTGC_Chr_6_91709768-91709839_+_@53.68.16, AlaTGC_Chr_17_50873932-50874003_-_@53.68.16, AlaTGC_Chr_3_107039873-107039944_-_@53.68.16	0	1	0	0	0	0	0	0	0	0
tRF-16-YOH5S80	TTCAAATCACGTCGGG	i-tRF	TrpCCA_Chr_20_41425516-41425587_-_@53.68.16, TrpCCA_Chr_19_27845886-27845957_-_@53.68.16, TrpCCA_Chr_23_31683731-31683802_+_@53.68.16, TrpCCA_Chr_19_27829637-27829708_+_@53.68.16, TrpCCA_Chr_25_36942390-36942461_-_@53.68.16, TrpCCA_Chr_23_31674969-31675040_+_@53.68.16	0	0	0	0	0	1	0	0	0	0
tRF-16-YOSSRVD	TTCAAGTCCGGGTGCC	i-tRF	CysGCA_Chr_4_112374449-112374520_+_@53.68.16	0	0	0	0	0	0	0	0	1	0
tRF-16-YRLV1ND	TTCCCCGCGCAGGTTC	i-tRF	SerAGA_Chr_23_31119332-31119413_+_@50.65.16, SerTGA_Chr_23_31141547-31141628_+_@50.65.16, SerAGA_Chr_18_35387156-35387237_+_@50.65.16, SerAGA_Chr_19_49195498-49195579_-_@50.65.16, SerCGA_Chr_23_31052632-31052713_+_@50.65.16	0	0	0	1	0	0	0	0	0	1
tRF-16-YU4RRQ0	TTCGACTCCCGGTATG	i-tRF	GluTTC_Chr_2_1313370-1313441_-_@53.68.16, GluTTC_Chr_12_11276302-11276373_-_@53.68.16	0	1	0	0	0	1	0	0	1	2
tRF-16-YU4RRW0	TTCGACTCCCGGTGTG	i-tRF	GluTTC_Chr_12_15097784-15097855_-_@53.68.16, GluTTC_Chr_2_128295086-128295157_-_@53.68.16, GluTTC_Chr_21_3228261-3228332_-_@53.68.16	0	0	0	0	1	0	0	0	4	2
tRF-16-YU8SRZD	TTCGATCCCGGGTTTC	i-tRF	PheGAA_Chr_23_30015491-30015563_+_@54.69.16, PheGAA_Chr_7_43807611-43807683_-_@54.69.16, PheGAA_Chr_12_69059075-69059147_-_@54.69.16, PheGAA_Chr_17_50876655-50876727_+_@54.69.16, PheGAA_Chr_23_30099812-30099884_+_@54.69.16, PheGAA_Chr_23_30126273-30126345_+_@54.69.16	0	0	1	0	0	0	0	0	1	0
tRF-16-YUBS68B	TTCGAAACCGGGCGGA	i-tRF	ValAAC_Chr_3_21024315-21024387_+_@54.69.16, ValTAC_Chr_3_20947989-20948061_+_@54.69.16, ValAAC_Chr_1_97606076-97606148_-_@54.69.16, ValTAC_Chr_3_20991877-20991949_+_@54.69.16, ValTAC_Chr_3_20978865-20978937_+_@54.69.16, ValCAC_Chr_3_8134934-8135006_+_@54.69.16, ValCAC_Chr_3_20957584-20957656_+_@54.69.16, ValCAC_Chr_23_31573432-31573504_-_@54.69.16, ValAAC_Chr_3_21128448-21128520_-_@54.69.16, ValA…	0	0	0	0	0	0	1	0	0	0
tRF-16-YUH7PUD	TTCGAATCCTGCCGAC	i-tRF	SerGGA_Chr_X_14853991-14854072_+_@63.78.16, SerAGA_Chr_23_31110602-31110683_+_@63.78.16, SerAGA_Chr_23_31119332-31119413_+_@63.78.16, SerAGA_Chr_23_31146083-31146164_-_@63.78.16, SerAGA_Chr_19_27851584-27851665_-_@63.78.16, SerTGA_Chr_23_31141547-31141628_+_@63.78.16, SerAGA_Chr_23_31124825-31124906_-_@63.78.16, SerAGA_Chr_14_69054767-69054848_+_@63.78.16, SerGGA_Chr_X_14946038-14946119_+_@63.78.…	0	0	0	0	0	1	1	0	0	0
tRF-16-YUH9R80	TTCGAATCTCGGTGGG	i-tRF	GlnCTG_Chr_3_22739543-22739614_+_@53.68.16, GlnTTG_Chr_1_157955337-157955408_-_@53.68.16, GlnTTG_Chr_23_30195428-30195499_-_@53.68.16	0	0	1	0	0	0	0	0	0	0
tRF-16-YUHRE9E	TTCGAATCCCACTTCT	i-tRF	LeuCAA_Chr_23_30037897-30038007_-_@65.80.16, LeuCAG_Chr_18_25307479-25307561_+_@64.79.16, LeuCAA_Chr_23_31099721-31099827_+_@65.80.16, LeuCAG_Chr_18_25307956-25308038_-_@64.79.16, LeuCAA_Chr_23_30067060-30067165_+_@65.80.16, LeuCAA_Chr_23_31084667-31084774_-_@65.80.16, LeuCAA_Chr_23_31082112-31082218_+_@65.80.16, LeuCAA_Chr_7_42660399-42660504_+_@65.80.16, LeuCAG_Chr_3_8025475-8025557_+_@64.79.16	0	0	0	0	0	0	0	0	2	0
tRF-16-YUS7PV0	TTCGAGTCCTGCCGCG	i-tRF	ArgTCG_Chr_21_20804881-20804953_+_@54.69.16	0	0	0	0	0	0	1	1	3	0
tRF-16-YUSRYW0	TTCGAGTCCCTTCGTG	i-tRF	ArgTCG_Chr_20_7472320-7472392_-_@54.69.16, ArgCCG_Chr_25_2589149-2589221_+_@54.69.16, ArgCCG_Chr_23_30073361-30073433_-_@54.69.16, ArgTCG_Chr_19_56411984-56412056_+_@54.69.16, ArgCCG_Chr_23_30112292-30112364_+_@54.69.16	0	1	0	0	0	0	1	1	0	0
tRF-16-YUY7H3E	TTCGATTCCTATAGTT	i-tRF	GlnTTG_Chr_MT_4123-4194_-_@53.68.16	0	1	0	0	0	0	0	0	0	0
tRF-16-YUYSQSB	TTCGATTCCGGCTCGA	i-tRF	TyrGTA_Chr_20_32996084-32996172_+_@54.69.16, TyrGTA_Chr_10_26445520-26445610_+_@54.69.16, TyrGTA_Chr_10_26447367-26447456_+_@54.69.16, TyrGTA_Chr_10_26414624-26414713_-_@54.69.16, TyrGTA_Chr_21_44984358-44984447_+_@54.69.16, TyrGTA_Chr_14_30458772-30458860_+_@54.69.16, TyrGTA_Chr_11_72585702-72585790_-_@54.69.16, TyrGTA_Chr_21_44990709-44990798_+_@54.69.16, TyrGTA_Chr_21_44965004-44965093_-_@54.6…	0	0	0	0	2	0	0	0	1	0
tRF-16-YXR9O9D	TTCTAGGTTCGACTCC	i-tRF	ArgACG_Chr_23_31292086-31292158_-_@47.62.16, ArgACG_Chr_23_31268990-31269062_+_@47.62.16, ArgACG_Chr_23_31053877-31053949_+_@47.62.16, ArgACG_Chr_22_53626359-53626431_+_@47.62.16, ArgACG_Chr_23_31328208-31328280_-_@47.62.16	0	0	0	0	0	0	0	0	1	0
tRF-16-YYS9MQ0	TTCTGGTCTCCGTATG	i-tRF	LeuCAA_Chr_23_30067060-30067165_+_@39.54.16	0	0	0	0	1	0	0	0	1	1
tRF-16-Z3U0L70	TTGGTTAAAGCGCCTG	i-tRF	ThrCGT_Chr_23_30285345-30285418_+_@16.31.16, ThrAGT_Chr_19_27851226-27851299_-_@16.31.16, ThrTGT_Chr_23_30223069-30223143_+_@16.31.16, ThrAGT_Chr_19_27830446-27830519_+_@16.31.16, ThrAGT_Chr_18_43596311-43596384_+_@16.31.16, ThrAGT_Chr_23_30127047-30127120_-_@16.31.16, ThrTGT_Chr_23_30297298-30297371_+_@16.31.16, ThrCGT_Chr_1_158045146-158045219_+_@16.31.16, ThrTGT_Chr_1_157982832-157982905_+_@16…	0	0	2	0	0	0	0	1	0	0
tRF-16-Z87HFKE	TTTGGGTGCGAGAGGT	i-tRF	ProTGG_Chr_25_2621041-2621112_+_@31.46.16, ProTGG_Chr_10_26466567-26466638_-_@31.46.16, ProTGG_Chr_25_2598642-2598713_+_@31.46.16, ProTGG_Chr_10_26413416-26413487_-_@31.46.16, ProTGG_Chr_25_2625955-2626026_+_@31.46.16, ProTGG_Chr_25_2623641-2623712_+_@31.46.16, ProTGG_Chr_25_2628848-2628919_+_@31.46.16, ProTGG_Chr_NW_020190356.1_18510-18581_+_@31.46.16, ProTGG_Chr_25_2630255-2630326_+_@31.46.16	0	2	0	0	0	0	0	0	0	1
tRF-16-ZESJYDD	TTGATGTAGCTTAACC	5'-tRF	PheGAA_Chr_MT_364-430_+_@2.17.16	0	0	0	0	1	0	0	1	0	0
tRF-16-ZFLWRND	TTGCACGCGTGGGTTC	i-tRF	SerGCT_Chr_23_31389424-31389505_-_@50.65.16, SerGCT_Chr_29_44399824-44399905_+_@50.65.16	0	0	0	1	0	0	0	0	0	0
tRF-16-ZK79KV0	TTGGGGTTTCCCCGCG	i-tRF	SerAGA_Chr_23_31119332-31119413_+_@43.58.16, SerAGA_Chr_19_49195498-49195579_-_@43.58.16, SerAGA_Chr_18_35387156-35387237_+_@43.58.16, SerTGA_Chr_23_31141547-31141628_+_@43.58.16	0	1	0	0	0	0	0	0	0	0
tRF-16-ZKXU53D	TTGGGTGCGAGAGGTC	i-tRF	ProTGG_Chr_25_2623641-2623712_+_@32.47.16, ProTGG_Chr_10_26466567-26466638_-_@32.47.16, ProTGG_Chr_25_2621041-2621112_+_@32.47.16, ProTGG_Chr_25_2630255-2630326_+_@32.47.16, ProTGG_Chr_25_2598642-2598713_+_@32.47.16, ProTGG_Chr_NW_020190356.1_18510-18581_+_@32.47.16, ProTGG_Chr_10_26413416-26413487_-_@32.47.16, ProTGG_Chr_25_2628848-2628919_+_@32.47.16, ProTGG_Chr_25_2625955-2626026_+_@32.47.16	0	1	0	0	1	0	1	1	2	0
tRF-16-ZQH78SE	TTTATATCCTTCCCGT	i-tRF	MetCAT_Chr_MT_4197-4265_+_@50.65.16	0	0	0	0	1	0	0	0	0	0
tRF-16-ZR3FJ3E	TTTCCCCGCACAGGTT	i-tRF	SerCGA_Chr_5_57140090-57140171_-_@49.64.16	0	1	0	0	0	0	0	0	0	0
tRF-16-ZR3HJ3E	TTTCCCCGCGCAGGTT	i-tRF	SerAGA_Chr_18_35387156-35387237_+_@49.64.16, SerAGA_Chr_23_31119332-31119413_+_@49.64.16, SerTGA_Chr_23_31141547-31141628_+_@49.64.16, SerAGA_Chr_19_49195498-49195579_-_@49.64.16, SerCGA_Chr_23_31052632-31052713_+_@49.64.16	0	0	0	0	1	0	0	0	0	0
tRF-16-ZSIJ7KE	TTTCGATGGCGTGGGT	i-tRF	LeuTAG_Chr_25_19870711-19870792_-_@48.63.16	0	0	0	0	0	1	1	0	1	1
tRF-17-00XBS7N	ACAAGTGAAAGTCCTGT	i-tRF	AspGTC_Chr_MT_7304-7372_+_@45.61.17	0	1	1	1	3	1	1	2	2	0
tRF-17-04SXQ3O	ACATGGTCTAGCGGTTA	i-tRF	GluTTC_Chr_2_128295086-128295157_-_@5.21.17, GluTTC_Chr_12_15097784-15097855_-_@5.21.17, GluTTC_Chr_21_3228261-3228332_-_@5.21.17	0	0	0	0	0	0	1	1	0	1
tRF-17-085830P	ACCGGGATGGCCGAGTG	5'-tRF	LeuTAA_Chr_23_31249557-31249639_-_@1.17.17, LeuTAA_Chr_23_31026539-31026621_+_@1.17.17	0	0	0	0	0	1	0	0	0	1
tRF-17-097JPE4	ACCTCGTGGCGCAATGG	5'-tRF	TrpCCA_Chr_19_34029010-34029081_-_@2.18.17, TrpCCA_Chr_19_33114203-33114274_+_@2.18.17	0	0	0	0	0	0	0	0	1	0
tRF-17-0L53VUP	ACATAGAGGTTATGATG	i-tRF	SerTGA_Chr_MT_7229-7299_-_@10.26.17	0	1	1	0	1	0	0	0	0	0
tRF-17-0PF05B2	ACCAGAGAAGGAGAACA	i-tRF	ThrTGT_Chr_MT_15658-15726_+_@35.51.17	0	0	0	0	0	0	0	0	0	1
tRF-17-0ROB9YN	ACCCCGAAAATGTTGGT	i-tRF	MetCAT_Chr_MT_4197-4265_+_@34.50.17	0	0	0	1	0	0	0	0	0	0
tRF-17-1664PUM	AGTCAGGATGGCCGAGC	5'-tRF	LeuCAG_Chr_3_8025475-8025557_+_@-1A.16.17, LeuCAG_Chr_18_25307956-25308038_-_@-1A.16.17, LeuCAG_Chr_3_8101782-8101864_-_@-1A.16.17, LeuCAG_Chr_18_25307479-25307561_+_@-1A.16.17, LeuCAG_Chr_23_31582637-31582719_-_@-1A.16.17, LeuCAG_Chr_NW_020190592.1_3121-3203_+_@-1A.16.17, LeuCAG_Chr_NW_020190592.1_12613-12695_+_@-1A.16.17, LeuCAG_Chr_NW_020190592.1_22122-22204_+_@-1A.16.17	0	1	0	0	0	0	0	0	0	0
tRF-17-17KO46O	AGTCTCCCAACTCCATA	i-tRF	PheGAA_Chr_MT_364-430_+_@47.63.17	0	0	0	0	1	0	0	0	0	0
tRF-17-188MEIK	AGTGGTCATCACGCTCG	i-tRF	ValAAC_Chr_23_31432884-31432956_+_@14.30.17	0	0	0	0	0	0	0	1	1	2
tRF-17-18LPMBM	AGTGGCGCAGCGGAAGC	i-tRF	iMetCAT_Chr_23_31121523-31121594_-_@6.22.17, iMetCAT_Chr_18_54662068-54662139_-_@6.22.17, iMetCAT_Chr_7_7516034-7516105_-_@6.22.17, iMetCAT_Chr_23_31695649-31695720_-_@6.22.17, iMetCAT_Chr_3_16711608-16711679_-_@6.22.17, iMetCAT_Chr_23_31234924-31234995_+_@6.22.17, iMetCAT_Chr_23_31019522-31019593_-_@6.22.17, iMetCAT_Chr_23_31687054-31687125_+_@6.22.17, iMetCAT_Chr_23_30944121-30944192_+_@6.22.17…	0	0	3	1	0	2	2	1	1	2
tRF-17-18V0LWM	AGTGGTAGAGCGCGTGC	i-tRF	AlaCGC_Chr_23_30156916-30156987_+_@14.30.17, AlaAGC_Chr_23_31025905-31025976_+_@14.30.17, AlaAGC_Chr_23_30186336-30186407_-_@14.30.17, AlaAGC_Chr_23_30154990-30155061_+_@14.30.17, AlaAGC_Chr_1_158044572-158044644_+_@14.30.17, AlaAGC_Chr_23_30077774-30077845_+_@14.30.17, AlaCGC_Chr_23_30121277-30121348_-_@14.30.17, AlaCGC_Chr_23_30090290-30090361_+_@14.30.17, AlaAGC_Chr_23_30141212-30141283_-_@14.…	0	0	0	0	1	0	0	1	1	1
tRF-17-18VBY95	AGTGGTAGAATTCTCTC	i-tRF	GlyCCC_Chr_NW_020191468.1_27206-27276_+_@14.30.17, GlyCCC_Chr_3_21040374-21040444_-_@14.30.17, GlyCCC_Chr_3_20997412-20997482_-_@14.30.17	0	0	0	0	0	0	0	1	0	0
tRF-17-18WO6VP	AGTGGTCTAAGGCGCTG	i-tRF	LeuAAG_Chr_10_26493483-26493564_-_@14.30.17, LeuTAG_Chr_25_19870711-19870792_-_@14.30.17	0	0	0	0	1	0	0	0	0	0
tRF-17-18Y3HRK	AGTGGTTAGTATCCCCG	i-tRF	AspGTC_Chr_5_62676636-62676707_+_@14.30.17	0	0	0	0	0	0	0	0	1	0
tRF-17-1E1PZQJ	AGGATAGTAGTTTATCC	i-tRF	LeuTAG_Chr_MT_12038-12108_+_@9.25.17	0	0	0	0	2	1	1	0	0	1
tRF-17-1E6S185	AGGATGGCCGAGTGGTC	i-tRF	LeuCAA_Chr_23_30037897-30038007_-_@4.20.17, LeuCAA_Chr_23_31099721-31099827_+_@4.20.17, LeuCAA_Chr_23_30067060-30067165_+_@4.20.17, LeuCAA_Chr_23_31084667-31084774_-_@4.20.17, LeuCAA_Chr_23_31082112-31082218_+_@4.20.17, LeuCAA_Chr_7_42660399-42660504_+_@4.20.17	0	0	0	1	1	0	0	0	1	0
tRF-17-1H93WB5	AGGCGTGGGTTCGAATC	i-tRF	LeuCAG_Chr_NW_020190592.1_22122-22204_+_@55.71.17, LeuCAG_Chr_3_8101782-8101864_-_@55.71.17, LeuTAG_Chr_19_27762208-27762289_-_@54.70.17, LeuCAA_Chr_23_31099721-31099827_+_@56.72.17, LeuCAA_Chr_23_31082112-31082218_+_@56.72.17, LeuCAA_Chr_23_30067060-30067165_+_@56.72.17, LeuCAG_Chr_NW_020190592.1_12613-12695_+_@55.71.17, LeuCAA_Chr_7_42660399-42660504_+_@56.72.17, LeuCAG_Chr_18_25307479-25307561…	0	0	0	0	0	1	0	0	0	0
tRF-17-1KVUY94	AGGGGTATGATTCTCGG	i-tRF	ProTGG_Chr_15_55651375-55651446_-_@14.30.17	0	0	0	2	0	0	0	2	0	1
tRF-17-1LON4V3	AGGTAGAATTCTCGCCT	i-tRF	GlyCCC_Chr_6_110635525-110635595_-_@16.32.17	0	0	0	0	0	0	0	1	0	0
tRF-17-1MN0YU1	AGGTCCTGAGTTCGAAC	i-tRF	MetCAT_Chr_23_30288218-30288290_-_@44.60.17, MetCAT_Chr_1_158048038-158048111_-_@44.60.17, MetCAT_Chr_23_30026656-30026728_+_@44.60.17, MetCAT_Chr_23_31006134-31006206_-_@44.60.17, MetCAT_Chr_23_30031918-30031990_-_@44.60.17	0	0	0	0	0	0	0	5	0	0
tRF-17-1MQ8YU3	AGGTCGCTGGTTCGACT	i-tRF	TyrGTA_Chr_14_30458188-30458281_+_@44.60.17, TyrGTA_Chr_10_26442083-26442172_+_@44.60.17	0	0	0	2	3	3	1	2	3	1
tRF-17-1MQ8YUQ	AGGTCGCTGGTTCGATT	i-tRF	TyrGTA_Chr_10_26442752-26442841_+_@44.60.17, TyrGTA_Chr_21_44984358-44984447_+_@44.60.17, TyrGTA_Chr_10_26447367-26447456_+_@44.60.17, TyrGTA_Chr_14_30458772-30458860_+_@44.60.17, TyrGTA_Chr_11_72585702-72585790_-_@44.60.17, TyrGTA_Chr_21_44990709-44990798_+_@44.60.17, TyrGTA_Chr_21_44965004-44965093_-_@44.60.17, TyrGTA_Chr_20_32996084-32996172_+_@44.60.17, TyrGTA_Chr_10_26414624-26414713_-_@44.6…	0	1	1	0	0	1	1	0	0	0
tRF-17-1MQKYU5	AGGTCGCGGGTTCGATC	i-tRF	IleAAT_Chr_23_31254033-31254106_+_@45.61.17, IleAAT_Chr_23_31277791-31277864_+_@45.61.17, IleAAT_Chr_23_31306987-31307060_-_@45.61.17, IleAAT_Chr_23_31269709-31269782_-_@45.61.17, IleAAT_Chr_23_31055460-31055533_-_@45.61.17, IleAAT_Chr_19_27852162-27852235_-_@45.61.17, IleAAT_Chr_23_31291364-31291437_+_@45.61.17, IleAAT_Chr_23_31041584-31041657_-_@45.61.17, IleAAT_Chr_23_31340083-31340156_+_@45.6…	0	0	1	0	0	0	0	0	0	0
tRF-17-1NL33VK	AGGTTCGAGTCCTGCCG	i-tRF	SerAGA_Chr_23_31149573-31149654_-_@60.76.17, ArgTCG_Chr_21_20804881-20804953_+_@51.67.17	0	0	1	0	0	0	0	0	2	0
tRF-17-1NLE3W5	AGGTTCGAATCCTGTTC	i-tRF	SerCGA_Chr_5_57140090-57140171_-_@60.76.17	0	0	0	0	1	0	0	0	0	0
tRF-17-1RNS9MM	AGTCCCTTCGTGGTCGC	3'-tRF	ArgCCG_Chr_23_30112292-30112364_+_@58.74.17, ArgTCG_Chr_19_56411984-56412056_+_@58.74.17, ArgCCG_Chr_23_30073361-30073433_-_@58.74.17, ArgCCG_Chr_25_2589149-2589221_+_@58.74.17	0	1	0	0	0	1	0	0	0	0
tRF-17-1UDMNL2	AGTGAAAGTCCTGTACA	i-tRF	AspGTC_Chr_MT_7304-7372_+_@48.64.17	0	1	0	1	1	1	1	3	1	7
tRF-17-1X8IYV3	AGTTATCACTTTCGCCT	i-tRF	ValCAC_Chr_29_27327432-27327504_-_@17.33.17	0	0	0	0	0	1	0	0	0	0
tRF-17-1ZM8R4L	AGTTTCGTGGGGGTGGA	i-tRF	AsnGTT_Chr_MT_5446-5518_-_@43.59.17	0	1	2	4	1	1	0	1	0	1
tRF-17-1ZMMVMK	AGTTTCGGTCTAGTCCG	i-tRF	GlyTCC_Chr_MT_9754-9822_+_@43.59.17	0	0	0	0	0	0	0	1	0	0
tRF-17-207WRNK	CAAAGGTTGTGGGTTCG	i-tRF	ArgTCT_Chr_19_27762806-27762892_+_@41.57.17, ArgTCT_Chr_11_98945442-98945532_-_@41.57.17, ArgTCT_Chr_15_82767225-82767310_+_@41.57.17	0	0	0	0	0	0	2	1	3	1
tRF-17-20JR1Z1	CAAAGCATCCAGTTTAC	i-tRF	ValTAC_Chr_MT_1386-1452_+_@17.33.17	0	0	0	0	0	0	0	1	1	0
tRF-17-22RR335	CAAGAGGTCCCCGGTTC	i-tRF	CysGCA_Chr_12_30287485-30287556_+_@39.55.17, CysGCA_Chr_19_39431222-39431293_-_@39.55.17, CysGCA_Chr_19_39659890-39659961_-_@39.55.17, CysGCA_Chr_4_112732476-112732547_+_@39.55.17, CysGCA_Chr_19_39659156-39659227_-_@39.55.17, CysGCA_Chr_19_39451752-39451823_+_@39.55.17, CysGCA_Chr_4_112419516-112419587_-_@39.55.17, CysGCA_Chr_4_112550397-112550468_-_@39.55.17, CysGCA_Chr_4_112555282-112555353_-_@…	0	0	0	1	0	0	0	0	0	0
tRF-17-232WMK5	CAAGTCACGTCGGGGTC	i-tRF	TrpCCA_Chr_19_34029010-34029081_-_@55.71.17	0	1	0	0	0	0	0	1	1	0
tRF-17-23O08YO	CAAGTGAAAGTCCTGTA	i-tRF	AspGTC_Chr_MT_7304-7372_+_@46.62.17	0	0	0	1	0	1	0	2	0	0
tRF-17-24RN8RM	CAATGGGGTTTCCCCGC	i-tRF	SerCGA_Chr_5_57140090-57140171_-_@41.57.17, SerCGA_Chr_23_31052632-31052713_+_@41.57.17	0	0	0	1	0	0	0	0	0	0
tRF-17-25QB1MJ	CACACGCGAAAGGTCCC	i-tRF	ValCAC_Chr_3_21316761-21316833_+_@34.50.17, ValCAC_Chr_3_21086725-21086797_-_@34.50.17, ValCAC_Chr_23_31573432-31573504_-_@34.50.17, ValCAC_Chr_3_20957584-20957656_+_@34.50.17, ValCAC_Chr_23_31290226-31290298_-_@34.50.17, ValCAC_Chr_7_40358343-40358415_-_@34.50.17, ValCAC_Chr_3_21114069-21114141_-_@34.50.17, ValCAC_Chr_23_31334996-31335068_-_@34.50.17, ValCAC_Chr_3_8134934-8135006_+_@34.50.17, Va…	0	0	0	0	0	0	1	0	0	0
tRF-17-2E2WMK5	CAAATCACGTCGGGGTC	i-tRF	TrpCCA_Chr_20_41425516-41425587_-_@55.71.17, TrpCCA_Chr_19_27829637-27829708_+_@55.71.17, TrpCCA_Chr_23_31674969-31675040_+_@55.71.17, TrpCCA_Chr_19_27845886-27845957_-_@55.71.17, TrpCCA_Chr_23_31683731-31683802_+_@55.71.17, TrpCCA_Chr_25_36942390-36942461_-_@55.71.17	0	0	0	0	0	0	0	0	0	1
tRF-17-2E3KXRJ	CAAATCCGGGTGCCCCC	i-tRF	CysGCA_Chr_4_112413369-112413440_-_@55.71.17, CysGCA_Chr_4_112550397-112550468_-_@55.71.17, CysGCA_Chr_3_22722293-22722364_-_@55.71.17, CysGCA_Chr_19_39659156-39659227_-_@55.71.17, CysGCA_Chr_19_39453812-39453883_-_@55.71.17, CysGCA_Chr_12_30287485-30287556_+_@55.71.17, CysGCA_Chr_19_39659890-39659961_-_@55.71.17, CysGCA_Chr_4_112521632-112521703_+_@55.71.17, CysGCA_Chr_19_39451752-39451823_+_@55…	0	0	0	0	0	1	0	0	0	0
tRF-17-2E489BJ	CAAATCTCGGTGGAACC	i-tRF	GlnCTG_Chr_19_27761705-27761776_+_@55.71.17, GlnCTG_Chr_23_31135564-31135635_-_@55.71.17, GlnCTG_Chr_23_30037406-30037477_+_@55.71.17, GlnCTG_Chr_10_12743209-12743280_-_@55.71.17	0	0	0	1	0	1	1	0	1	1
tRF-17-2ERPFV5	CAAATGGTAGAGCGCTC	i-tRF	AlaAGC_Chr_11_72585279-72585351_-_@13.29.17, AlaAGC_Chr_23_31539124-31539196_+_@13.29.17, AlaAGC_Chr_14_30458994-30459066_+_@13.29.17, AlaAGC_Chr_23_31433404-31433476_+_@13.29.17	0	0	0	0	1	0	0	0	1	1
tRF-17-2MK8J7J	CAATCCCCGGCATCTCC	i-tRF	AlaTGC_Chr_17_50873932-50874003_-_@55.71.17, AlaTGC_Chr_3_107039873-107039944_-_@55.71.17, AlaCGC_Chr_2_39839750-39839821_-_@55.71.17, AlaTGC_Chr_6_91709768-91709839_+_@55.71.17	0	1	0	0	1	0	0	2	1	1
tRF-17-2WW18FK	CACGTTCGCCTCACACG	i-tRF	ValCAC_Chr_3_21316761-21316833_+_@23.39.17, ValCAC_Chr_3_21012294-21012366_+_@23.39.17, ValCAC_Chr_23_31270844-31270915_+_@23.39.17, ValCAC_Chr_NW_020191468.1_12031-12103_-_@23.39.17, ValCAC_Chr_3_21038978-21039050_+_@23.39.17, ValCAC_Chr_23_31334996-31335068_-_@23.39.17, ValCAC_Chr_3_8134934-8135006_+_@23.39.17, ValCAC_Chr_3_21165070-21165142_-_@23.39.17, ValCAC_Chr_3_21086725-21086797_-_@23.39.…	0	0	0	1	1	0	1	0	0	0
tRF-17-3196L8L	CCGCCTGTCACGCGGGA	i-tRF	AspGTC_Chr_3_8023793-8023864_-_@28.44.17, AspGTC_Chr_23_31091360-31091431_+_@28.44.17, AspGTC_Chr_NW_020190592.1_2468-2539_-_@28.44.17, AspGTC_Chr_5_62676636-62676707_+_@28.44.17, AspGTC_Chr_NW_020190592.1_21473-21544_-_@28.44.17, AspGTC_Chr_10_17951297-17951368_+_@28.44.17, AspGTC_Chr_5_60336567-60336638_+_@28.44.17, AspGTC_Chr_NW_020190592.1_30957-31028_-_@28.44.17, AspGTC_Chr_17_50877234-50877…	0	0	0	0	0	1	0	0	0	0
tRF-17-32Q86NN	CCGGAGCTGGGGATTGT	i-tRF	ArgCCG_Chr_19_48966332-48966404_+_@34.50.17	0	0	0	0	0	1	1	0	0	0
tRF-17-33DYJOF	CCGGTAATTGCATAAAA	i-tRF	LeuTAA_Chr_MT_3024-3098_+_@17.33.17	0	0	0	0	1	0	0	0	0	1
tRF-17-33WB08M	CCGGTTCGAAACCGGGC	i-tRF	ValTAC_Chr_3_21035265-21035337_+_@50.66.17, ValCAC_Chr_7_40358343-40358415_-_@50.66.17, ValTAC_Chr_3_20978865-20978937_+_@50.66.17, ValAAC_Chr_3_21057895-21057967_+_@50.66.17, ValAAC_Chr_7_40353386-40353458_-_@50.66.17, ValCAC_Chr_3_21086725-21086797_-_@50.66.17, ValAAC_Chr_3_21265184-21265256_+_@50.66.17, ValCAC_Chr_3_8134934-8135006_+_@50.66.17, ValAAC_Chr_3_21104694-21104766_-_@50.66.17, ValAA…	0	1	0	0	1	1	0	0	1	1
tRF-17-3B9KQ44	CCGAATGGGGGCGTGGG	i-tRF	LeuCAA_Chr_23_30037897-30038007_-_@48.64.17	0	0	0	0	0	1	0	1	0	0
tRF-17-3BDW9NO	CCGAAAATGTTGGTTTA	i-tRF	MetCAT_Chr_MT_4197-4265_+_@37.53.17	0	0	0	0	1	0	0	0	0	0
tRF-17-3KYU4R4	CCGGGTTCGACTCCCGG	i-tRF	GluTTC_Chr_12_15097784-15097855_-_@48.64.17, GluTTC_Chr_2_1313370-1313441_-_@48.64.17, GluTTC_Chr_12_11276302-11276373_-_@48.64.17, GluTTC_Chr_21_3228261-3228332_-_@48.64.17, GluTTC_Chr_2_128295086-128295157_-_@48.64.17	0	1	1	2	1	1	0	0	2	2
tRF-17-3L7L732	CCGTAGTGTAGTGGTCA	i-tRF	ValAAC_Chr_23_31432884-31432956_+_@5.21.17	0	0	0	0	0	2	0	0	2	0
tRF-17-3L90Q44	CCGTATGGAGGCGTGGG	i-tRF	LeuCAA_Chr_23_30067060-30067165_+_@48.64.17	0	2	2	2	0	1	0	0	1	0
tRF-17-3OP0UOQ	CCTAAGCAAGTACAATT	i-tRF	TrpTCA_Chr_MT_5308-5374_+_@38.54.17	0	2	1	0	0	0	0	0	1	0
tRF-17-43PSM8N	CTAGTGCCCGCGTGGGT	i-tRF	LeuTAA_Chr_23_31026539-31026621_+_@48.64.17	0	0	0	0	0	1	0	0	0	0
tRF-17-43RQ595	CTAGTGGTATGATTCTC	i-tRF	ProTGG_Chr_10_26466567-26466638_-_@12.28.17	0	0	0	0	1	0	0	1	0	0
tRF-17-43Y8WP5	CTAGTTTCGGTCTAGTC	i-tRF	GlyTCC_Chr_MT_9754-9822_+_@41.57.17	0	0	0	0	0	0	1	0	0	0
tRF-17-45EHBK5	CTCACACGCGAAAGGTC	i-tRF	ValCAC_Chr_3_8134934-8135006_+_@32.48.17, ValCAC_Chr_3_21038978-21039050_+_@32.48.17, ValCAC_Chr_23_31270844-31270915_+_@32.48.17, ValCAC_Chr_3_20957584-20957656_+_@32.48.17, ValCAC_Chr_3_21316761-21316833_+_@32.48.17, ValCAC_Chr_3_21114069-21114141_-_@32.48.17, ValCAC_Chr_3_21086725-21086797_-_@32.48.17, ValCAC_Chr_23_31573432-31573504_-_@32.48.17, ValCAC_Chr_23_31290226-31290298_-_@32.48.17, Va…	0	0	2	0	0	0	0	0	0	0
tRF-17-4B797K4	CTAAAGTTTCGTGGGGG	i-tRF	AsnGTT_Chr_MT_5446-5518_-_@39.55.17	0	0	0	1	1	0	2	0	0	1
tRF-17-4DDPBI2	CTAACAATAGAAACTCA	i-tRF	HisGTG_Chr_MT_11907-11976_+_@37.53.17	0	0	0	0	0	0	0	1	0	0
tRF-17-4E1Q6ZQ	CTAATAGTATGGCTTTT	i-tRF	SerGCT_Chr_MT_11977-12036_+_@41.57.17	0	1	0	0	1	2	1	2	0	0
tRF-17-4EKN7IQ	CTAATCCATTGTGCTTT	i-tRF	SerGCT_Chr_23_31389424-31389505_-_@35.51.17, SerGCT_Chr_29_44399824-44399905_+_@35.51.17	0	0	1	0	0	0	0	0	0	0
tRF-17-4P9L5HK	CTCAGTGGTAGAGCGCG	i-tRF	AlaAGC_Chr_23_30148685-30148756_-_@11.27.17, AlaAGC_Chr_23_30284772-30284843_+_@11.27.17, AlaAGC_Chr_23_31025905-31025976_+_@11.27.17, AlaAGC_Chr_23_30149586-30149657_+_@11.27.17, AlaAGC_Chr_23_30141212-30141283_-_@11.27.17, AlaAGC_Chr_1_158044572-158044644_+_@11.27.17, AlaCGC_Chr_23_30156916-30156987_+_@11.27.17, AlaAGC_Chr_23_30077774-30077845_+_@11.27.17, AlaAGC_Chr_23_30085665-30085736_+_@11.…	0	0	1	0	0	0	0	0	0	0
tRF-17-4PZ3V0K	CTCAGTTGGTTAGAGCG	i-tRF	IleAAT_Chr_19_27852162-27852235_-_@11.27.17, IleAAT_Chr_23_31041584-31041657_-_@11.27.17, IleAAT_Chr_23_31277791-31277864_+_@11.27.17, IleAAT_Chr_23_31289622-31289695_-_@11.27.17, IleAAT_Chr_23_31291364-31291437_+_@11.27.17, IleAAT_Chr_23_31039841-31039914_-_@11.27.17, IleAAT_Chr_23_31254033-31254106_+_@11.27.17, IleAAT_Chr_23_31306987-31307060_-_@11.27.17, IleAAT_Chr_23_31723652-31723725_+_@11.2…	0	0	0	0	0	0	0	2	0	1
tRF-17-4RHMULN	CTCCCATATCTAATAGT	i-tRF	SerGCT_Chr_MT_11977-12036_+_@32.48.17	0	0	0	0	1	0	1	0	0	0
tRF-17-4S9H24L	CTCCGTGGCGCAATGGA	i-tRF	ArgTCT_Chr_3_49636867-49636951_-_@3.19.17	0	0	0	0	0	0	0	0	0	1
tRF-17-4SV81HP	CTCCGTATGGAGGCGTG	i-tRF	LeuCAA_Chr_23_30067060-30067165_+_@46.62.17	0	0	0	0	0	0	1	0	0	0
tRF-17-4VZ87HH	CTCGCTTTGGGTGCGAG	i-tRF	ProTGG_Chr_25_2628848-2628919_+_@26.42.17, ProTGG_Chr_25_2598642-2598713_+_@26.42.17, ProTGG_Chr_25_2625955-2626026_+_@26.42.17, ProTGG_Chr_NW_020190356.1_18510-18581_+_@26.42.17, ProTGG_Chr_25_2623641-2623712_+_@26.42.17, ProTGG_Chr_10_26466567-26466638_-_@26.42.17, ProTGG_Chr_25_2621041-2621112_+_@26.42.17, ProTGG_Chr_25_2630255-2630326_+_@26.42.17, ProTGG_Chr_10_26413416-26413487_-_@26.42.17	0	0	0	0	0	0	0	0	0	1
tRF-17-4W6VB8O	CTCGTGGCGCAACGGTA	i-tRF	TrpCCA_Chr_19_27845886-27845957_-_@4.20.17, TrpCCA_Chr_19_27829637-27829708_+_@4.20.17, TrpCCA_Chr_23_31674969-31675040_+_@4.20.17, TrpCCA_Chr_5_62677335-62677406_+_@4.20.17, TrpCCA_Chr_23_31683731-31683802_+_@4.20.17, TrpCCA_Chr_25_36942390-36942461_-_@4.20.17	0	0	0	0	0	0	1	0	0	0
tRF-17-4Y9H24L	CTCTGTGGCGCAATGGA	i-tRF	ArgTCT_Chr_3_10590598-10590671_+_@3.19.17, ArgTCT_Chr_15_82767225-82767310_+_@3.19.17, ArgTCT_Chr_19_27762806-27762892_+_@3.19.17, ArgTCT_Chr_23_31106890-31106977_-_@3.19.17, ArgTCT_Chr_11_98945442-98945532_-_@3.19.17	0	1	0	0	0	1	0	0	0	0
tRF-17-4Y9H2M4	CTCTGTGGCGCAATCGG	i-tRF	AsnGTT_Chr_3_21316056-21316129_+_@3.19.17, AsnGTT_Chr_3_21152548-21152621_+_@3.19.17, AsnGTT_Chr_3_21114744-21114817_-_@3.19.17, AsnGTT_Chr_3_21038302-21038375_+_@3.19.17, AsnGTT_Chr_19_39343153-39343226_-_@3.19.17, AsnGTT_Chr_3_22741720-22741793_-_@3.19.17, AsnGTT_Chr_3_21271703-21271776_-_@3.19.17, AsnGTT_Chr_3_20994920-20994993_+_@3.19.17, AsnGTT_Chr_3_20981895-20981968_+_@3.19.17, AsnGTT_Chr_…	0	0	1	0	0	0	0	0	0	0
tRF-17-500L53O	GAGAGACATAGAGGTTA	i-tRF	SerTGA_Chr_MT_7229-7299_-_@5.21.17	0	0	0	2	0	0	0	1	0	0
tRF-17-51MLIVI	GAGCCCGGTAATTGCAT	i-tRF	LeuTAA_Chr_MT_3024-3098_+_@13.29.17	0	1	0	0	1	0	0	0	0	0
tRF-17-53FEWSJ	GAGGTAGAATTCTCGCC	i-tRF	GlyCCC_Chr_6_110635525-110635595_-_@15.31.17	0	0	1	0	0	0	0	0	0	1
tRF-17-54QFQ2H	GAGTGGCGCAGCGGAAG	i-tRF	iMetCAT_Chr_23_30944121-30944192_+_@5.21.17, iMetCAT_Chr_23_31687054-31687125_+_@5.21.17, iMetCAT_Chr_23_31019522-31019593_-_@5.21.17, iMetCAT_Chr_12_21711736-21711807_-_@5.21.17, iMetCAT_Chr_7_7516034-7516105_-_@5.21.17, iMetCAT_Chr_23_31121523-31121594_-_@5.21.17, iMetCAT_Chr_23_31234924-31234995_+_@5.21.17, iMetCAT_Chr_3_16711608-16711679_-_@5.21.17, iMetCAT_Chr_23_31695649-31695720_-_@5.21.17…	0	0	0	0	1	0	0	1	0	1
tRF-17-54SX1H3	GAGTGGTCTAAGGCGCT	i-tRF	LeuTAG_Chr_25_19870711-19870792_-_@13.29.17, LeuAAG_Chr_10_26493483-26493564_-_@13.29.17	0	0	0	0	0	0	1	0	0	0
tRF-17-56O2YX4	GATCAGAAGATTCTAGG	i-tRF	ArgACG_Chr_23_31292086-31292158_-_@37.53.17, ArgACG_Chr_23_31053877-31053949_+_@37.53.17, ArgACG_Chr_23_31268990-31269062_+_@37.53.17, ArgACG_Chr_23_31328208-31328280_-_@37.53.17, ArgACG_Chr_22_53626359-53626431_+_@37.53.17	0	0	1	0	0	0	0	3	0	0
tRF-17-58309MO	GATGGCCGAGTGGTCTA	i-tRF	LeuCAA_Chr_23_30067060-30067165_+_@6.22.17, LeuCAA_Chr_7_42660399-42660504_+_@6.22.17, LeuCAA_Chr_23_31084667-31084774_-_@6.22.17, LeuCAA_Chr_23_31082112-31082218_+_@6.22.17, LeuCAA_Chr_23_30037897-30038007_-_@6.22.17, LeuCAA_Chr_23_31099721-31099827_+_@6.22.17	0	0	0	0	0	0	0	1	0	1
tRF-17-58309NF	GATGGCCGAGTGGTTAA	i-tRF	LeuTAA_Chr_23_31026539-31026621_+_@6.22.17, SerCGA_Chr_23_31052632-31052713_+_@6.22.17, LeuTAA_Chr_23_31321927-31322009_+_@6.22.17, LeuTAA_Chr_23_31249557-31249639_-_@6.22.17, SerCGA_Chr_23_31329477-31329558_-_@6.22.17, LeuTAA_Chr_9_81592121-81592203_+_@6.22.17, SerCGA_Chr_19_27777475-27777556_-_@6.22.17, LeuTAA_Chr_18_38840590-38840670_-_@5.21.17, SerTGA_Chr_28_24216133-24216214_+_@6.22.17	0	1	0	0	0	0	0	0	0	0
tRF-17-594L77H	GATTCCTATAGTTCTAG	i-tRF	GlnTTG_Chr_MT_4123-4194_-_@56.72.17	0	0	0	0	0	0	0	0	0	1
tRF-17-59MIL0L	GATTCCGGCTCGAAGGA	i-tRF	TyrGTA_Chr_21_44984358-44984447_+_@57.73.17, TyrGTA_Chr_21_44965004-44965093_-_@57.73.17, TyrGTA_Chr_20_32996084-32996172_+_@57.73.17, TyrGTA_Chr_10_26414624-26414713_-_@57.73.17, TyrGTA_Chr_10_26445520-26445610_+_@57.73.17, TyrGTA_Chr_11_72585702-72585790_-_@57.73.17, TyrGTA_Chr_21_44990709-44990798_+_@57.73.17, TyrGTA_Chr_10_26447367-26447456_+_@57.73.17, TyrGTA_Chr_14_30458772-30458860_+_@57.7…	0	0	0	0	0	0	0	0	1	1
tRF-17-5DH2RXP	GAGACATAGAGGTTATG	i-tRF	SerTGA_Chr_MT_7229-7299_-_@7.23.17	0	0	1	0	0	0	0	0	0	0
tRF-17-5IKHZKK	GAGCTCCACGTTGGGCG	i-tRF	LysCTT_Chr_25_2629353-2629425_+_@57.73.17	0	0	0	1	0	0	0	0	0	0
tRF-17-5KYUSRQ	GAGGGTTCGAGTCCCTT	i-tRF	ArgCCG_Chr_25_2589149-2589221_+_@49.65.17, ArgCCG_Chr_23_30112292-30112364_+_@49.65.17, ArgTCG_Chr_19_56411984-56412056_+_@49.65.17, ArgTCG_Chr_20_7472320-7472392_-_@49.65.17, ArgCCG_Chr_23_30073361-30073433_-_@49.65.17	0	0	0	0	0	0	0	1	0	0
tRF-17-5M3973K	GAGTCCCTTCGTGGTCG	i-tRF	ArgCCG_Chr_23_30073361-30073433_-_@57.73.17, ArgCCG_Chr_23_30112292-30112364_+_@57.73.17, ArgTCG_Chr_19_56411984-56412056_+_@57.73.17, ArgCCG_Chr_25_2589149-2589221_+_@57.73.17	0	0	0	0	1	0	0	1	1	0
tRF-17-5M3J63K	GAGTCCCGGCGGAGTCG	i-tRF	ArgTCT_Chr_3_49636867-49636951_-_@57.73.17	0	0	0	0	0	0	0	1	0	1
tRF-17-5MN1Q3K	GAGTCCTGCCGCGGTCG	i-tRF	ArgTCG_Chr_21_20804881-20804953_+_@57.73.17	0	0	0	0	0	1	0	0	0	0
tRF-17-5P1NXIJ	GATAGAGGTTTGACTCC	i-tRF	TyrGTA_Chr_MT_5618-5685_-_@41.57.17	0	0	0	0	1	0	0	0	0	0
tRF-17-5PVNVRN	GATAGTAGTTTATCCGT	i-tRF	LeuTAG_Chr_MT_12038-12108_+_@11.27.17	0	3	1	4	3	4	1	0	1	4
tRF-17-5R3JH92	GATCCCCGGCATCTCCA	i-tRF	AlaTGC_Chr_23_30183915-30183986_+_@56.72.17, AlaCGC_Chr_6_37118306-37118377_-_@56.72.17, AlaCGC_Chr_23_30164841-30164912_+_@56.72.17, AlaTGC_Chr_23_30179834-30179905_-_@56.72.17, AlaTGC_Chr_7_40344975-40345046_+_@56.72.17, AlaTGC_Chr_17_50880741-50880812_+_@56.72.17, AlaCGC_Chr_23_31556129-31556200_-_@56.72.17, AlaTGC_Chr_23_30125517-30125588_-_@56.72.17	0	0	0	0	0	0	0	0	1	0
tRF-17-5R3LMJ2	GATCCCCGTACGGGCCA	i-tRF	IleAAT_Chr_23_31254033-31254106_+_@58.74.17, IleAAT_Chr_23_31277791-31277864_+_@58.74.17, IleAAT_Chr_23_31306987-31307060_-_@58.74.17, IleAAT_Chr_23_31269709-31269782_-_@58.74.17, IleAAT_Chr_23_31055460-31055533_-_@58.74.17, IleAAT_Chr_19_27852162-27852235_-_@58.74.17, IleAAT_Chr_23_31291364-31291437_+_@58.74.17, IleAAT_Chr_23_31041584-31041657_-_@58.74.17, IleAAT_Chr_23_31340083-31340156_+_@58.7…	0	0	1	0	0	0	0	0	0	0
tRF-17-5US9KD5	GATGAGTCTCCCAACTC	i-tRF	PheGAA_Chr_MT_364-430_+_@43.59.17	0	0	0	0	0	0	0	1	0	0
tRF-17-5YFJJQ1	GATTGAGAGCCATATAC	i-tRF	LysTTT_Chr_MT_8061-8127_+_@39.55.17	0	0	0	1	0	0	0	0	1	0
tRF-17-67M8LOK	GGCCTCGTGGCGCAACG	5'-tRF	TrpCCA_Chr_19_27845886-27845957_-_@1.17.17	0	0	0	0	1	0	0	1	0	0
tRF-17-6998LOP	GGCTCTGTGGCGCAATG	5'-tRF	ArgTCT_Chr_19_27762806-27762892_+_@1.17.17, ArgTCT_Chr_15_82767225-82767310_+_@1.17.17, ArgTCT_Chr_23_31106890-31106977_-_@1.17.17, ArgTCT_Chr_11_98945442-98945532_-_@1.17.17	0	0	0	1	0	0	0	0	1	2
tRF-17-6E1ZBLL	GGAATAGTTTAAATAGA	i-tRF	ProTGG_Chr_MT_15726-15791_-_@4.20.17	0	0	0	0	1	0	0	0	0	0
tRF-17-6J9KIW4	GGAGCTGGGGATTGTGG	i-tRF	ArgCCG_Chr_19_48966332-48966404_+_@36.52.17	0	0	0	0	0	0	0	1	0	1
tRF-17-6JK117H	GGAGCCCACCAGTCTAG	i-tRF	AsnGTT_Chr_MT_5446-5518_-_@57.73.17	0	2	1	0	2	0	3	2	0	0
tRF-17-6LS3YMK	GGATAGTAGTTTATCCG	i-tRF	LeuTAG_Chr_MT_12038-12108_+_@10.26.17	0	1	1	1	0	1	2	1	1	2
tRF-17-6MF0IU4	GGATCAGAAGATTGAGG	i-tRF	ArgTCG_Chr_19_56411984-56412056_+_@36.52.17, ArgCCG_Chr_25_2589149-2589221_+_@36.52.17, ArgTCG_Chr_23_31681248-31681320_-_@36.52.17, ArgCCG_Chr_23_30112292-30112364_+_@36.52.17, ArgTCG_Chr_1_157988436-157988508_+_@36.52.17, ArgCCG_Chr_23_30073361-30073433_-_@36.52.17, ArgTCG_Chr_20_7472320-7472392_-_@36.52.17, ArgTCG_Chr_23_31694279-31694351_-_@36.52.17, ArgTCG_Chr_23_30228672-30228744_+_@36.52.17	0	2	0	0	0	1	2	1	1	1
tRF-17-6RH13BF	GGCCCATACCCCGAAAA	i-tRF	MetCAT_Chr_MT_4197-4265_+_@27.43.17	0	1	1	0	1	0	0	0	0	0
tRF-17-6SJF094	GGCCGCAGCAACCTCGG	i-tRF	HisGTG_Chr_3_21148775-21148846_+_@36.52.17, HisGTG_Chr_3_20873154-20873225_+_@36.52.17, HisGTG_Chr_3_21348793-21348864_-_@36.52.17, HisGTG_Chr_3_21063580-21063651_+_@36.52.17, HisGTG_Chr_3_21276035-21276106_-_@36.52.17, HisGTG_Chr_NW_020191468.1_8497-8568_+_@36.52.17, HisGTG_Chr_3_20898974-20899045_+_@36.52.17, HisGTG_Chr_8_29729058-29729129_+_@36.52.17, HisGTG_Chr_10_65237111-65237182_+_@36.52.1…	0	0	1	0	2	0	0	0	1	0
tRF-17-6SM83OP	GGCCGCGTGGCCTAATG	5'-tRF	ArgCCG_Chr_25_2589149-2589221_+_@1.17.17, ArgCCG_Chr_23_30112292-30112364_+_@1.17.17, ArgCCG_Chr_23_30073361-30073433_-_@1.17.17, ArgTCG_Chr_21_20804881-20804953_+_@1.17.17	0	0	0	0	0	0	1	0	0	0
tRF-17-6VF8DHP	GGCGCAGCGGAAGCGTG	i-tRF	iMetCAT_Chr_12_21711736-21711807_-_@9.25.17, iMetCAT_Chr_23_31019522-31019593_-_@9.25.17, iMetCAT_Chr_23_31687054-31687125_+_@9.25.17, iMetCAT_Chr_18_54662068-54662139_-_@9.25.17, iMetCAT_Chr_3_16711608-16711679_-_@9.25.17, iMetCAT_Chr_23_30944121-30944192_+_@9.25.17, iMetCAT_Chr_23_31695649-31695720_-_@9.25.17, iMetCAT_Chr_23_31234924-31234995_+_@9.25.17, iMetCAT_Chr_7_7516034-7516105_-_@9.25.17…	0	2	3	0	0	1	0	2	0	0
tRF-17-6YFOFQO	GGCTGAGCAAAGCATTA	i-tRF	TyrGTA_Chr_MT_5618-5685_-_@9.25.17	0	0	0	0	0	0	2	0	2	2
tRF-17-6Z78WP4	GGCTTGTTGGTCTAGGG	5'-tRF	ProAGG_Chr_3_91675780-91675851_-_@1.17.17	0	0	0	0	0	1	0	0	0	0
tRF-17-7340QI4	GTGGTCTAAGGCGCTGG	i-tRF	LeuAAG_Chr_10_26493483-26493564_-_@15.31.17, LeuTAG_Chr_25_19870711-19870792_-_@15.31.17	0	0	0	0	0	0	0	0	1	0
tRF-17-73FJPY3	GTGGTAGAGCGCCTGCT	i-tRF	AlaTGC_Chr_23_30179834-30179905_-_@15.31.17	0	1	0	0	0	0	0	0	0	0
tRF-17-73FJQ43	GTGGTAGAGCGCGTGCT	i-tRF	AlaAGC_Chr_23_30148685-30148756_-_@15.31.17, AlaAGC_Chr_23_30186336-30186407_-_@15.31.17, AlaAGC_Chr_1_158044572-158044644_+_@15.31.17, AlaAGC_Chr_23_30284772-30284843_+_@15.31.17, AlaAGC_Chr_23_30154990-30155061_+_@15.31.17, AlaCGC_Chr_23_30090290-30090361_+_@15.31.17, AlaAGC_Chr_23_30141212-30141283_-_@15.31.17, AlaCGC_Chr_23_30156916-30156987_+_@15.31.17, AlaAGC_Chr_23_30077774-30077845_+_@15.…	0	0	1	0	1	1	1	1	1	0
tRF-17-73FJQS3	GTGGTAGAGCGCTCGCT	i-tRF	AlaAGC_Chr_23_31441253-31441325_-_@16.32.17, AlaAGC_Chr_29_45936210-45936282_-_@16.32.17, AlaAGC_Chr_23_31417536-31417608_+_@16.32.17, AlaAGC_Chr_23_31428985-31429057_+_@16.32.17, AlaAGC_Chr_18_23556068-23556140_+_@16.32.17	0	0	0	0	0	0	0	0	1	0
tRF-17-73IEWS3	GTGGTATGATTCTCGCT	i-tRF	ProTGG_Chr_10_26466567-26466638_-_@15.31.17	0	0	2	2	0	0	1	1	0	1
tRF-17-73J6L9M	GTGGTCATCACGCTCGC	i-tRF	ValAAC_Chr_23_31432884-31432956_+_@15.31.17	0	0	0	0	0	1	0	0	2	0
tRF-17-73VL8RM	GTGGTTAGTATCCCCGC	i-tRF	AspGTC_Chr_5_62676636-62676707_+_@15.31.17	0	1	0	0	0	1	0	1	0	0
tRF-17-741M3KQ	GTGTGAGGTCCCGGGTT	i-tRF	AlaCGC_Chr_2_39839750-39839821_-_@38.54.17	0	0	0	0	0	1	1	0	0	0
tRF-17-74PUQ33	GTGTGGCCGAGCGGTCT	i-tRF	LeuAAG_Chr_23_31810902-31810983_-_@5.21.17, LeuTAG_Chr_10_26471839-26471920_-_@5.21.17	0	0	0	0	0	1	0	0	0	0
tRF-17-75D4B3J	GTTACAAGTGAAAGTCC	i-tRF	AspGTC_Chr_MT_7304-7372_+_@42.58.17	0	2	0	1	1	0	0	0	0	0
tRF-17-761RNNK	GTTCAAGTCCCTGTTCG	i-tRF	LysTTT_Chr_23_30158659-30158731_+_@53.69.17, LysTTT_Chr_16_2248304-2248376_-_@53.69.17, LysTTT_Chr_5_19158763-19158835_+_@53.69.17, LysTTT_Chr_19_27761050-27761122_+_@53.69.17, LysTTT_Chr_16_2247970-2248042_+_@53.69.17, LysTTT_Chr_15_82772306-82772378_+_@53.69.17, LysTTT_Chr_23_31557018-31557090_+_@53.69.17, LysTTT_Chr_15_82774048-82774120_-_@53.69.17, LysTTT_Chr_23_31054701-31054773_+_@53.69.17,…	0	0	0	1	0	0	1	0	1	0
tRF-17-76DRMDL	GTTCAAATCCCGGACGA	i-tRF	ProAGG_Chr_25_2634588-2634659_+_@52.68.17, ProAGG_Chr_15_55651097-55651168_+_@52.68.17, ProAGG_Chr_10_26482156-26482227_+_@52.68.17, ProAGG_Chr_25_2605484-2605555_-_@52.68.17, ProTGG_Chr_10_26413416-26413487_-_@52.68.17, ProTGG_Chr_25_2625955-2626026_+_@52.68.17, ProTGG_Chr_25_2623641-2623712_+_@52.68.17, ProTGG_Chr_15_55651375-55651446_-_@52.68.17, ProTGG_Chr_25_2621041-2621112_+_@52.68.17, ProA…	0	0	0	0	0	0	1	0	0	0
tRF-17-76HRMFJ	GTTCAATCCCCGGCACC	i-tRF	AlaAGC_Chr_23_30148685-30148756_-_@52.68.17, AlaAGC_Chr_23_30284772-30284843_+_@52.68.17, AlaAGC_Chr_23_31025905-31025976_+_@52.68.17, AlaAGC_Chr_23_30149586-30149657_+_@52.68.17, AlaAGC_Chr_23_30141212-30141283_-_@52.68.17, AlaAGC_Chr_23_30077774-30077845_+_@52.68.17, AlaTGC_Chr_23_30107193-30107264_+_@52.68.17, AlaAGC_Chr_23_30085665-30085736_+_@52.68.17, AlaCGC_Chr_23_30090290-30090361_+_@52.6…	0	0	1	3	0	0	0	0	1	1
tRF-17-78V0M0L	GTTGGTAGAGCGGAGGA	i-tRF	TyrGTA_Chr_23_31542987-31543078_-_@15.31.17, TyrGTA_Chr_11_72585702-72585790_-_@15.31.17, TyrGTA_Chr_23_31535252-31535341_-_@15.31.17, TyrGTA_Chr_14_30458188-30458281_+_@15.31.17, TyrGTA_Chr_23_31535660-31535749_-_@15.31.17, TyrGTA_Chr_1_97560692-97560781_-_@15.31.17	0	1	1	2	0	0	0	1	1	1
tRF-17-79KVPKQ	GTTTCCCCGCGCAGGTT	i-tRF	SerTGA_Chr_23_31141547-31141628_+_@48.64.17, SerCGA_Chr_23_31052632-31052713_+_@48.64.17, SerAGA_Chr_23_31119332-31119413_+_@48.64.17, SerAGA_Chr_19_49195498-49195579_-_@48.64.17, SerAGA_Chr_18_35387156-35387237_+_@48.64.17	0	0	0	0	0	1	0	0	0	0
tRF-17-79M89PP	GTTTCCGTGGTGTAGTG	5'-tRF	ValAAC_Chr_4_107197105-107197177_-_@1.17.17	0	0	0	1	0	0	0	1	0	1
tRF-17-7B1R951	GTGAAAGTCCTGTACAC	i-tRF	AspGTC_Chr_MT_7304-7372_+_@49.65.17	0	0	0	1	0	0	0	1	1	0
tRF-17-7IZFLW4	GTGCTTTGCACGCGTGG	i-tRF	SerGCT_Chr_29_44399824-44399905_+_@45.61.17, SerGCT_Chr_23_31389424-31389505_-_@45.61.17	0	1	0	0	0	0	0	0	0	0
tRF-17-7JLJR7F	GTGGCCGAGCGGTCTAA	i-tRF	LeuAAG_Chr_10_26438831-26438912_+_@7.23.17, LeuAAG_Chr_23_30293279-30293360_+_@7.23.17, LeuAAG_Chr_25_19969191-19969272_+_@7.23.17, LeuAAG_Chr_23_30136146-30136227_+_@7.23.17, LeuAAG_Chr_23_31810902-31810983_-_@7.23.17, LeuTAG_Chr_10_26471839-26471920_-_@7.23.17, LeuAAG_Chr_10_26483921-26484002_-_@7.23.17, LeuTAG_Chr_19_27762208-27762289_-_@7.23.17, LeuAAG_Chr_23_30032800-30032881_+_@7.23.17, Leu…	0	0	0	0	0	0	0	1	0	0
tRF-17-7KR8FR1	GTGGGGGTGGAGCCCAC	i-tRF	AsnGTT_Chr_MT_5446-5518_-_@49.65.17	0	0	0	2	0	1	1	0	1	0
tRF-17-7KYUHRI	GTGGGTTCGAATCCCAT	i-tRF	SerGCT_Chr_23_30485808-30485889_-_@58.74.17, SerGCT_Chr_29_44399824-44399905_+_@58.74.17, SerGCT_Chr_19_27830143-27830224_+_@58.74.17, SerGCT_Chr_23_31691009-31691090_+_@58.74.17, SerGCT_Chr_23_31284945-31285026_-_@58.74.17, SerGCT_Chr_23_31275759-31275840_-_@58.74.17, SerGCT_Chr_13_78032434-78032515_-_@58.74.17, SerGCT_Chr_10_36178992-36179073_-_@58.74.17, SerGCT_Chr_23_31272627-31272708_+_@58.7…	0	0	0	0	0	0	0	0	0	1
tRF-17-7L73J6K	GTGTAGTGGTCATCACG	i-tRF	ValAAC_Chr_23_31432884-31432956_+_@10.26.17	0	0	0	0	0	0	0	0	1	1
tRF-17-7LQ3V6K	GTGTAGCGGTTATCACG	i-tRF	ValTAC_Chr_15_82766873-82766945_-_@10.26.17	0	0	0	0	0	0	0	0	1	0
tRF-17-7O4B79N	GTTAACTAAAGTTTCGT	i-tRF	AsnGTT_Chr_MT_5446-5518_-_@34.50.17	0	0	1	0	1	0	1	0	1	0
tRF-17-7PFN50J	GTTAGAGATTGAGAGCC	i-tRF	LysTTT_Chr_MT_8061-8127_+_@33.49.17	0	1	0	1	3	0	1	3	0	3
tRF-17-7PVR31P	GTTAGTATCCCCGCCTG	i-tRF	AspGTC_Chr_5_62676636-62676707_+_@18.34.17	0	0	0	2	0	2	0	0	2	0
tRF-17-7RH3S34	GTTCCATAGTGTAGTGG	5'-tRF	ValTAC_Chr_23_31347498-31347570_+_@2.18.17	0	1	0	0	0	0	0	0	0	0
tRF-17-7RH3SJ4	GTTCCATAGTGTAGCGG	5'-tRF	ValTAC_Chr_15_82766873-82766945_-_@2.18.17	0	1	0	0	0	0	0	0	0	1
tRF-17-7S1RNSP	GTTCGAGTCCCTTCGTG	i-tRF	ArgCCG_Chr_23_30112292-30112364_+_@53.69.17, ArgTCG_Chr_19_56411984-56412056_+_@53.69.17, ArgCCG_Chr_23_30073361-30073433_-_@53.69.17, ArgTCG_Chr_20_7472320-7472392_-_@53.69.17, ArgCCG_Chr_25_2589149-2589221_+_@53.69.17	0	0	0	0	1	1	0	0	0	0
tRF-17-7S1RXSK	GTTCGAGTCCTGCCGCG	i-tRF	ArgTCG_Chr_21_20804881-20804953_+_@53.69.17	0	0	0	0	0	0	0	0	0	1
tRF-17-7S362VL	GTTCGCCTCACACGCGA	i-tRF	ValCAC_Chr_7_40358343-40358415_-_@26.42.17, ValCAC_Chr_3_21165070-21165142_-_@26.42.17, ValCAC_Chr_NW_020191468.1_28599-28671_-_@26.42.17, ValCAC_Chr_3_21086725-21086797_-_@26.42.17, ValCAC_Chr_3_8134934-8135006_+_@26.42.17, ValCAC_Chr_3_21038978-21039050_+_@26.42.17, ValCAC_Chr_23_31334996-31335068_-_@26.42.17, ValCAC_Chr_3_20957584-20957656_+_@26.42.17, ValCAC_Chr_3_21316761-21316833_+_@26.42.1…	0	0	0	1	0	0	0	0	1	0
tRF-17-7SB1RHL	GTTCGAAACCGGGCGGA	i-tRF	ValAAC_Chr_23_31050910-31050982_+_@53.69.17, ValCAC_Chr_3_21316761-21316833_+_@53.69.17, ValAAC_Chr_1_97606076-97606148_-_@53.69.17, ValCAC_Chr_3_21012294-21012366_+_@53.69.17, ValAAC_Chr_3_21128448-21128520_-_@53.69.17, ValCAC_Chr_NW_020191468.1_12031-12103_-_@53.69.17, ValTAC_Chr_23_31301252-31301324_-_@53.69.17, ValAAC_Chr_3_21057895-21057967_+_@53.69.17, ValTAC_Chr_3_20947989-20948061_+_@53.6…	0	0	0	0	1	0	0	0	0	0
tRF-17-7SBRX9M	GTTCGAACCCTGCTCGC	i-tRF	SerTGA_Chr_28_24216133-24216214_+_@62.78.17	0	0	0	0	0	0	0	0	1	0
tRF-17-7SDR2Z3	GTTCGAATCCCACTTCT	i-tRF	LeuCAA_Chr_23_31084667-31084774_-_@64.80.17, LeuCAA_Chr_23_31099721-31099827_+_@64.80.17, LeuCAA_Chr_23_31082112-31082218_+_@64.80.17, LeuCAA_Chr_7_42660399-42660504_+_@64.80.17, LeuCAG_Chr_3_8025475-8025557_+_@63.79.17, LeuCAA_Chr_23_30037897-30038007_-_@64.80.17, LeuCAA_Chr_23_30067060-30067165_+_@64.80.17, LeuCAG_Chr_18_25307956-25308038_-_@63.79.17, LeuCAG_Chr_18_25307479-25307561_+_@63.79.17	0	0	0	0	0	0	0	1	0	0
tRF-17-7SDRJHN	GTTCGAATCCCAGCGGT	i-tRF	ThrAGT_Chr_19_27777989-27778062_-_@54.70.17, ThrAGT_Chr_18_43596311-43596384_+_@54.70.17, ThrAGT_Chr_19_27851226-27851299_-_@54.70.17, ThrAGT_Chr_19_27830446-27830519_+_@54.70.17	0	0	0	0	0	0	0	0	0	1
tRF-17-7SDRX91	GTTCGAATCCTGCTCAC	i-tRF	SerCGA_Chr_19_27777475-27777556_-_@62.78.17	0	0	0	0	1	0	0	0	0	0
tRF-17-7SDRXS1	GTTCGAATCCTGCCGAC	i-tRF	SerGGA_Chr_X_14853991-14854072_+_@62.78.17, SerAGA_Chr_23_31110602-31110683_+_@62.78.17, SerAGA_Chr_23_31119332-31119413_+_@62.78.17, SerAGA_Chr_23_31146083-31146164_-_@62.78.17, SerAGA_Chr_19_27851584-27851665_-_@62.78.17, SerTGA_Chr_23_31141547-31141628_+_@62.78.17, SerAGA_Chr_23_31124825-31124906_-_@62.78.17, SerAGA_Chr_14_69054767-69054848_+_@62.78.17, SerGGA_Chr_X_14946038-14946119_+_@62.78.…	0	0	0	0	0	0	1	0	0	0
tRF-17-7SDRXSM	GTTCGAATCCTGCCGGC	i-tRF	SerTGA_Chr_23_31687570-31687651_+_@62.78.17	0	0	0	1	0	0	0	0	0	0
tRF-17-7SERM4P	GTTCGACTCCCGGTGTG	i-tRF	GluTTC_Chr_12_15097784-15097855_-_@52.68.17, GluTTC_Chr_21_3228261-3228332_-_@52.68.17, GluTTC_Chr_2_128295086-128295157_-_@52.68.17	0	2	1	0	0	0	0	0	0	0
tRF-17-7SERMLP	GTTCGACTCCCGGTATG	i-tRF	GluTTC_Chr_12_11276302-11276373_-_@52.68.17, GluTTC_Chr_2_1313370-1313441_-_@52.68.17	0	0	0	0	0	0	0	0	1	0
tRF-17-7SFRJ4L	GTTCGAGCCCCAGTGGA	i-tRF	ValTAC_Chr_X_124770762-124770834_+_@53.69.17, ValTAC_Chr_15_82766873-82766945_-_@53.69.17	0	0	0	0	0	0	0	1	0	2
tRF-17-7SHRMF5	GTTCGATCCCCGGCATC	i-tRF	AlaCGC_Chr_23_30164841-30164912_+_@52.68.17, AlaTGC_Chr_23_30183915-30183986_+_@52.68.17, AlaTGC_Chr_17_50880741-50880812_+_@52.68.17, AlaTGC_Chr_23_30179834-30179905_-_@52.68.17, AlaCGC_Chr_6_37118306-37118377_-_@52.68.17, AlaCGC_Chr_23_31556129-31556200_-_@52.68.17, AlaTGC_Chr_7_40344975-40345046_+_@52.68.17, AlaTGC_Chr_23_30125517-30125588_-_@52.68.17	0	0	0	0	1	1	0	1	0	0
tRF-17-7SIRMJ4	GTTCGATTCCCGGGCGG	i-tRF	GlyCCC_Chr_11_68555263-68555333_-_@51.67.17, GlyCCC_Chr_25_546202-546272_-_@51.67.17	0	0	1	0	0	0	0	0	1	0
tRF-17-7U9PNOJ	GTTGATGTAGCTTAACC	5'-tRF	PheGAA_Chr_MT_364-430_+_@1.17.17	0	1	2	4	4	1	5	3	4	1
tRF-17-7W6SJF1	GTTGTGGCCGCAGCAAC	i-tRF	HisGTG_Chr_3_21198328-21198399_+_@31.47.17, HisGTG_Chr_3_21218714-21218785_-_@31.47.17, HisGTG_Chr_3_21348793-21348864_-_@31.47.17, HisGTG_Chr_3_21276035-21276106_-_@31.47.17, HisGTG_Chr_10_65237111-65237182_+_@31.47.17, HisGTG_Chr_3_21227690-21227761_-_@31.47.17, HisGTG_Chr_3_21063580-21063651_+_@31.47.17, HisGTG_Chr_3_21148775-21148846_+_@31.47.17, HisGTG_Chr_10_65235579-65235650_+_@31.47.17, H…	0	0	0	0	0	0	0	1	0	0
tRF-17-7XVRYRN	GTTTATATCCTTCCCGT	i-tRF	MetCAT_Chr_MT_4197-4265_+_@49.65.17	0	0	0	0	0	0	1	1	0	0
tRF-17-801MK8Q	TCAAGAGGTCCCCGGTT	i-tRF	CysGCA_Chr_4_112550397-112550468_-_@38.54.17, CysGCA_Chr_19_39659156-39659227_-_@38.54.17, CysGCA_Chr_12_30287485-30287556_+_@38.54.17, CysGCA_Chr_19_39659890-39659961_-_@38.54.17, CysGCA_Chr_19_39451752-39451823_+_@38.54.17, CysGCA_Chr_19_39448382-39448453_-_@38.54.17, CysGCA_Chr_4_112555282-112555353_-_@38.54.17, CysGCA_Chr_19_39431222-39431293_-_@38.54.17, CysGCA_Chr_4_112732476-112732547_+_@3…	0	0	0	0	0	1	0	0	0	0
tRF-17-821NQ4Q	TCAGAAGGTTGCGTGTT	i-tRF	TrpCCA_Chr_23_31683731-31683802_+_@38.54.17, TrpCCA_Chr_19_34029010-34029081_-_@38.54.17, TrpCCA_Chr_19_27845886-27845957_-_@38.54.17, TrpCCA_Chr_23_31674969-31675040_+_@38.54.17, TrpCCA_Chr_19_33114203-33114274_+_@38.54.17, TrpCCA_Chr_19_27829637-27829708_+_@38.54.17, TrpCCA_Chr_25_36942390-36942461_-_@38.54.17	0	2	1	0	0	1	0	1	2	0
tRF-17-82FN5KQ	TCAGAAGATTGAGGGTT	i-tRF	ArgTCG_Chr_19_56411984-56412056_+_@39.55.17, ArgCCG_Chr_23_30112292-30112364_+_@39.55.17, ArgTCG_Chr_23_31694279-31694351_-_@39.55.17, ArgCCG_Chr_25_2589149-2589221_+_@39.55.17, ArgTCG_Chr_23_30228672-30228744_+_@39.55.17, ArgTCG_Chr_1_157988436-157988508_+_@39.55.17, ArgTCG_Chr_20_7472320-7472392_-_@39.55.17, ArgTCG_Chr_23_31681248-31681320_-_@39.55.17, ArgCCG_Chr_23_30073361-30073433_-_@39.55.17	0	0	1	0	1	0	0	0	1	0
tRF-17-83ML5FQ	TCAGTCGGTAGAGCATT	i-tRF	LysTTT_Chr_NW_020191682.1_8556-8628_+_@12.28.17	0	0	0	0	1	0	1	0	0	0
tRF-17-87R95RK	TCCCTGGTTCGATCCCG	i-tRF	PheGAA_Chr_17_50876655-50876727_+_@47.63.17, PheGAA_Chr_7_43807611-43807683_-_@47.63.17, PheGAA_Chr_12_69059075-69059147_-_@47.63.17, PheGAA_Chr_X_124785066-124785140_+_@49.65.17, PheGAA_Chr_X_124777354-124777426_+_@47.63.17, PheGAA_Chr_23_30015491-30015563_+_@47.63.17, PheGAA_Chr_X_124776111-124776183_+_@47.63.17, PheGAA_Chr_X_124774723-124774795_+_@47.63.17, PheGAA_Chr_23_30099812-30099884_+_@4…	0	1	0	0	0	0	0	0	0	0
tRF-17-8EKSP15	TCAATCCCCGGCACCTC	i-tRF	AlaAGC_Chr_23_30154990-30155061_+_@54.70.17, AlaAGC_Chr_23_31025905-31025976_+_@54.70.17, AlaAGC_Chr_23_30148685-30148756_-_@54.70.17, AlaAGC_Chr_23_30141212-30141283_-_@54.70.17, AlaAGC_Chr_23_30186336-30186407_-_@54.70.17, AlaAGC_Chr_23_30085665-30085736_+_@54.70.17, AlaAGC_Chr_23_30149586-30149657_+_@54.70.17, AlaAGC_Chr_23_30077774-30077845_+_@54.70.17, AlaCGC_Chr_23_30090290-30090361_+_@54.7…	0	0	0	0	1	0	0	0	0	0
tRF-17-8EKSPM5	TCAATCCCCGGCATCTC	i-tRF	AlaTGC_Chr_3_107039873-107039944_-_@54.70.17, AlaTGC_Chr_17_50873932-50874003_-_@54.70.17, AlaTGC_Chr_6_91709768-91709839_+_@54.70.17, AlaCGC_Chr_2_39839750-39839821_-_@54.70.17	0	0	1	0	0	0	0	0	0	0
tRF-17-8EX4UKP	TCAATTGATGTAAGGTG	i-tRF	AlaTGC_Chr_MT_5376-5444_-_@36.52.17	0	0	0	1	1	0	1	0	0	0
tRF-17-8HM2OS4	TCACGCGGGAGACCGGG	i-tRF	AspGTC_Chr_23_31145310-31145381_-_@35.51.17, AspGTC_Chr_23_31091360-31091431_+_@35.51.17, AspGTC_Chr_17_50877234-50877305_+_@35.51.17, AspGTC_Chr_NW_020190592.1_2468-2539_-_@35.51.17, AspGTC_Chr_5_60336567-60336638_+_@35.51.17, AspGTC_Chr_3_8099537-8099608_-_@35.51.17, AspGTC_Chr_NW_020190592.1_21473-21544_-_@35.51.17, AspGTC_Chr_NW_020190592.1_30957-31028_-_@35.51.17, AspGTC_Chr_3_8102386-810245…	0	0	1	0	0	0	0	0	0	0
tRF-17-8JVNW33	TCAGCTAGTTTCGGTCT	i-tRF	GlyTCC_Chr_MT_9754-9822_+_@37.53.17	0	1	0	0	0	0	0	0	0	0
tRF-17-8JZ8RNL	TCAGCTTTGGGGGTTGA	i-tRF	ProTGG_Chr_MT_15726-15791_-_@24.40.17	0	0	0	0	0	0	1	0	0	0
tRF-17-8NFNIEQ	TCATTAGATTATGATTT	i-tRF	ArgTCG_Chr_MT_10170-10238_+_@37.53.17	0	0	0	0	0	1	0	0	0	0
tRF-17-8RQFR9L	TCCCCGCGCAGGTTCGA	i-tRF	SerAGA_Chr_23_31110602-31110683_+_@51.67.17, SerAGA_Chr_23_31158022-31158103_-_@51.67.17, SerAGA_Chr_14_69054767-69054848_+_@51.67.17, SerAGA_Chr_23_31124825-31124906_-_@51.67.17, SerCGA_Chr_19_27777475-27777556_-_@51.67.17, SerTGA_Chr_23_31116197-31116278_-_@51.67.17, SerAGA_Chr_23_31119332-31119413_+_@51.67.17, SerGGA_Chr_X_14853991-14854072_+_@51.67.17, SerTGA_Chr_23_31687570-31687651_+_@51.67…	0	0	0	1	0	0	1	0	0	0
tRF-17-8UI26W4	TCCGAATGGAGGCGTGG	i-tRF	LeuCAA_Chr_23_31084667-31084774_-_@47.63.17, LeuCAA_Chr_23_31082112-31082218_+_@47.63.17, LeuCAA_Chr_7_42660399-42660504_+_@47.63.17	0	0	0	0	0	0	0	1	0	0
tRF-17-8WI26W4	TCCGTATGGAGGCGTGG	i-tRF	LeuCAA_Chr_23_30067060-30067165_+_@47.63.17	0	0	0	1	0	0	0	0	0	1
tRF-17-8YR951J	TCCTGGGTTCGAGCCCC	i-tRF	ValTAC_Chr_15_82766873-82766945_-_@47.63.17, ValTAC_Chr_X_124770762-124770834_+_@47.63.17	0	0	0	0	1	0	0	0	0	0
tRF-17-91D4S0M	TGGCCAAGTGGTAAGGC	i-tRF	ThrCGT_Chr_25_13221582-13221653_+_@8.24.17, ThrCGT_Chr_19_18483974-18484045_-_@8.24.17	0	0	0	0	1	0	0	0	0	0
tRF-17-91PJB7K	TGGCCGCAGCAACCTCG	i-tRF	HisGTG_Chr_10_65237111-65237182_+_@35.51.17, HisGTG_Chr_3_20898974-20899045_+_@35.51.17, HisGTG_Chr_3_21148775-21148846_+_@35.51.17, HisGTG_Chr_10_65234844-65234915_-_@35.51.17, HisGTG_Chr_3_20873154-20873225_+_@35.51.17, HisGTG_Chr_3_21276035-21276106_-_@35.51.17, HisGTG_Chr_3_21015831-21015902_-_@35.51.17, HisGTG_Chr_3_21348793-21348864_-_@35.51.17, HisGTG_Chr_3_21063580-21063651_+_@35.51.17, H…	0	0	0	0	0	1	0	0	0	1
tRF-17-93301MJ	TGGGTCCGAGAGGTCCC	i-tRF	ProTGG_Chr_15_55651375-55651446_-_@33.49.17	0	0	0	0	0	0	0	0	0	1
tRF-17-93W0K6K	TGGGTTCGAGCCCCACG	i-tRF	LysCTT_Chr_23_31553102-31553174_-_@50.66.17, LysCTT_Chr_25_2612845-2612917_+_@50.66.17, LysCTT_Chr_25_2633972-2634044_+_@50.66.17, LysCTT_Chr_21_30269857-30269929_-_@50.66.17, LysCTT_Chr_7_40357611-40357683_-_@50.66.17, LysCTT_Chr_25_2622397-2622469_+_@50.66.17, LysCTT_Chr_25_2638931-2639003_+_@50.66.17, LysCTT_Chr_3_21347701-21347773_-_@50.66.17, LysCTT_Chr_10_70547066-70547138_-_@50.66.17, LysC…	0	0	0	0	1	0	0	0	0	0
tRF-17-94FIP3Q	TGGTGAGACTGCAGTTT	i-tRF	ProTGG_Chr_MT_15726-15791_-_@41.57.17	0	0	0	1	0	0	0	1	0	0
tRF-17-955JK8N	TGTACGAGGCCCCGGGT	i-tRF	AlaCGC_Chr_23_30090290-30090361_+_@37.53.17, AlaCGC_Chr_23_30121277-30121348_-_@37.53.17	0	0	0	0	0	0	0	1	0	0
tRF-17-99OMEM4	TGTTCGAATCACGTCGG	i-tRF	TrpCCA_Chr_5_62677335-62677406_+_@51.67.17	0	0	0	0	0	1	0	0	0	0
tRF-17-9DY0H6I	TGGACTTAAGATCCAAT	i-tRF	LeuTAA_Chr_15_82767678-82767760_+_@28.44.17, LeuTAA_Chr_23_31249557-31249639_-_@28.44.17, LeuTAA_Chr_9_81592121-81592203_+_@28.44.17, LeuTAA_Chr_18_38840590-38840670_-_@27.43.17, LeuTAA_Chr_23_31321927-31322009_+_@28.44.17, LeuTAA_Chr_23_31026539-31026621_+_@28.44.17	0	0	2	0	0	0	0	0	0	0
tRF-17-9H245PK	TGGCGCAATGGATAGCG	i-tRF	ArgTCT_Chr_11_98945442-98945532_-_@8.24.17, ArgTCT_Chr_23_31106890-31106977_-_@8.24.17, ArgTCT_Chr_19_27762806-27762892_+_@8.24.17, ArgTCT_Chr_15_82767225-82767310_+_@8.24.17, ArgTCT_Chr_3_49636867-49636951_-_@8.24.17	0	0	0	1	0	0	0	1	0	0
tRF-17-9H24SJM	TGGCGCAATGGTAGCGC	i-tRF	TrpCCA_Chr_19_34029010-34029081_-_@8.24.17, TrpCCA_Chr_19_33114203-33114274_+_@8.24.17	0	0	0	0	0	0	0	0	1	0
tRF-17-9H2HSJM	TGGCGCAACGGTAGCGC	i-tRF	TrpCCA_Chr_19_27845886-27845957_-_@8.24.17, TrpCCA_Chr_5_62677335-62677406_+_@8.24.17, TrpCCA_Chr_23_31683731-31683802_+_@8.24.17, TrpCCA_Chr_23_31674969-31675040_+_@8.24.17, TrpCCA_Chr_25_36942390-36942461_-_@8.24.17, TrpCCA_Chr_19_27829637-27829708_+_@8.24.17	0	0	1	0	0	0	0	0	0	0
tRF-17-9KIWRNK	TGGGGATTGTGGGTTCG	i-tRF	ArgCCG_Chr_19_48966332-48966404_+_@41.57.17	0	1	2	1	0	0	0	0	0	0
tRF-17-9L1QKSJ	TGGTAAGTATCCCCGCC	i-tRF	AspGTC_Chr_3_8099537-8099608_-_@16.32.17	0	0	0	0	0	0	1	0	0	0
tRF-17-9L5HLVQ	TGGTAGAGCGCGCGCTT	i-tRF	AlaCGC_Chr_2_39839750-39839821_-_@16.32.17	0	0	0	0	0	0	0	0	0	1
tRF-17-9LQHWU3	TGGTAGCGCGTCTGACT	i-tRF	TrpCCA_Chr_19_33114203-33114274_+_@16.32.17, TrpCCA_Chr_19_34029010-34029081_-_@16.32.17	0	1	2	0	1	0	0	0	1	2
tRF-17-9M8UI24	TGGTCTCCGAATGGAGG	i-tRF	LeuCAA_Chr_23_31084667-31084774_-_@42.58.17, LeuCAA_Chr_23_31082112-31082218_+_@42.58.17, LeuCAA_Chr_7_42660399-42660504_+_@42.58.17	0	0	0	0	0	0	0	1	0	0
tRF-17-9NLN3J5	TGGTTCGATTCCGGCTC	i-tRF	TyrGTA_Chr_20_32996084-32996172_+_@51.67.17, TyrGTA_Chr_10_26445520-26445610_+_@51.67.17, TyrGTA_Chr_10_26447367-26447456_+_@51.67.17, TyrGTA_Chr_10_26414624-26414713_-_@51.67.17, TyrGTA_Chr_21_44984358-44984447_+_@51.67.17, TyrGTA_Chr_14_30458772-30458860_+_@51.67.17, TyrGTA_Chr_11_72585702-72585790_-_@51.67.17, TyrGTA_Chr_21_44990709-44990798_+_@51.67.17, TyrGTA_Chr_21_44965004-44965093_-_@51.6…	0	0	0	0	1	0	0	0	0	0
tRF-17-9PW4PUN	TGTAGTCGTGGCCGAGT	5'-tRF	SerAGA_Chr_23_31110602-31110683_+_@-1T.16.17, SerTGA_Chr_23_31687570-31687651_+_@-1T.16.17, SerAGA_Chr_23_31124825-31124906_-_@-1T.16.17, SerTGA_Chr_23_31141547-31141628_+_@-1T.16.17, SerAGA_Chr_18_35387156-35387237_+_@-1T.16.17, SerAGA_Chr_23_31119332-31119413_+_@-1T.16.17, SerAGA_Chr_23_31149573-31149654_-_@-1T.16.17, SerTGA_Chr_23_31116197-31116278_-_@-1T.16.17, SerAGA_Chr_14_69054767-69054848…	0	0	0	0	0	0	0	1	0	0
tRF-17-9Q53K8N	TGTATGAGGTCCCGGGT	i-tRF	AlaTGC_Chr_23_30183915-30183986_+_@37.53.17, AlaTGC_Chr_6_91709768-91709839_+_@37.53.17	0	0	0	0	0	0	1	0	0	0
tRF-17-9RQ4R9L	TGTCCGCGTGGGTTCGA	i-tRF	LeuTAA_Chr_9_81592121-81592203_+_@52.68.17	0	0	0	0	0	0	1	0	0	0
tRF-17-9VZVEHP	TGTGCTTTGCACGCGTG	i-tRF	SerGCT_Chr_29_44399824-44399905_+_@44.60.17, SerGCT_Chr_23_31389424-31389505_-_@44.60.17	0	0	0	0	0	1	0	0	0	0
tRF-17-9W53K8N	TGTGTGAGGTCCCGGGT	i-tRF	AlaCGC_Chr_2_39839750-39839821_-_@37.53.17	0	0	0	0	0	0	0	1	0	0
tRF-17-9XEO1ZK	TGTTAACTAAAGTTTCG	i-tRF	AsnGTT_Chr_MT_5446-5518_-_@33.49.17	0	0	0	0	0	0	0	0	1	0
tRF-17-B11KWHH	AAACCAGGGGTCGCGAG	i-tRF	ThrTGT_Chr_10_26416285-26416357_-_@37.53.17, ThrTGT_Chr_10_26481746-26481818_+_@37.53.17, ThrTGT_Chr_16_26005834-26005906_+_@37.53.17, ThrTGT_Chr_10_26468186-26468258_+_@37.53.17, ThrTGT_Chr_7_40324271-40324343_-_@37.53.17	0	0	0	0	0	0	0	0	0	1
tRF-17-B1O28H4	AAACCGAAGATCACGGG	i-tRF	ThrCGT_Chr_25_13221582-13221653_+_@36.52.17	0	0	1	0	0	0	0	0	0	0
tRF-17-B33W015	AAAGTCCTGTACACCTC	i-tRF	AspGTC_Chr_MT_7304-7372_+_@52.68.17	0	1	1	0	1	0	2	1	5	2
tRF-17-B4S2QIK	AAATGGTAGAGCGCTCG	i-tRF	AlaAGC_Chr_23_31433404-31433476_+_@14.30.17, AlaAGC_Chr_14_30458994-30459066_+_@14.30.17, AlaAGC_Chr_11_72585279-72585351_-_@14.30.17, AlaAGC_Chr_23_31539124-31539196_+_@14.30.17	0	0	0	0	0	0	0	2	0	0
tRF-17-B6R3LUN	AACCAGGGGTCGCGAGT	i-tRF	ThrTGT_Chr_7_40324271-40324343_-_@38.54.17, ThrTGT_Chr_10_26481746-26481818_+_@38.54.17, ThrTGT_Chr_10_26468186-26468258_+_@38.54.17, ThrTGT_Chr_10_26416285-26416357_-_@38.54.17, ThrTGT_Chr_16_26005834-26005906_+_@38.54.17	0	0	0	0	0	0	1	0	0	0
tRF-17-BKYSR9L	AAAGGTTCCGGGTTCGA	i-tRF	ArgTCT_Chr_3_49636867-49636951_-_@42.58.17	0	0	0	0	0	0	0	0	2	0
tRF-17-BMM3PR3	AAATCCGGGTGCCCCCT	i-tRF	CysGCA_Chr_19_39448382-39448453_-_@56.72.17, CysGCA_Chr_19_39431222-39431293_-_@56.72.17, CysGCA_Chr_4_112550397-112550468_-_@56.72.17, CysGCA_Chr_4_112419516-112419587_-_@56.72.17, CysGCA_Chr_19_39451752-39451823_+_@56.72.17, CysGCA_Chr_4_112732476-112732547_+_@56.72.17, CysGCA_Chr_12_30287485-30287556_+_@56.72.17, CysGCA_Chr_4_112413369-112413440_-_@56.72.17, CysGCA_Chr_19_39659890-39659961_-_@…	0	0	0	0	0	0	0	0	0	1
tRF-17-BMW36D3	AAATCTCGGTGGAACCT	i-tRF	GlnCTG_Chr_19_27761705-27761776_+_@56.72.17, GlnCTG_Chr_10_12743209-12743280_-_@56.72.17, GlnCTG_Chr_23_31135564-31135635_-_@56.72.17, GlnCTG_Chr_23_30037406-30037477_+_@56.72.17	0	0	0	0	1	0	0	0	0	0
tRF-17-BMW3RD3	AAATCTCGGTGGGACCT	i-tRF	GlnCTG_Chr_3_20980650-20980721_-_@56.72.17, GlnCTG_Chr_3_20993663-20993734_-_@56.72.17, GlnCTG_Chr_3_21312527-21312598_-_@56.72.17, GlnTTG_Chr_23_31688754-31688825_+_@56.72.17, GlnTTG_Chr_23_31689317-31689388_+_@56.72.17, GlnTTG_Chr_19_37377611-37377682_-_@56.72.17, GlnCTG_Chr_3_20952469-20952540_-_@56.72.17, GlnTTG_Chr_23_31009092-31009163_+_@56.72.17, GlnCTG_Chr_3_21037039-21037110_-_@56.72.17,…	0	0	0	1	0	0	0	0	1	1
tRF-17-BOFQK3Q	AACAAAGCATCCAGTTT	i-tRF	ValTAC_Chr_MT_1386-1452_+_@15.31.17	0	0	0	0	1	0	0	0	0	1
tRF-17-BSDE28N	AACCGAAGATCACGGGT	i-tRF	ThrCGT_Chr_25_13221582-13221653_+_@37.53.17	0	0	0	0	1	0	0	0	0	0
tRF-17-BSDEL8N	AACCGAAGATCGCGGGT	i-tRF	ThrCGT_Chr_19_18483974-18484045_-_@37.53.17	0	0	1	0	0	0	0	0	0	0
tRF-17-BXDNW44	AACTAAAGTTTCGTGGG	i-tRF	AsnGTT_Chr_MT_5446-5518_-_@37.53.17	0	0	0	0	1	0	0	0	0	0
tRF-17-BXSFQU3	AACTAGTACAGCTGACT	i-tRF	GlyTCC_Chr_MT_9754-9822_+_@15.31.17	0	2	0	1	0	0	0	1	0	2
tRF-17-BZJIZK4	AACTTCAGCTTTGGGGG	i-tRF	ProTGG_Chr_MT_15726-15791_-_@20.36.17	0	0	0	0	1	0	0	1	0	0
tRF-17-D3S3NVF	AAGGTGTAGTCTTGCAA	i-tRF	AlaTGC_Chr_MT_5376-5444_-_@47.63.17	0	1	0	0	0	1	0	0	0	1
tRF-17-D6MSRM1	AATCACGTCGGGGTCAC	3'-tRF	TrpCCA_Chr_19_27845886-27845957_-_@57.73.17, TrpCCA_Chr_20_41425516-41425587_-_@57.73.17, TrpCCA_Chr_19_27829637-27829708_+_@57.73.17, TrpCCA_Chr_23_31674969-31675040_+_@57.73.17, TrpCCA_Chr_5_62677335-62677406_+_@57.73.17, TrpCCA_Chr_23_31683731-31683802_+_@57.73.17, TrpCCA_Chr_25_36942390-36942461_-_@57.73.17	0	0	0	0	0	0	1	0	0	0
tRF-17-D6QPZSN	AATCAGCTAGTTTCGGT	i-tRF	GlyTCC_Chr_MT_9754-9822_+_@35.51.17	0	1	0	0	0	0	0	0	1	0
tRF-17-D7B2V0N	AATCTAAAGATAGAGGT	i-tRF	TyrGTA_Chr_MT_5618-5685_-_@33.49.17	0	0	0	0	0	0	1	0	0	0
tRF-17-D7M4615	AATCTCGGTGGGACCTC	3'-tRF	GlnCTG_Chr_23_31013002-31013073_+_@57.73.17, GlnCTG_Chr_3_20980650-20980721_-_@57.73.17, GlnTTG_Chr_23_31009092-31009163_+_@57.73.17, GlnCTG_Chr_3_21312527-21312598_-_@57.73.17, GlnCTG_Chr_3_21037039-21037110_-_@57.73.17, GlnCTG_Chr_3_20993663-20993734_-_@57.73.17, GlnCTG_Chr_3_22739543-22739614_+_@57.73.17, GlnTTG_Chr_19_37377611-37377682_-_@57.73.17, GlnTTG_Chr_23_30195428-30195499_-_@57.73.17,…	0	0	0	0	1	0	1	1	2	1
tRF-17-D7OKW4H	AATCTGAAGGTCGTGAG	i-tRF	MetCAT_Chr_14_16621733-16621805_+_@37.53.17	0	0	1	0	0	0	0	0	0	0
tRF-17-D8RH935	AATGGGGGCGTGGGTTC	i-tRF	LeuCAA_Chr_23_30037897-30038007_-_@51.67.17	0	0	0	0	0	0	0	0	1	0
tRF-17-D9VV86O	AATTCTATGCTCCCATA	i-tRF	SerGCT_Chr_MT_11977-12036_+_@23.39.17	0	0	0	0	0	0	0	0	0	1
tRF-17-DEXK7SF	AAGATTGAGGGTTCGAA	i-tRF	ArgTCG_Chr_23_31681248-31681320_-_@43.59.17, ArgTCG_Chr_23_30228672-30228744_+_@43.59.17, ArgTCG_Chr_23_31694279-31694351_-_@43.59.17, ArgTCG_Chr_1_157988436-157988508_+_@43.59.17	0	1	0	0	0	0	0	0	0	0
tRF-17-DEXK7SH	AAGATTGAGGGTTCGAG	i-tRF	ArgTCG_Chr_19_56411984-56412056_+_@43.59.17, ArgCCG_Chr_25_2589149-2589221_+_@43.59.17, ArgCCG_Chr_23_30112292-30112364_+_@43.59.17, ArgCCG_Chr_23_30073361-30073433_-_@43.59.17, ArgTCG_Chr_20_7472320-7472392_-_@43.59.17	0	0	0	0	0	0	0	1	0	0
tRF-17-DF7UK8N	AAGCAGTTGACCCGGGT	i-tRF	GlyTCC_Chr_NW_020190592.1_20654-20725_-_@37.53.17, GlyTCC_Chr_3_8098701-8098772_-_@37.53.17, GlyTCC_Chr_7_19428535-19428606_-_@37.53.17, GlyTCC_Chr_NW_020190592.1_11157-11228_-_@37.53.17, GlyTCC_Chr_NW_020190592.1_1649-1720_-_@37.53.17, GlyTCC_Chr_3_21349675-21349746_-_@37.53.17, GlyTCC_Chr_3_8024754-8024825_-_@37.53.17, GlyTCC_Chr_NW_020190592.1_30154-30225_-_@37.53.17, GlyTCC_Chr_19_27846569-27…	0	0	1	1	0	1	2	1	0	1
tRF-17-DL8RPY5	AAGTATCCCCGCCTGTC	i-tRF	AspGTC_Chr_3_8099537-8099608_-_@20.36.17	0	0	0	1	0	0	0	0	0	0
tRF-17-DMEMR32	AAGTCACGTCGGGGTCA	i-tRF	TrpCCA_Chr_19_34029010-34029081_-_@56.72.17	0	0	0	0	1	0	0	0	0	0
tRF-17-DMNL272	AAGTCCTGTACACCTCA	i-tRF	AspGTC_Chr_MT_7304-7372_+_@53.69.17	0	0	1	0	1	1	0	0	0	0
tRF-17-DPBIJXJ	AATAGAAACTCATTACC	i-tRF	HisGTG_Chr_MT_11907-11976_+_@42.58.17	0	0	0	1	2	1	1	3	1	1
tRF-17-DR3J092	AATCCCCGGCACCTCCA	i-tRF	AlaAGC_Chr_23_30148685-30148756_-_@56.72.17, AlaAGC_Chr_23_30284772-30284843_+_@56.72.17, AlaAGC_Chr_23_31025905-31025976_+_@56.72.17, AlaAGC_Chr_23_30149586-30149657_+_@56.72.17, AlaAGC_Chr_23_30141212-30141283_-_@56.72.17, AlaAGC_Chr_1_158044572-158044644_+_@57.73.17, AlaAGC_Chr_23_30077774-30077845_+_@56.72.17, AlaTGC_Chr_23_30107193-30107264_+_@56.72.17, AlaAGC_Chr_23_30085665-30085736_+_@56.…	0	0	1	0	0	0	0	0	0	0
tRF-17-DRI8RZJ	AATCCATTGGGGTTTCC	i-tRF	SerAGA_Chr_18_35387156-35387237_+_@37.53.17, SerTGA_Chr_23_31141547-31141628_+_@37.53.17, SerAGA_Chr_19_49195498-49195579_-_@37.53.17, SerAGA_Chr_23_31119332-31119413_+_@37.53.17	0	0	0	0	0	0	0	0	2	0
tRF-17-DRR4KR5	AATCCGGGTGCCCCCTC	3'-tRF	CysGCA_Chr_12_30287485-30287556_+_@57.73.17, CysGCA_Chr_19_39453812-39453883_-_@57.73.17, CysGCA_Chr_4_112419516-112419587_-_@57.73.17, CysGCA_Chr_19_39659890-39659961_-_@57.73.17, CysGCA_Chr_3_22722293-22722364_-_@57.73.17, CysGCA_Chr_19_39431222-39431293_-_@57.73.17, CysGCA_Chr_4_112521632-112521703_+_@57.73.17, CysGCA_Chr_4_112550397-112550468_-_@57.73.17, CysGCA_Chr_28_5864091-5864162_+_@57.7…	0	0	0	1	0	0	0	0	1	2
tRF-17-E3FVSY1	ACGGTAGCGCGTCTGAC	i-tRF	TrpCCA_Chr_19_27845886-27845957_-_@15.31.17, TrpCCA_Chr_25_36942390-36942461_-_@15.31.17, TrpCCA_Chr_23_31674969-31675040_+_@15.31.17, TrpCCA_Chr_23_31683731-31683802_+_@15.31.17, TrpCCA_Chr_19_27829637-27829708_+_@15.31.17, TrpCCA_Chr_5_62677335-62677406_+_@15.31.17	0	0	0	1	1	0	0	0	1	0
tRF-17-E6Y1YZI	ACTCATTACCTTCTTAT	i-tRF	HisGTG_Chr_MT_11907-11976_+_@49.65.17	0	0	0	1	0	0	0	0	1	0
tRF-17-E7QN7JK	ACTCTGCGTTGTGGCCG	i-tRF	HisGTG_Chr_3_21148775-21148846_+_@24.40.17, HisGTG_Chr_3_20873154-20873225_+_@24.40.17, HisGTG_Chr_3_21348793-21348864_-_@24.40.17, HisGTG_Chr_3_21063580-21063651_+_@24.40.17, HisGTG_Chr_3_21276035-21276106_-_@24.40.17, HisGTG_Chr_NW_020191468.1_8497-8568_+_@24.40.17, HisGTG_Chr_3_20898974-20899045_+_@24.40.17, HisGTG_Chr_8_29729058-29729129_+_@24.40.17, HisGTG_Chr_10_65237111-65237182_+_@24.40.1…	0	0	0	0	0	0	0	0	2	0
tRF-17-E96MF0I	ACTTCGGATCAGAAGAT	i-tRF	ArgTCG_Chr_23_30228672-30228744_+_@31.47.17, ArgTCG_Chr_25_26615804-26615876_+_@31.47.17, ArgTCG_Chr_20_7472320-7472392_-_@31.47.17, ArgTCG_Chr_23_31681248-31681320_-_@31.47.17, ArgTCG_Chr_19_56411984-56412056_+_@31.47.17, ArgTCG_Chr_23_31694279-31694351_-_@31.47.17, ArgTCG_Chr_21_20804881-20804953_+_@31.47.17, ArgTCG_Chr_1_157988436-157988508_+_@31.47.17, ArgTCG_Chr_25_26621030-26621102_+_@31.47…	0	0	1	1	0	0	1	1	0	0
tRF-17-EH93WB5	ACGCGTGGGTTCGAATC	i-tRF	SerGCT_Chr_23_31284945-31285026_-_@54.70.17, SerGCT_Chr_10_36178992-36179073_-_@54.70.17, SerGCT_Chr_19_27830143-27830224_+_@54.70.17, SerGCT_Chr_23_30485808-30485889_-_@54.70.17, SerGCT_Chr_23_31272627-31272708_+_@54.70.17, SerGCT_Chr_23_31389424-31389505_-_@54.70.17, SerGCT_Chr_23_31275759-31275840_-_@54.70.17, SerGCT_Chr_23_31285574-31285655_-_@54.70.17, SerGCT_Chr_23_30189527-30189608_+_@54.7…	0	0	1	0	0	0	0	0	0	0
tRF-17-ENL725M	ACGTTCGCCTCACACGC	i-tRF	ValCAC_Chr_3_21165070-21165142_-_@24.40.17, ValCAC_Chr_3_21114069-21114141_-_@24.40.17, ValCAC_Chr_3_21086725-21086797_-_@24.40.17, ValCAC_Chr_3_8134934-8135006_+_@24.40.17, ValCAC_Chr_23_31290226-31290298_-_@24.40.17, ValCAC_Chr_23_31334996-31335068_-_@24.40.17, ValCAC_Chr_3_21262480-21262552_+_@24.40.17, ValCAC_Chr_3_21038978-21039050_+_@24.40.17, ValCAC_Chr_3_21316761-21316833_+_@24.40.17, Val…	0	0	1	0	0	0	0	0	0	0
tRF-17-EO1ZM84	ACTAAAGTTTCGTGGGG	i-tRF	AsnGTT_Chr_MT_5446-5518_-_@38.54.17	0	1	0	0	0	0	0	0	0	0
tRF-17-EZVQK2L	ACTTTTATATCCAGAGA	i-tRF	LeuTAA_Chr_MT_3024-3098_+_@39.55.17	0	0	0	0	0	0	0	0	0	1
tRF-17-F07V7N2	AGAAGGTTGCGTGTTCA	i-tRF	TrpCCA_Chr_19_33114203-33114274_+_@40.56.17, TrpCCA_Chr_23_31674969-31675040_+_@40.56.17, TrpCCA_Chr_19_34029010-34029081_-_@40.56.17, TrpCCA_Chr_19_27845886-27845957_-_@40.56.17, TrpCCA_Chr_25_36942390-36942461_-_@40.56.17, TrpCCA_Chr_19_27829637-27829708_+_@40.56.17, TrpCCA_Chr_23_31683731-31683802_+_@40.56.17	0	0	3	1	0	0	0	1	0	1
tRF-17-F2JP1NI	AGAGACATAGAGGTTAT	i-tRF	SerTGA_Chr_MT_7229-7299_-_@6.22.17	0	1	0	1	0	0	0	1	0	0
tRF-17-F2OQFKQ	AGAGAGACATAGAGGTT	5'-tRF	SerTGA_Chr_MT_7229-7299_-_@4.20.17	0	0	0	0	0	0	0	1	0	0
tRF-17-F6V5WRQ	AGCCATATACTCTCCTT	i-tRF	LysTTT_Chr_MT_8061-8127_+_@46.62.17	0	1	2	1	2	1	2	4	4	2
tRF-17-F8YMEMP	AGCGGTTATCACGTCTG	i-tRF	ValTAC_Chr_15_82766873-82766945_-_@14.30.17	0	1	0	0	0	1	1	0	0	0
tRF-17-FK89R9L	AGAGGTCCTCGGTTCGA	i-tRF	ValAAC_Chr_23_31432884-31432956_+_@42.58.17	0	0	0	0	0	0	0	0	1	0
tRF-17-FKVBY9M	AGAGGTAGAATTCTCGC	i-tRF	GlyCCC_Chr_6_110635525-110635595_-_@14.30.17	0	0	0	0	0	0	0	1	0	1
tRF-17-FL53ZD5	AGATAGAGGTTTGACTC	i-tRF	TyrGTA_Chr_MT_5618-5685_-_@40.56.17	0	1	0	0	1	0	0	0	1	1
tRF-17-FMD0SRK	AGATCAAGAGGTCCCCG	i-tRF	CysGCA_Chr_4_112419516-112419587_-_@35.51.17, CysGCA_Chr_19_39659156-39659227_-_@35.51.17, CysGCA_Chr_4_112555282-112555353_-_@35.51.17, CysGCA_Chr_19_39431222-39431293_-_@35.51.17, CysGCA_Chr_19_39659890-39659961_-_@35.51.17, CysGCA_Chr_12_30287485-30287556_+_@35.51.17, CysGCA_Chr_4_112550397-112550468_-_@35.51.17, CysGCA_Chr_4_112732476-112732547_+_@35.51.17, CysGCA_Chr_19_39451752-39451823_+_@…	0	1	0	1	1	0	0	0	1	0
tRF-17-FMNKYU3	AGATCCTGGGTTCGACT	i-tRF	ThrCGT_Chr_1_158045146-158045219_+_@45.61.17, ThrCGT_Chr_23_30285345-30285418_+_@45.61.17	0	0	0	1	0	0	0	0	0	0
tRF-17-FMNKYUI	AGATCCTGGGTTCGAAT	i-tRF	ThrAGT_Chr_19_27851226-27851299_-_@45.61.17, ThrTGT_Chr_23_30297298-30297371_+_@45.61.17, ThrTGT_Chr_1_157982832-157982905_+_@45.61.17, ThrAGT_Chr_23_31577997-31578070_+_@45.61.17, ThrAGT_Chr_23_31046447-31046520_+_@45.61.17, ThrCGT_Chr_23_30176833-30176906_+_@45.61.17, ThrAGT_Chr_23_30127047-30127120_-_@45.61.17, ThrAGT_Chr_18_43596311-43596384_+_@45.61.17, ThrTGT_Chr_23_30223069-30223143_+_@45.…	0	0	0	0	0	1	0	0	0	0
tRF-17-FMQKYU1	AGATCGCGGGTTCGAAC	i-tRF	ThrCGT_Chr_19_18483974-18484045_-_@43.59.17	0	0	0	0	0	0	1	0	0	0
tRF-17-FN4KYU3	AGATTCTAGGTTCGACT	i-tRF	ArgACG_Chr_22_53626359-53626431_+_@44.60.17, ArgACG_Chr_23_31292086-31292158_-_@44.60.17, ArgACG_Chr_23_31268990-31269062_+_@44.60.17, ArgACG_Chr_23_31053877-31053949_+_@44.60.17, ArgACG_Chr_23_31328208-31328280_-_@44.60.17	0	0	0	1	0	0	0	0	0	0
tRF-17-FN50KLO	AGATTGAGAGCCATATA	i-tRF	LysTTT_Chr_MT_8061-8127_+_@38.54.17	0	2	0	2	0	0	3	2	2	0
tRF-17-FN5KYUN	AGATTGAGGGTTCGAGT	i-tRF	ArgTCG_Chr_19_56411984-56412056_+_@44.60.17, ArgCCG_Chr_25_2589149-2589221_+_@44.60.17, ArgCCG_Chr_23_30112292-30112364_+_@44.60.17, ArgCCG_Chr_23_30073361-30073433_-_@44.60.17, ArgTCG_Chr_20_7472320-7472392_-_@44.60.17	0	0	0	0	0	0	1	0	1	0
tRF-17-FV7SQWO	AGCGCGTTCGGCTGTTA	i-tRF	AsnGTT_Chr_19_39343153-39343226_-_@22.38.17, AsnGTT_Chr_3_21318781-21318854_+_@22.38.17, AsnGTT_Chr_3_21228571-21228644_+_@22.38.17, AsnGTT_Chr_3_21340083-21340156_+_@22.38.17, AsnGTT_Chr_3_21038302-21038375_+_@22.38.17, AsnGTT_Chr_3_8011351-8011424_-_@22.38.17, AsnGTT_Chr_3_20898247-20898320_-_@22.38.17, AsnGTT_Chr_3_20872402-20872475_-_@22.38.17, AsnGTT_Chr_3_22741720-22741793_-_@22.38.17, AsnG…	0	0	0	0	0	1	0	0	0	0
tRF-17-FX79R7H	AGCTAGTTTCGGTCTAG	i-tRF	GlyTCC_Chr_MT_9754-9822_+_@39.55.17	0	0	0	0	1	0	0	0	0	0
tRF-17-H13BDWP	ATACCCCGAAAATGTTG	i-tRF	MetCAT_Chr_MT_4197-4265_+_@32.48.17	0	0	0	0	0	0	0	0	2	0
tRF-17-H2B9I53	ATAGAAACTCATTACCT	i-tRF	HisGTG_Chr_MT_11907-11976_+_@43.59.17	0	0	1	0	0	0	0	0	0	2
tRF-17-H2RZO93	ATAGAGGTTTGACTCCT	i-tRF	TyrGTA_Chr_MT_5618-5685_-_@42.58.17	0	0	0	0	0	0	0	0	0	1
tRF-17-H3IJZZK	ATAGTATGGCTTTTTCG	i-tRF	SerGCT_Chr_MT_11977-12036_+_@44.60.17	0	0	0	0	0	0	0	1	0	1
tRF-17-H3S3RXM	ATAGTGTAGTGGTTAGC	i-tRF	ValTAC_Chr_23_31347498-31347570_+_@7.23.17	0	0	0	0	0	0	0	0	0	1
tRF-17-H3SJRX5	ATAGTGTAGCGGTTATC	i-tRF	ValTAC_Chr_15_82766873-82766945_-_@7.23.17	0	1	0	0	0	2	0	1	1	0
tRF-17-H4SXQ3O	ATATGGTCTAGCGGTTA	i-tRF	GluTTC_Chr_2_1313370-1313441_-_@5.21.17, GluTTC_Chr_12_11276302-11276373_-_@5.21.17	0	0	1	1	0	2	1	2	1	0
tRF-17-H6IK79J	ATCCAATGGGGTTTCCC	i-tRF	SerCGA_Chr_5_57140090-57140171_-_@38.54.17, SerCGA_Chr_23_31052632-31052713_+_@38.54.17	0	0	0	0	0	0	0	1	0	0
tRF-17-H725RJ1	ATCCTCACACGGGGCAC	3'-tRF	MetCAT_Chr_14_16621733-16621805_+_@58.74.17	0	0	0	0	0	0	0	0	1	0
tRF-17-HDPORSK	ATAACGCCAAGGTCGCG	i-tRF	IleAAT_Chr_23_31254033-31254106_+_@36.52.17, IleAAT_Chr_23_31277791-31277864_+_@36.52.17, IleAAT_Chr_23_31041584-31041657_-_@36.52.17, IleAAT_Chr_23_31306987-31307060_-_@36.52.17, IleAAT_Chr_23_31723652-31723725_+_@36.52.17, IleAAT_Chr_23_31039841-31039914_-_@36.52.17, IleAAT_Chr_23_31340083-31340156_+_@36.52.17, IleAAT_Chr_19_27830911-27830984_+_@36.52.17, IleAAT_Chr_23_31055460-31055533_-_@36.5…	0	2	0	0	0	0	1	1	0	1
tRF-17-HLPIB7Q	ATATAGCACTAACCTTT	i-tRF	LysTTT_Chr_MT_8061-8127_+_@13.29.17	0	0	1	0	0	0	0	0	0	0
tRF-17-HM4WRNK	ATATCCTCGTGGGTTCG	i-tRF	LeuTAA_Chr_15_82767678-82767760_+_@51.67.17	0	0	0	0	0	1	0	0	0	0
tRF-17-HMNRM5O	ATATCCTTCCCGTACTA	i-tRF	MetCAT_Chr_MT_4197-4265_+_@53.69.17	0	0	0	0	0	0	0	0	0	1
tRF-17-HO53KSN	ATCAAGAGGTCCCCGGT	i-tRF	CysGCA_Chr_19_39659156-39659227_-_@37.53.17, CysGCA_Chr_4_112732476-112732547_+_@37.53.17, CysGCA_Chr_19_39659890-39659961_-_@37.53.17, CysGCA_Chr_4_112550397-112550468_-_@37.53.17, CysGCA_Chr_12_30287485-30287556_+_@37.53.17, CysGCA_Chr_19_39451752-39451823_+_@37.53.17, CysGCA_Chr_19_39448382-39448453_-_@37.53.17, CysGCA_Chr_4_112555282-112555353_-_@37.53.17, CysGCA_Chr_19_39431222-39431293_-_@3…	0	0	1	0	0	0	2	1	3	0
tRF-17-HRL7S5M	ATCCCCGCCTGTCACGC	i-tRF	AspGTC_Chr_3_8099537-8099608_-_@24.40.17, AspGTC_Chr_3_8023793-8023864_-_@24.40.17, AspGTC_Chr_NW_020190592.1_11976-12047_-_@24.40.17, AspGTC_Chr_17_50877234-50877305_+_@24.40.17, AspGTC_Chr_17_50874263-50874334_+_@24.40.17, AspGTC_Chr_NW_020190592.1_2468-2539_-_@24.40.17, AspGTC_Chr_10_17951297-17951368_+_@24.40.17, AspGTC_Chr_23_31091360-31091431_+_@24.40.17, AspGTC_Chr_3_55975398-55975469_+_@2…	0	0	0	0	0	0	0	0	1	2
tRF-17-HRM5R11	ATCCCCGTACGGGCCAC	3'-tRF	IleAAT_Chr_23_31723652-31723725_+_@59.75.17, IleAAT_Chr_19_27852162-27852235_-_@59.75.17, IleAAT_Chr_23_31041584-31041657_-_@59.75.17, IleAAT_Chr_23_31055460-31055533_-_@59.75.17, IleAAT_Chr_23_31039841-31039914_-_@59.75.17, IleAAT_Chr_23_31289622-31289695_-_@59.75.17, IleAAT_Chr_23_31291364-31291437_+_@59.75.17, IleAAT_Chr_23_31340083-31340156_+_@59.75.17, IleAAT_Chr_23_31269709-31269782_-_@59.7…	0	0	0	1	0	0	0	0	1	0
tRF-17-HRMF3R1	ATCCCCGGCACCTCCAC	3'-tRF	AlaAGC_Chr_23_31025905-31025976_+_@57.73.17, AlaAGC_Chr_23_30149586-30149657_+_@57.73.17, AlaTGC_Chr_23_30107193-30107264_+_@57.73.17, AlaAGC_Chr_23_30141212-30141283_-_@57.73.17, AlaAGC_Chr_23_30148685-30148756_-_@57.73.17, AlaAGC_Chr_23_30154990-30155061_+_@57.73.17, AlaAGC_Chr_23_30284772-30284843_+_@57.73.17, AlaAGC_Chr_23_30186336-30186407_-_@57.73.17, AlaCGC_Chr_23_30090290-30090361_+_@57.7…	0	1	1	1	0	1	1	1	2	4
tRF-17-HYD3MUN	ATCTGAAGGTCGTGAGT	i-tRF	MetCAT_Chr_14_16621733-16621805_+_@38.54.17	0	0	0	0	1	0	0	1	0	0
tRF-17-I0SRRNK	ATGAGGTCCCGGGTTCG	i-tRF	AlaTGC_Chr_23_30183915-30183986_+_@40.56.17, AlaAGC_Chr_23_30170753-30170824_+_@40.56.17	0	0	0	0	1	0	0	0	0	0
tRF-17-I0WR2IJ	ATGAGTCTCCCAACTCC	i-tRF	PheGAA_Chr_MT_364-430_+_@44.60.17	0	1	0	0	0	0	0	0	0	1
tRF-17-I35DXPQ	ATGGTGAGACTGCAGTT	i-tRF	ProTGG_Chr_MT_15726-15791_-_@40.56.17	0	1	0	0	1	1	2	0	1	2
tRF-17-I6D388N	ATTCAAAGGTTCCGGGT	i-tRF	ArgTCT_Chr_3_49636867-49636951_-_@38.54.17	0	1	2	2	1	1	3	2	8	3
tRF-17-I6IU9O4	ATTCAATTGATGTAAGG	i-tRF	AlaTGC_Chr_MT_5376-5444_-_@34.50.17	0	0	0	1	0	0	2	0	1	0
tRF-17-I71NLIJ	ATTCTAGGTTCGACTCC	i-tRF	ArgACG_Chr_23_31292086-31292158_-_@46.62.17, ArgACG_Chr_23_31053877-31053949_+_@46.62.17, ArgACG_Chr_23_31268990-31269062_+_@46.62.17, ArgACG_Chr_23_31328208-31328280_-_@46.62.17, ArgACG_Chr_22_53626359-53626431_+_@46.62.17	0	0	1	0	0	0	0	1	0	0
tRF-17-I7LZ93M	ATTCTCGCTTTGGGTGC	i-tRF	ProTGG_Chr_25_2625955-2626026_+_@23.39.17, ProTGG_Chr_10_26413416-26413487_-_@23.39.17, ProTGG_Chr_25_2628848-2628919_+_@23.39.17, ProTGG_Chr_25_2623641-2623712_+_@23.39.17, ProTGG_Chr_25_2598642-2598713_+_@23.39.17, ProTGG_Chr_25_2621041-2621112_+_@23.39.17, ProTGG_Chr_25_2630255-2630326_+_@23.39.17, ProTGG_Chr_NW_020190356.1_18510-18581_+_@23.39.17, ProTGG_Chr_10_26466567-26466638_-_@23.39.17	0	0	0	0	1	0	0	0	0	0
tRF-17-IEWSNY4	ATGATTCTCGCTTTGGG	i-tRF	ProTGG_Chr_25_2623641-2623712_+_@20.36.17, ProTGG_Chr_10_26466567-26466638_-_@20.36.17, ProTGG_Chr_NW_020190356.1_18510-18581_+_@20.36.17, ProTGG_Chr_25_2628848-2628919_+_@20.36.17, ProTGG_Chr_25_2625955-2626026_+_@20.36.17, ProTGG_Chr_10_26413416-26413487_-_@20.36.17, ProTGG_Chr_25_2630255-2630326_+_@20.36.17, ProTGG_Chr_25_2598642-2598713_+_@20.36.17, ProTGG_Chr_25_2621041-2621112_+_@20.36.17	0	0	1	0	0	0	0	0	0	0
tRF-17-IIKQHXI	ATGCTCCCATATCTAAT	i-tRF	SerGCT_Chr_MT_11977-12036_+_@29.45.17	0	1	0	1	0	0	1	2	2	2
tRF-17-IJXJBJI	ATGGCTGAGCAAAGCAT	i-tRF	TyrGTA_Chr_MT_5618-5685_-_@7.23.17	0	1	0	0	1	1	0	0	1	0
tRF-17-IKE7UMJ	ATGGGACTCTTAATCCC	i-tRF	LysCTT_Chr_21_30269857-30269929_-_@26.42.17, LysCTT_Chr_4_75268361-75268433_-_@26.42.17, LysCTT_Chr_10_93057241-93057313_-_@26.42.17, LysCTT_Chr_10_70547066-70547138_-_@26.42.17	0	0	0	1	1	0	0	1	0	2
tRF-17-IL14VMQ	ATGTAAGGTGTAGTCTT	i-tRF	AlaTGC_Chr_MT_5376-5444_-_@43.59.17	0	0	0	0	1	0	0	3	0	0
tRF-17-IO430JP	ATTAACTAGTACAGCTG	i-tRF	GlyTCC_Chr_MT_9754-9822_+_@12.28.17	0	0	0	0	2	0	0	1	0	0
tRF-17-IU51HL3	ATTGAGAGCCATATACT	i-tRF	LysTTT_Chr_MT_8061-8127_+_@40.56.17	0	0	1	0	2	0	0	1	0	1
tRF-17-IU9ORWH	ATTGATGTAAGGTGTAG	i-tRF	AlaTGC_Chr_MT_5376-5444_-_@39.55.17	0	1	1	1	0	0	0	3	0	2
tRF-17-IURNLEJ	ATTGAGGGTTCGAATCC	i-tRF	ArgTCG_Chr_23_31681248-31681320_-_@46.62.17, ArgTCG_Chr_23_30228672-30228744_+_@46.62.17, ArgTCG_Chr_23_31694279-31694351_-_@46.62.17, ArgTCG_Chr_1_157988436-157988508_+_@46.62.17	0	1	0	0	0	0	0	0	0	0
tRF-17-IWQZPHK	ATTGTGCTTTGCACGCG	i-tRF	SerGCT_Chr_29_44399824-44399905_+_@42.58.17, SerGCT_Chr_23_31389424-31389505_-_@42.58.17	0	0	0	0	0	0	0	1	0	0
tRF-17-J2915HN	CAGGATGGCCGAGCGGT	i-tRF	LeuCAG_Chr_3_8101782-8101864_-_@3.19.17, LeuCAG_Chr_18_25307479-25307561_+_@3.19.17, LeuCAG_Chr_NW_020190592.1_12613-12695_+_@3.19.17, LeuCAG_Chr_18_25307956-25308038_-_@3.19.17, LeuCAG_Chr_NW_020190592.1_22122-22204_+_@3.19.17, LeuCAG_Chr_23_31582637-31582719_-_@3.19.17, LeuCAG_Chr_3_8025475-8025557_+_@3.19.17, LeuCAG_Chr_NW_020190592.1_3121-3203_+_@3.19.17	0	0	1	1	1	1	1	0	1	0
tRF-17-J3WB8YJ	CAGGTTCGAATCCTGCC	i-tRF	SerAGA_Chr_23_31129325-31129406_-_@59.75.17, SerAGA_Chr_23_31110602-31110683_+_@59.75.17, SerAGA_Chr_14_69054767-69054848_+_@59.75.17, SerGGA_Chr_X_14853991-14854072_+_@59.75.17, SerAGA_Chr_23_31146083-31146164_-_@59.75.17, SerTGA_Chr_23_31141547-31141628_+_@59.75.17, SerAGA_Chr_19_49195498-49195579_-_@59.75.17, SerGGA_Chr_X_14946038-14946119_+_@59.75.17, SerAGA_Chr_19_27851584-27851665_-_@59.75.…	0	0	0	0	0	0	1	0	1	0
tRF-17-JB6YMW5	CAGAAGGCTGCGTGTTC	i-tRF	TrpCCA_Chr_5_62677335-62677406_+_@39.55.17	0	0	0	0	0	0	0	1	0	0
tRF-17-JBRYMW5	CAGAAGGTTGCGTGTTC	i-tRF	TrpCCA_Chr_23_31674969-31675040_+_@39.55.17, TrpCCA_Chr_19_27829637-27829708_+_@39.55.17, TrpCCA_Chr_23_31683731-31683802_+_@39.55.17, TrpCCA_Chr_19_27845886-27845957_-_@39.55.17, TrpCCA_Chr_19_34029010-34029081_-_@39.55.17, TrpCCA_Chr_19_33114203-33114274_+_@39.55.17, TrpCCA_Chr_25_36942390-36942461_-_@39.55.17	0	1	0	0	0	1	0	0	1	0
tRF-17-JE22RRJ	CAGATCAAGAGGTCCCC	i-tRF	CysGCA_Chr_4_112732476-112732547_+_@34.50.17, CysGCA_Chr_4_112550397-112550468_-_@34.50.17, CysGCA_Chr_4_112531902-112531973_+_@34.50.17, CysGCA_Chr_19_39451752-39451823_+_@34.50.17, CysGCA_Chr_19_39659156-39659227_-_@34.50.17, CysGCA_Chr_4_112555282-112555353_-_@34.50.17, CysGCA_Chr_12_30287485-30287556_+_@34.50.17, CysGCA_Chr_19_39431222-39431293_-_@34.50.17, CysGCA_Chr_19_39448382-39448453_-_@…	0	0	1	1	1	0	0	0	2	1
tRF-17-JHIJL34	CAGCGATGGCCGAGTGG	5'-tRF	SerTGA_Chr_28_24216133-24216214_+_@2.18.17	0	0	0	0	0	0	0	0	1	0
tRF-17-JKDPZOI	CAGGGAATAGTTTAAAT	5'-tRF	ProTGG_Chr_MT_15726-15791_-_@1.17.17	0	2	0	0	0	0	0	0	0	0
tRF-17-JMI958K	CAGTCATTTCGATGGCG	i-tRF	LeuTAG_Chr_25_19870711-19870792_-_@42.58.17	0	0	1	0	0	0	0	0	0	0
tRF-17-JOWU1MN	CATAATCTGAAGGTCGT	i-tRF	MetCAT_Chr_14_16621733-16621805_+_@34.50.17	0	0	0	1	0	0	0	2	1	1
tRF-17-JP9PMNI	CATAGTGTAGCGGTTAT	i-tRF	ValTAC_Chr_15_82766873-82766945_-_@6.22.17	0	0	1	0	0	0	0	1	0	0
tRF-17-JXXEHZL	CATTATGAATATCTTGA	i-tRF	ValTAC_Chr_MT_1386-1452_+_@51.67.17	0	1	0	0	2	0	1	0	0	2
tRF-17-JYRN8RM	CATTGGGGTTTCCCCGC	i-tRF	SerAGA_Chr_19_49195498-49195579_-_@41.57.17, SerAGA_Chr_23_31119332-31119413_+_@41.57.17, SerTGA_Chr_23_31141547-31141628_+_@41.57.17, SerAGA_Chr_18_35387156-35387237_+_@41.57.17	0	0	0	0	0	0	0	0	0	1
tRF-17-K2821IM	CCAGATCAGAAGGCTGC	i-tRF	TrpCCA_Chr_5_62677335-62677406_+_@33.49.17	0	2	1	2	1	0	0	1	0	0
tRF-17-K34ZM0M	CCAGTCTCTTCGGAGGC	i-tRF	LeuTAG_Chr_19_27762208-27762289_-_@41.57.17	0	0	0	0	0	0	0	0	1	0
tRF-17-K87SERK	CCCGGGTTCGACTCCCG	i-tRF	GluTTC_Chr_21_3228261-3228332_-_@47.63.17, GluTTC_Chr_12_15097784-15097855_-_@47.63.17, GluTTC_Chr_12_11276302-11276373_-_@47.63.17, GluTTC_Chr_2_128295086-128295157_-_@47.63.17, GluTTC_Chr_2_1313370-1313441_-_@47.63.17	0	0	2	2	0	2	1	1	1	2
tRF-17-K8UNPLF	CCCGGTAATTGCATAAA	i-tRF	LeuTAA_Chr_MT_3024-3098_+_@16.32.17	0	0	1	0	0	0	1	0	0	1
tRF-17-KBP0PIL	CCAAAGCAAGGCACTGA	i-tRF	PheGAA_Chr_MT_364-430_+_@17.33.17	0	0	0	0	0	0	0	0	0	1
tRF-17-KJ5R5NK	CCAGCGATCCGAGTTCG	i-tRF	GlnCTG_Chr_3_22739543-22739614_+_@40.56.17	0	0	1	0	0	0	0	0	0	0
tRF-17-KKRSL35	CCAGGGGTCGCGAGTTC	i-tRF	ThrTGT_Chr_7_40324271-40324343_-_@40.56.17, ThrTGT_Chr_16_26005834-26005906_+_@40.56.17, ThrTGT_Chr_10_26481746-26481818_+_@40.56.17, ThrTGT_Chr_10_26468186-26468258_+_@40.56.17, ThrTGT_Chr_10_26416285-26416357_-_@40.56.17	0	0	1	0	0	0	0	1	0	0
tRF-17-KKSWRNK	CCAGGGTCGTGGGTTCG	i-tRF	LysCTT_Chr_4_75268361-75268433_-_@41.57.17, LysCTT_Chr_10_70547066-70547138_-_@41.57.17, LysCTT_Chr_21_30269857-30269929_-_@41.57.17	0	1	3	2	7	2	2	6	0	3
tRF-17-KL7LQ3O	CCATAGTGTAGCGGTTA	i-tRF	ValTAC_Chr_15_82766873-82766945_-_@5.21.17	0	1	0	0	0	0	0	0	0	0
tRF-17-KLKSBEN	CCATACCCCGAAAATGT	i-tRF	MetCAT_Chr_MT_4197-4265_+_@30.46.17	0	0	0	1	0	0	0	0	0	0
tRF-17-KO46UD1	CCCAACTCCATAAACAC	3'-tRF	PheGAA_Chr_MT_364-430_+_@52.68.17	0	1	0	0	0	0	0	0	1	0
tRF-17-KPRS935	CCCAGGGTCGTGGGTTC	i-tRF	LysCTT_Chr_4_75268361-75268433_-_@40.56.17, LysCTT_Chr_21_30269857-30269929_-_@40.56.17, LysCTT_Chr_10_70547066-70547138_-_@40.56.17	0	0	0	0	0	0	0	0	1	0
tRF-17-KQ0ROBP	CCCATACCCCGAAAATG	i-tRF	MetCAT_Chr_MT_4197-4265_+_@29.45.17	0	0	0	2	0	0	0	0	1	0
tRF-17-KS5P4P5	CCCCGGATAGCTCAGTC	5'-tRF	LysTTT_Chr_23_31557018-31557090_+_@1.17.17	0	0	0	1	0	0	0	0	0	0
tRF-17-KSLP7SH	CCCCGCGCAGGTTCGAG	i-tRF	SerAGA_Chr_23_31149573-31149654_-_@52.68.17	0	0	0	0	0	1	1	1	0	0
tRF-17-KUB4Z3Q	CCCGAAAATGTTGGTTT	i-tRF	MetCAT_Chr_MT_4197-4265_+_@36.52.17	0	0	0	1	0	0	0	0	0	0
tRF-17-L0H5RNK	CGAAGATCACGGGTTCG	i-tRF	ThrCGT_Chr_25_13221582-13221653_+_@40.56.17	0	0	0	0	0	0	0	1	0	0
tRF-17-L0HVRNK	CGAAGATCGCGGGTTCG	i-tRF	ThrCGT_Chr_19_18483974-18484045_-_@40.56.17	0	0	0	0	0	0	0	1	0	1
tRF-17-L2RP925	CGAGAGGTAGTGGGATC	i-tRF	AlaAGC_Chr_23_31433404-31433476_+_@40.56.17	0	0	0	0	0	1	0	0	0	0
tRF-17-L2RRM35	CGAGAGGTCCCGGGTTC	i-tRF	ProAGG_Chr_25_2601567-2601638_+_@39.55.17, ProTGG_Chr_15_55651375-55651446_-_@39.55.17, ProTGG_Chr_25_2623641-2623712_+_@39.55.17, ProAGG_Chr_25_2631597-2631668_+_@39.55.17, ProTGG_Chr_10_26466567-26466638_-_@39.55.17, ProCGG_Chr_23_31380820-31380891_-_@39.55.17, ProAGG_Chr_25_2605484-2605555_-_@39.55.17, ProAGG_Chr_25_2626811-2626882_+_@39.55.17, ProTGG_Chr_25_2621041-2621112_+_@39.55.17, ProAGG…	0	1	0	0	0	2	1	0	0	1
tRF-17-L33VL85	CGAGTCCTGCCGCGGTC	i-tRF	ArgTCG_Chr_21_20804881-20804953_+_@56.72.17	0	1	0	0	0	0	0	0	0	0
tRF-17-L3K8M05	CGAGTCCCGGCGGAGTC	i-tRF	ArgTCT_Chr_3_49636867-49636951_-_@56.72.17	0	0	0	0	1	0	1	0	0	0
tRF-17-L3KZM85	CGAGTCCCTTCGTGGTC	i-tRF	ArgCCG_Chr_25_2589149-2589221_+_@56.72.17, ArgCCG_Chr_23_30073361-30073433_-_@56.72.17, ArgTCG_Chr_19_56411984-56412056_+_@56.72.17, ArgCCG_Chr_23_30112292-30112364_+_@56.72.17	0	2	0	0	0	0	1	0	0	0
tRF-17-L4KVH7J	CGATGCCCGCATCCTCC	i-tRF	AlaAGC_Chr_14_30458994-30459066_+_@56.72.17, AlaAGC_Chr_11_72585279-72585351_-_@56.72.17	0	0	0	1	0	1	0	0	1	0
tRF-17-L61MQKQ	CGCCAAGGTCGCGGGTT	i-tRF	IleAAT_Chr_23_31254033-31254106_+_@40.56.17, IleAAT_Chr_23_31039841-31039914_-_@40.56.17, IleAAT_Chr_23_31289622-31289695_-_@40.56.17, IleAAT_Chr_23_31041584-31041657_-_@40.56.17, IleAAT_Chr_23_31277791-31277864_+_@40.56.17, IleAAT_Chr_23_31555582-31555655_-_@40.56.17, IleAAT_Chr_23_31306987-31307060_-_@40.56.17, IleAAT_Chr_23_31269709-31269782_-_@40.56.17, IleAAT_Chr_21_67103861-67103934_+_@40.5…	0	0	0	0	0	1	2	1	1	1
tRF-17-L8K87SI	CGCGGCCCGGGTTCGAT	i-tRF	GluCTC_Chr_NW_020190592.1_10784-10855_-_@42.58.17, GluTTC_Chr_3_21113479-21113550_-_@42.58.17, GluTTC_Chr_3_20897689-20897760_-_@42.58.17, GluTTC_Chr_3_21212531-21212602_-_@42.58.17, GluCTC_Chr_9_25530031-25530102_+_@42.58.17, GluCTC_Chr_3_8098331-8098402_-_@42.58.17, GluCTC_Chr_NW_020190592.1_20281-20352_-_@42.58.17, GluCTC_Chr_NW_020190592.1_1276-1347_-_@42.58.17, GluCTC_Chr_7_42660785-42660856…	0	0	0	0	0	1	0	0	0	0
tRF-17-LDKW34J	CGAACCCCGTCCGTGCC	i-tRF	ThrCGT_Chr_25_13221582-13221653_+_@55.71.17, ThrCGT_Chr_19_18483974-18484045_-_@55.71.17	0	0	0	0	0	0	0	0	1	0
tRF-17-LEK5YY1	CGAATCCCACTTCTGAC	i-tRF	LeuCAA_Chr_23_31084667-31084774_-_@67.83.17, LeuCAA_Chr_23_31099721-31099827_+_@67.83.17, LeuCAA_Chr_23_31082112-31082218_+_@67.83.17, LeuCAA_Chr_7_42660399-42660504_+_@67.83.17, LeuCAG_Chr_3_8025475-8025557_+_@66.82.17, LeuCAA_Chr_23_30037897-30038007_-_@67.83.17, LeuCAA_Chr_23_30067060-30067165_+_@67.83.17, LeuCAG_Chr_18_25307956-25308038_-_@66.82.17, LeuCAG_Chr_18_25307479-25307561_+_@66.82.17	0	0	0	0	0	0	0	1	2	1
tRF-17-LEKPM4J	CGAATCCCAGCGGTGCC	i-tRF	ThrAGT_Chr_18_43596311-43596384_+_@57.73.17, ThrAGT_Chr_19_27777989-27778062_-_@57.73.17, ThrAGT_Chr_19_27830446-27830519_+_@57.73.17, ThrAGT_Chr_19_27851226-27851299_-_@57.73.17	0	0	0	0	0	0	0	1	0	0
tRF-17-LEKQ3S5	CGAATCCCATCCTCGTC	i-tRF	SerGCT_Chr_13_78032434-78032515_-_@65.81.17, SerGCT_Chr_23_31276395-31276477_-_@66.82.17, SerGCT_Chr_19_27830143-27830224_+_@65.81.17, SerGCT_Chr_23_31691009-31691090_+_@65.81.17, SerGCT_Chr_23_31282460-31282541_+_@65.81.17, SerGCT_Chr_23_31275759-31275840_-_@65.81.17, SerGCT_Chr_29_44399824-44399905_+_@65.81.17, SerGCT_Chr_23_30485808-30485889_-_@65.81.17, SerGCT_Chr_23_31285574-31285655_-_@65.8…	0	0	0	2	0	0	1	0	0	0
tRF-17-LERKM8N	CGAATGGGGGCGTGGGT	i-tRF	LeuCAA_Chr_23_30037897-30038007_-_@49.65.17	0	1	0	3	2	0	1	0	1	4
tRF-17-LIJX5XP	CGACTCATTAGATTATG	i-tRF	ArgTCG_Chr_MT_10170-10238_+_@33.49.17	0	0	0	0	1	0	0	1	0	0
tRF-17-LIK898L	CGACTCCCGGTGTGGGA	i-tRF	GluTTC_Chr_2_128295086-128295157_-_@55.71.17, GluTTC_Chr_12_15097784-15097855_-_@55.71.17, GluTTC_Chr_21_3228261-3228332_-_@55.71.17	0	0	1	2	0	0	2	6	2	1
tRF-17-LIK8V8L	CGACTCCCGGTATGGGA	i-tRF	GluTTC_Chr_2_1313370-1313441_-_@55.71.17, GluTTC_Chr_12_11276302-11276373_-_@55.71.17	0	0	1	0	0	0	1	1	1	1
tRF-17-LJKP9BJ	CGAGCCCCAGTGGAACC	i-tRF	ValTAC_Chr_X_124770762-124770834_+_@56.72.17, ValTAC_Chr_15_82766873-82766945_-_@56.72.17	0	2	0	1	0	1	0	0	2	1
tRF-17-LJKWEKJ	CGAGCCCCGTACGGGCC	i-tRF	IleAAT_Chr_19_27830911-27830984_+_@57.73.17	0	0	0	0	0	0	0	0	1	0
tRF-17-LM45EKM	CGATCCTCACACGGGGC	i-tRF	MetCAT_Chr_14_16621733-16621805_+_@56.72.17	0	0	0	0	1	0	0	0	0	1
tRF-17-LMK8J7J	CGATCCCCGGCATCTCC	i-tRF	AlaTGC_Chr_7_40344975-40345046_+_@55.71.17, AlaTGC_Chr_23_30179834-30179905_-_@55.71.17, AlaTGC_Chr_17_50880741-50880812_+_@55.71.17, AlaCGC_Chr_23_31556129-31556200_-_@55.71.17, AlaCGC_Chr_23_30164841-30164912_+_@55.71.17, AlaCGC_Chr_6_37118306-37118377_-_@55.71.17, AlaTGC_Chr_23_30125517-30125588_-_@55.71.17, AlaTGC_Chr_23_30183915-30183986_+_@55.71.17	0	1	0	3	0	1	1	0	3	3
tRF-17-LMKPJ7J	CGATCCCCAGCATCTCC	i-tRF	AlaAGC_Chr_23_30170753-30170824_+_@55.71.17	0	1	0	0	0	0	0	0	0	0
tRF-17-LMKWEKJ	CGATCCCCGTACGGGCC	i-tRF	IleAAT_Chr_23_31269709-31269782_-_@57.73.17, IleAAT_Chr_23_31291364-31291437_+_@57.73.17, IleAAT_Chr_23_31289622-31289695_-_@57.73.17, IleAAT_Chr_23_31306987-31307060_-_@57.73.17, IleAAT_Chr_23_31041584-31041657_-_@57.73.17, IleAAT_Chr_21_67103861-67103934_+_@57.73.17, IleAAT_Chr_23_31340083-31340156_+_@57.73.17, IleAAT_Chr_23_31555582-31555655_-_@57.73.17, IleAAT_Chr_23_31039841-31039914_-_@57.7…	0	0	0	0	0	1	1	0	0	1
tRF-17-LNK8KDM	CGATTCCCGGCCAACGC	i-tRF	GlyTCC_Chr_3_8098701-8098772_-_@55.71.17, GlyTCC_Chr_NW_020190592.1_20654-20725_-_@55.71.17, GlyTCC_Chr_3_8024754-8024825_-_@55.71.17, GlyTCC_Chr_NW_020190592.1_30154-30225_-_@55.71.17, GlyTCC_Chr_3_21349675-21349746_-_@55.71.17, GlyTCC_Chr_NW_020190592.1_11157-11228_-_@55.71.17, GlyTCC_Chr_NW_020190592.1_1649-1720_-_@55.71.17, GlyTCC_Chr_7_19428535-19428606_-_@55.71.17, GlyTCC_Chr_19_27846569-27…	0	0	1	1	1	0	0	1	0	0
tRF-17-LNK8KEM	CGATTCCCGGCCAATGC	i-tRF	GlyCCC_Chr_3_21208694-21208764_+_@54.70.17, GlyCCC_Chr_3_20877476-20877546_+_@54.70.17, GlyGCC_Chr_18_1416064-1416134_-_@54.70.17, GlyGCC_Chr_18_1416704-1416774_-_@54.70.17, GlyGCC_Chr_19_27767594-27767664_+_@54.70.17, GlyGCC_Chr_2_39839393-39839463_+_@54.70.17, GlyGCC_Chr_18_1423807-1423877_+_@54.70.17, GlyCCC_Chr_3_21206921-21206991_-_@54.70.17, GlyGCC_Chr_3_8034296-8034366_+_@54.70.17, GlyCCC_…	0	0	0	1	1	3	0	1	1	1
tRF-17-LQS411J	CGCATGTATGAGGCCCC	i-tRF	AlaCGC_Chr_23_31556129-31556200_-_@33.49.17, AlaCGC_Chr_23_30164841-30164912_+_@33.49.17, AlaCGC_Chr_6_37118306-37118377_-_@33.49.17	0	0	0	1	0	0	0	0	0	0
tRF-17-LV1NLDJ	CGCGCAGGTTCGAACCC	i-tRF	SerTGA_Chr_28_24216133-24216214_+_@55.71.17	0	0	0	0	1	0	0	0	0	0
tRF-17-LW67D8I	CGCGTGGCCTAATGGAT	i-tRF	ArgCCG_Chr_25_2589149-2589221_+_@4.20.17, ArgTCG_Chr_21_20804881-20804953_+_@4.20.17, ArgCCG_Chr_23_30112292-30112364_+_@4.20.17, ArgCCG_Chr_23_30073361-30073433_-_@4.20.17	0	0	1	0	0	0	0	0	0	0
tRF-17-LWRNLEJ	CGCGTGGGTTCGAATCC	i-tRF	SerGCT_Chr_23_31282460-31282541_+_@55.71.17, SerGCT_Chr_23_31281831-31281912_+_@55.71.17, SerGCT_Chr_10_36178992-36179073_-_@55.71.17, SerGCT_Chr_23_31272627-31272708_+_@55.71.17, SerGCT_Chr_23_30189527-30189608_+_@55.71.17, SerGCT_Chr_23_31373608-31373689_-_@55.71.17, SerGCT_Chr_19_27830143-27830224_+_@55.71.17, SerGCT_Chr_23_31285574-31285655_-_@55.71.17, SerGCT_Chr_23_31691009-31691090_+_@55.7…	0	1	0	0	0	0	0	0	0	0
tRF-17-LY7L73I	CGCTGGTGTAGTGGTAT	i-tRF	GlyCCC_Chr_25_546202-546272_-_@5.21.17, GlyCCC_Chr_11_68555263-68555333_-_@5.21.17	0	0	0	0	0	0	0	1	0	1
tRF-17-LY7SIR4	CGCTGGTTCGATTCCGG	i-tRF	TyrGTA_Chr_10_26414624-26414713_-_@48.64.17, TyrGTA_Chr_20_32996084-32996172_+_@48.64.17, TyrGTA_Chr_11_72585702-72585790_-_@48.64.17, TyrGTA_Chr_21_44990709-44990798_+_@48.64.17, TyrGTA_Chr_14_30458772-30458860_+_@48.64.17, TyrGTA_Chr_21_44984358-44984447_+_@48.64.17, TyrGTA_Chr_10_26445520-26445610_+_@48.64.17, TyrGTA_Chr_21_44965004-44965093_-_@48.64.17, TyrGTA_Chr_10_26447367-26447456_+_@48.6…	0	0	0	0	0	0	0	1	0	0
tRF-17-M0NK5YP	CGGAGCTGGGGATTGTG	i-tRF	ArgCCG_Chr_19_48966332-48966404_+_@35.51.17	0	0	0	0	0	0	0	0	1	0
tRF-17-M664PUM	CGTCAGGATGGCCGAGC	5'-tRF	LeuCAG_Chr_18_25307956-25308038_-_@-1C.16.17, LeuCAG_Chr_NW_020190592.1_22122-22204_+_@-1C.16.17, LeuCAG_Chr_NW_020190592.1_3121-3203_+_@-1C.16.17, LeuCAG_Chr_NW_020190592.1_12613-12695_+_@-1C.16.17, LeuCAG_Chr_3_8101782-8101864_-_@-1C.16.17, LeuCAG_Chr_3_8025475-8025557_+_@-1C.16.17, LeuCAG_Chr_18_25307479-25307561_+_@-1C.16.17, LeuCAG_Chr_23_31582637-31582719_-_@-1C.16.17	0	0	1	0	0	0	0	0	0	0
tRF-17-M8309MO	CGTGGCCGAGTGGTCTA	i-tRF	LeuTAG_Chr_25_19870711-19870792_-_@6.22.17	0	0	1	1	0	0	0	1	0	0
tRF-17-M830MMO	CGTGGCCGAGCGGTCTA	i-tRF	LeuTAG_Chr_19_27762208-27762289_-_@6.22.17, LeuAAG_Chr_23_30032800-30032881_+_@6.22.17, LeuAAG_Chr_23_30293279-30293360_+_@6.22.17, LeuAAG_Chr_10_26438831-26438912_+_@6.22.17, LeuAAG_Chr_23_30011393-30011474_-_@6.22.17, LeuTAG_Chr_10_26437164-26437245_+_@6.22.17, LeuAAG_Chr_7_40319416-40319497_+_@6.22.17, LeuAAG_Chr_10_26483921-26484002_-_@6.22.17, LeuAAG_Chr_25_19969191-19969272_+_@6.22.17, LeuA…	0	1	4	2	1	0	1	7	2	2
tRF-17-M87SDR2	CGTGGGTTCGAATCCCA	i-tRF	SerGCT_Chr_23_31282460-31282541_+_@57.73.17, SerGCT_Chr_19_27830143-27830224_+_@57.73.17, LeuCAA_Chr_23_31084667-31084774_-_@59.75.17, LeuCAG_Chr_23_31582637-31582719_-_@58.74.17, LeuAAG_Chr_23_30293279-30293360_+_@57.73.17, LeuAAG_Chr_10_26438831-26438912_+_@57.73.17, LeuTAG_Chr_10_26437164-26437245_+_@57.73.17, LeuTAG_Chr_10_26471839-26471920_-_@57.73.17, LeuAAG_Chr_23_30032800-30032881_+_@57.7…	0	0	0	0	0	0	0	2	0	0
tRF-17-M8LO9LM	CGTGGCGCAATGGTAGC	i-tRF	TrpCCA_Chr_19_34029010-34029081_-_@6.22.17, TrpCCA_Chr_19_33114203-33114274_+_@6.22.17	0	1	0	1	0	0	0	0	0	1
tRF-17-M96YYDK	CGTTCGGCTGTTAACCG	i-tRF	AsnGTT_Chr_19_39343153-39343226_-_@26.42.17, AsnGTT_Chr_3_21318781-21318854_+_@26.42.17, AsnGTT_Chr_3_21228571-21228644_+_@26.42.17, AsnGTT_Chr_3_21340083-21340156_+_@26.42.17, AsnGTT_Chr_3_21038302-21038375_+_@26.42.17, AsnGTT_Chr_3_8011351-8011424_-_@26.42.17, AsnGTT_Chr_3_20898247-20898320_-_@26.42.17, AsnGTT_Chr_3_20872402-20872475_-_@26.42.17, AsnGTT_Chr_3_22741720-22741793_-_@26.42.17, AsnG…	0	0	0	0	0	1	0	0	0	0
tRF-17-MEDJSY1	CGGATAAGGCGTCTGAC	i-tRF	ArgTCG_Chr_19_56411984-56412056_+_@16.32.17, ArgTCG_Chr_23_31694279-31694351_-_@16.32.17	0	0	1	1	0	0	0	0	3	0
tRF-17-MEJB5YH	CGGATCAGAAGATTGAG	i-tRF	ArgTCG_Chr_1_157988436-157988508_+_@35.51.17, ArgCCG_Chr_25_2589149-2589221_+_@35.51.17, ArgTCG_Chr_20_7472320-7472392_-_@35.51.17, ArgTCG_Chr_23_31681248-31681320_-_@35.51.17, ArgCCG_Chr_23_30112292-30112364_+_@35.51.17, ArgTCG_Chr_23_31694279-31694351_-_@35.51.17, ArgTCG_Chr_19_56411984-56412056_+_@35.51.17, ArgTCG_Chr_23_30228672-30228744_+_@35.51.17, ArgCCG_Chr_23_30073361-30073433_-_@35.51.17	0	0	0	0	0	0	0	0	0	1
tRF-17-MJKLKSF	CGGGCCCATACCCCGAA	i-tRF	MetCAT_Chr_MT_4197-4265_+_@25.41.17	0	0	0	1	0	1	0	0	0	0
tRF-17-MNFV7SM	CGGTTAGCGCGTTCGGC	i-tRF	AsnGTT_Chr_3_20872402-20872475_-_@17.33.17, AsnGTT_Chr_13_23344136-23344209_-_@17.33.17, AsnGTT_Chr_3_20956909-20956982_+_@17.33.17, AsnGTT_Chr_7_43807816-43807889_+_@17.33.17, AsnGTT_Chr_3_20898247-20898320_-_@17.33.17, AsnGTT_Chr_3_21340083-21340156_+_@17.33.17, AsnGTT_Chr_3_22741720-22741793_-_@17.33.17, AsnGTT_Chr_3_21144119-21144192_+_@17.33.17, AsnGTT_Chr_3_21114744-21114817_-_@17.33.17, As…	0	0	1	0	1	0	1	0	0	0
tRF-17-MY91PJF	CGTTGTGGCCGCAGCAA	i-tRF	HisGTG_Chr_3_21063580-21063651_+_@30.46.17, HisGTG_Chr_3_21227690-21227761_-_@30.46.17, HisGTG_Chr_3_21148775-21148846_+_@30.46.17, HisGTG_Chr_3_20898974-20899045_+_@30.46.17, HisGTG_Chr_10_65234844-65234915_-_@30.46.17, HisGTG_Chr_3_21198328-21198399_+_@30.46.17, HisGTG_Chr_3_21015831-21015902_-_@30.46.17, HisGTG_Chr_3_21348793-21348864_-_@30.46.17, HisGTG_Chr_10_65237111-65237182_+_@30.46.17, H…	0	0	0	1	1	0	0	0	0	0
tRF-17-MZ3L7LN	CGTTTCCGTAGTGTAGT	5'-tRF	ValAAC_Chr_23_31050910-31050982_+_@-1C.16.17, ValCAC_Chr_3_21316761-21316833_+_@-1C.16.17, ValTAC_Chr_3_21035265-21035337_+_@-1C.16.17, ValAAC_Chr_1_97606076-97606148_-_@-1C.16.17, ValCAC_Chr_23_31270844-31270915_+_@-1C.16.17, ValCAC_Chr_3_20995595-20995667_+_@-1C.16.17, ValAAC_Chr_23_31020511-31020583_-_@-1C.16.17, ValCAC_Chr_3_21092613-21092685_-_@-1C.16.17, ValAAC_Chr_3_21128448-21128520_-_@-1…	0	1	0	0	1	1	0	1	1	0
tRF-17-N020JXL	CTGAGCAAAGCATTAGA	i-tRF	TyrGTA_Chr_MT_5618-5685_-_@11.27.17	0	0	2	3	4	2	1	1	0	2
tRF-17-N2VIJM4	CTGGATAGCTCAGTCGG	i-tRF	LysTTT_Chr_23_30111079-30111151_-_@3.19.17, LysTTT_Chr_23_31089834-31089906_+_@3.19.17, LysTTT_Chr_23_31093113-31093185_-_@3.19.17	0	1	0	0	0	0	0	0	0	0
tRF-17-N3KSD84	CTGGTCCCCGAATGGGG	i-tRF	LeuCAA_Chr_23_30037897-30038007_-_@41.57.17	0	1	0	0	0	0	0	0	0	0
tRF-17-N4IJL34	CTGTGATGGCCGAGTGG	5'-tRF	SerCGA_Chr_19_27777475-27777556_-_@2.18.17, SerCGA_Chr_23_31052632-31052713_+_@2.18.17, SerCGA_Chr_23_31329477-31329558_-_@2.18.17	0	0	0	0	1	0	0	0	0	0
tRF-17-N4QFI2O	CTGTGGCGCAATGGATA	i-tRF	ArgTCT_Chr_19_27762806-27762892_+_@5.21.17, ArgTCT_Chr_11_98945442-98945532_-_@5.21.17, ArgTCT_Chr_23_31106890-31106977_-_@5.21.17, ArgTCT_Chr_15_82767225-82767310_+_@5.21.17	0	0	0	0	0	1	0	0	0	0
tRF-17-NB8PLMP	CTGAATCCAGCGATCTG	i-tRF	GlnCTG_Chr_16_24928705-24928776_-_@34.50.17	0	0	0	0	0	0	1	0	0	0
tRF-17-NDY8HPF	CTGACTTCGGATCAGAA	i-tRF	ArgTCG_Chr_21_20804881-20804953_+_@28.44.17, ArgTCG_Chr_23_30228672-30228744_+_@28.44.17, ArgTCG_Chr_1_157988436-157988508_+_@28.44.17, ArgTCG_Chr_19_56411984-56412056_+_@28.44.17, ArgTCG_Chr_23_31681248-31681320_-_@28.44.17, ArgTCG_Chr_25_26621030-26621102_+_@28.44.17, ArgTCG_Chr_20_7472320-7472392_-_@28.44.17, ArgTCG_Chr_23_31694279-31694351_-_@28.44.17, ArgTCG_Chr_25_26615804-26615876_+_@28.44…	0	0	0	0	0	1	0	0	0	0
tRF-17-NID9VV5	CTGCTAATTCTATGCTC	i-tRF	SerGCT_Chr_MT_11977-12036_+_@18.34.17	0	0	1	0	0	0	1	0	3	0
tRF-17-NK5Y935	CTGGGGATTGTGGGTTC	i-tRF	ArgCCG_Chr_19_48966332-48966404_+_@40.56.17	0	1	0	0	0	0	1	2	0	0
tRF-17-NO0BPM2	CTTAAACAAAGCATCCA	i-tRF	ValTAC_Chr_MT_1386-1452_+_@11.27.17	0	0	0	1	1	0	0	0	0	0
tRF-17-NO5RD8M	CTTAAGATCCAATGGGC	i-tRF	LeuTAA_Chr_18_38840590-38840670_-_@31.47.17, LeuTAA_Chr_23_31026539-31026621_+_@32.48.17	0	1	0	1	0	0	2	1	2	1
tRF-17-NP5LR9L	CTTAGGAGTAGGTTCGA	i-tRF	GlnTTG_Chr_MT_4123-4194_-_@41.57.17	0	0	0	1	0	0	0	0	0	0
tRF-17-NPZ3U0K	CTTAGTTGGTTAAAGCG	i-tRF	ThrCGT_Chr_23_30285345-30285418_+_@11.27.17, ThrAGT_Chr_19_27851226-27851299_-_@11.27.17, ThrTGT_Chr_23_30223069-30223143_+_@11.27.17, ThrAGT_Chr_19_27830446-27830519_+_@11.27.17, ThrAGT_Chr_18_43596311-43596384_+_@11.27.17, ThrAGT_Chr_23_30127047-30127120_-_@11.27.17, ThrTGT_Chr_23_30297298-30297371_+_@11.27.17, ThrCGT_Chr_1_158045146-158045219_+_@11.27.17, ThrTGT_Chr_1_157982832-157982905_+_@11…	0	0	1	0	0	0	0	0	0	0
tRF-17-NS56O2Q	CTTCGGATCAGAAGATT	i-tRF	ArgTCG_Chr_20_7472320-7472392_-_@32.48.17, ArgTCG_Chr_25_26615804-26615876_+_@32.48.17, ArgTCG_Chr_23_30228672-30228744_+_@32.48.17, ArgTCG_Chr_19_56411984-56412056_+_@32.48.17, ArgTCG_Chr_1_157988436-157988508_+_@32.48.17, ArgTCG_Chr_23_31681248-31681320_-_@32.48.17, ArgTCG_Chr_23_31694279-31694351_-_@32.48.17, ArgTCG_Chr_21_20804881-20804953_+_@32.48.17, ArgTCG_Chr_25_26621030-26621102_+_@32.48…	0	0	0	0	1	0	0	2	0	0
tRF-17-NS5J7KQ	CTTCGGAGGCGTGGGTT	i-tRF	LeuTAG_Chr_19_27762208-27762289_-_@48.64.17	0	0	0	0	0	0	0	0	1	1
tRF-17-NVORRNK	CTTGCGACCCGGGTTCG	i-tRF	GlyCCC_Chr_25_546202-546272_-_@39.55.17, GlyCCC_Chr_NW_020191682.1_9290-9360_-_@39.55.17, GlyCCC_Chr_11_68555263-68555333_-_@39.55.17	0	0	0	0	1	1	0	0	1	2
tRF-17-NY2V7KQ	CTTTGCACGCGTGGGTT	i-tRF	SerGCT_Chr_29_44399824-44399905_+_@48.64.17, SerGCT_Chr_23_31389424-31389505_-_@48.64.17	0	2	0	4	1	1	1	2	1	0
tRF-17-O08YU53	GAAAGTCCTGTACACCT	i-tRF	AspGTC_Chr_MT_7304-7372_+_@51.67.17	0	0	1	1	0	0	0	1	0	0
tRF-17-O2N6YQO	GAAGACTTCATTCATTA	i-tRF	ValTAC_Chr_MT_1386-1452_+_@39.55.17	0	0	1	0	1	0	2	0	0	0
tRF-17-O2Z0R9L	GAAGATTGAGGGTTCGA	i-tRF	ArgCCG_Chr_23_30073361-30073433_-_@42.58.17, ArgCCG_Chr_23_30112292-30112364_+_@42.58.17, ArgTCG_Chr_23_30228672-30228744_+_@42.58.17, ArgTCG_Chr_20_7472320-7472392_-_@42.58.17, ArgTCG_Chr_19_56411984-56412056_+_@42.58.17, ArgCCG_Chr_25_2589149-2589221_+_@42.58.17, ArgTCG_Chr_23_31694279-31694351_-_@42.58.17, ArgTCG_Chr_23_31681248-31681320_-_@42.58.17, ArgTCG_Chr_1_157988436-157988508_+_@42.58.17	0	0	0	0	0	1	0	1	0	0
tRF-17-O40D58Q	GAATGACAACGATGGTT	i-tRF	GluTTC_Chr_MT_14441-14509_-_@13.29.17	0	1	0	0	0	0	0	0	0	0
tRF-17-O4RJ7KQ	GAATGGGGGCGTGGGTT	i-tRF	LeuCAA_Chr_23_30037897-30038007_-_@50.66.17	0	0	0	0	0	0	1	0	0	0
tRF-17-O6M83OP	GACCACGTGGCCTAATG	5'-tRF	ArgTCG_Chr_23_30228672-30228744_+_@1.17.17, ArgTCG_Chr_23_31681248-31681320_-_@1.17.17, ArgTCG_Chr_1_157988436-157988508_+_@1.17.17	0	0	1	0	0	0	0	0	0	0
tRF-17-O933IKF	GACTCCCGGTATGGGAA	i-tRF	GluTTC_Chr_2_1313370-1313441_-_@56.72.17, GluTTC_Chr_12_11276302-11276373_-_@56.72.17	0	0	0	0	0	1	0	0	0	0
tRF-17-OD8N0Z3	GAAACTCATTACCTTCT	i-tRF	HisGTG_Chr_MT_11907-11976_+_@46.62.17	0	0	0	0	0	0	0	0	0	1
tRF-17-OKW419L	GAAGGTCGTGAGTTCGA	i-tRF	MetCAT_Chr_14_16621733-16621805_+_@42.58.17	0	0	0	1	0	0	0	0	0	0
tRF-17-OMN1OXK	GAATCCTGCCGACTACG	i-tRF	SerAGA_Chr_23_31110602-31110683_+_@66.82.17, SerAGA_Chr_23_31158022-31158103_-_@66.82.17, SerAGA_Chr_14_69054767-69054848_+_@66.82.17, SerAGA_Chr_23_31124825-31124906_-_@66.82.17, SerAGA_Chr_23_31119332-31119413_+_@66.82.17, SerGGA_Chr_X_14853991-14854072_+_@66.82.17, SerTGA_Chr_23_31141547-31141628_+_@66.82.17, SerAGA_Chr_23_31678541-31678622_-_@66.82.17, SerAGA_Chr_19_49195498-49195579_-_@66.82…	0	0	0	1	0	0	0	0	0	0
tRF-17-OOL47Z5	GACAACGATGGTTTTTC	i-tRF	GluTTC_Chr_MT_14441-14509_-_@17.33.17	0	0	0	0	0	2	1	0	0	0
tRF-17-OQFKY4I	GACATAGAGGTTATGAT	i-tRF	SerTGA_Chr_MT_7229-7299_-_@9.25.17	0	2	4	3	1	0	0	3	3	3
tRF-17-OSM83OK	GACCGCGTGGCCTAACG	5'-tRF	ArgTCG_Chr_19_56411984-56412056_+_@1.17.17	0	1	1	0	0	0	0	0	0	0
tRF-17-OYJNW93	GACTGCAGTTTCTTCCT	i-tRF	ProTGG_Chr_MT_15726-15791_-_@47.63.17	0	1	0	3	4	4	2	5	2	1
tRF-17-P46INO5	GCATGGGACTCTTAATC	i-tRF	LysCTT_Chr_4_75268361-75268433_-_@24.40.17, LysCTT_Chr_10_93057241-93057313_-_@24.40.17, LysCTT_Chr_21_30269857-30269929_-_@24.40.17, LysCTT_Chr_10_70547066-70547138_-_@24.40.17	0	0	5	2	2	0	3	5	2	1
tRF-17-P6URLBI	GCCCATACCCCGAAAAT	i-tRF	MetCAT_Chr_MT_4197-4265_+_@28.44.17	0	0	1	0	1	0	0	0	0	0
tRF-17-PH11NKQ	GCACGAGGCCCTGGGTT	i-tRF	AlaAGC_Chr_23_30116515-30116586_+_@38.54.17	0	0	0	0	0	0	1	0	0	0
tRF-17-PKYUH7M	GCAGGTTCGAATCCTGC	i-tRF	SerGGA_Chr_X_14853991-14854072_+_@58.74.17, SerAGA_Chr_19_27851584-27851665_-_@58.74.17, SerAGA_Chr_23_31158022-31158103_-_@58.74.17, SerTGA_Chr_23_31687570-31687651_+_@58.74.17, SerAGA_Chr_23_31124825-31124906_-_@58.74.17, SerTGA_Chr_23_31141547-31141628_+_@58.74.17, SerAGA_Chr_23_31110602-31110683_+_@58.74.17, SerAGA_Chr_23_31146083-31146164_-_@58.74.17, SerAGA_Chr_23_31119332-31119413_+_@58.74…	0	0	1	0	0	0	0	0	0	0
tRF-17-PORSM35	GCCAAGGTCGCGGGTTC	i-tRF	IleAAT_Chr_23_31723652-31723725_+_@41.57.17, IleAAT_Chr_19_27852162-27852235_-_@41.57.17, IleAAT_Chr_23_31041584-31041657_-_@41.57.17, IleAAT_Chr_23_31055460-31055533_-_@41.57.17, IleAAT_Chr_23_31039841-31039914_-_@41.57.17, IleAAT_Chr_23_31289622-31289695_-_@41.57.17, IleAAT_Chr_23_31291364-31291437_+_@41.57.17, IleAAT_Chr_23_31340083-31340156_+_@41.57.17, IleAAT_Chr_23_31269709-31269782_-_@41.5…	0	0	0	0	0	0	0	0	1	0
tRF-17-PSR959J	GCCCGGGTTCGATTCCC	i-tRF	GlyGCC_Chr_23_31686620-31686690_+_@45.61.17, GluCTC_Chr_7_42660785-42660856_+_@46.62.17, GluTTC_Chr_3_21212531-21212602_-_@46.62.17, GluTTC_Chr_3_21317723-21317794_+_@46.62.17, GluCTC_Chr_9_25530031-25530102_+_@46.62.17, GlyGCC_Chr_19_27767594-27767664_+_@45.61.17, GluTTC_Chr_3_21113479-21113550_-_@46.62.17, GlyGCC_Chr_23_30943694-30943764_+_@45.61.17, GlyGCC_Chr_NW_020190592.1_13975-14045_+_@45.…	0	0	0	0	0	1	1	0	0	1
tRF-17-PSR9O9J	GCCCGGGTTCGACTCCC	i-tRF	GluTTC_Chr_2_128295086-128295157_-_@46.62.17, GluTTC_Chr_12_11276302-11276373_-_@46.62.17, GluTTC_Chr_2_1313370-1313441_-_@46.62.17, GluTTC_Chr_12_15097784-15097855_-_@46.62.17, GluTTC_Chr_21_3228261-3228332_-_@46.62.17	0	2	0	0	0	2	1	0	0	2
tRF-17-PURYX35	GCCGAGGTTGTGAGTTC	i-tRF	IleTAT_Chr_1_157992168-157992261_-_@41.57.17, IleTAT_Chr_18_49107397-49107489_-_@41.57.17, IleTAT_Chr_23_31395317-31395410_-_@41.57.17, IleTAT_Chr_11_25140474-25140566_+_@41.57.17, IleTAT_Chr_23_31068719-31068812_-_@41.57.17, IleTAT_Chr_23_30232404-30232497_-_@41.57.17	0	0	0	0	1	0	0	0	0	1
tRF-17-PVFO3SN	GCCGCAGCAACCTCGGT	i-tRF	HisGTG_Chr_3_21276035-21276106_-_@37.53.17, HisGTG_Chr_3_20873154-20873225_+_@37.53.17, HisGTG_Chr_NW_020191468.1_8497-8568_+_@37.53.17, HisGTG_Chr_3_21348793-21348864_-_@37.53.17, HisGTG_Chr_3_20898974-20899045_+_@37.53.17, HisGTG_Chr_10_65237111-65237182_+_@37.53.17, HisGTG_Chr_8_29729058-29729129_+_@37.53.17, HisGTG_Chr_10_65235579-65235650_+_@37.53.17, HisGTG_Chr_3_21218714-21218785_-_@37.53.…	0	2	0	2	0	0	2	1	4	2
tRF-17-Q4PU733	GCGTGGCCGAGTGGTCT	i-tRF	LeuTAG_Chr_25_19870711-19870792_-_@5.21.17	0	1	0	0	0	0	0	0	0	0
tRF-17-Q8YUYSM	GCTGGTTCGATTCCGGC	i-tRF	TyrGTA_Chr_21_44984358-44984447_+_@49.65.17, TyrGTA_Chr_10_26447367-26447456_+_@49.65.17, TyrGTA_Chr_14_30458772-30458860_+_@49.65.17, TyrGTA_Chr_11_72585702-72585790_-_@49.65.17, TyrGTA_Chr_21_44990709-44990798_+_@49.65.17, TyrGTA_Chr_21_44965004-44965093_-_@49.65.17, TyrGTA_Chr_20_32996084-32996172_+_@49.65.17, TyrGTA_Chr_10_26414624-26414713_-_@49.65.17, TyrGTA_Chr_10_26445520-26445610_+_@49.6…	0	1	0	0	0	0	0	0	0	0
tRF-17-QE30YUI	GCGATCCGAGTTCGAAT	i-tRF	GlnCTG_Chr_3_22739543-22739614_+_@43.59.17	0	0	0	0	0	0	0	1	0	0
tRF-17-QE6IFB5	GCGATGGACTAGAAATC	i-tRF	SerAGA_Chr_23_31124825-31124906_-_@24.40.17, SerAGA_Chr_23_31678541-31678622_-_@24.40.17, SerAGA_Chr_23_31110602-31110683_+_@24.40.17, SerAGA_Chr_23_31129325-31129406_-_@24.40.17, SerAGA_Chr_23_31149573-31149654_-_@24.40.17, SerAGA_Chr_19_49195498-49195579_-_@24.40.17, SerAGA_Chr_23_31146083-31146164_-_@24.40.17, SerAGA_Chr_23_31119332-31119413_+_@24.40.17, SerAGA_Chr_19_27851584-27851665_-_@24.4…	0	0	0	0	0	0	0	0	0	1
tRF-17-QFH8YJM	GCGCAATCGGTTAGCGC	i-tRF	AsnGTT_Chr_7_43807816-43807889_+_@10.26.17, AsnGTT_Chr_3_21318781-21318854_+_@10.26.17, AsnGTT_Chr_3_22741720-22741793_-_@10.26.17, AsnGTT_Chr_3_21144119-21144192_+_@10.26.17, AsnGTT_Chr_3_20872402-20872475_-_@10.26.17, AsnGTT_Chr_3_21219475-21219548_+_@10.26.17, AsnGTT_Chr_13_23344136-23344209_-_@10.26.17, AsnGTT_Chr_3_21114744-21114817_-_@10.26.17, AsnGTT_Chr_3_20898247-20898320_-_@10.26.17, As…	0	0	0	0	0	0	0	1	0	0
tRF-17-QJ3KYU3	GCGGCCCGGGTTCGACT	i-tRF	GluTTC_Chr_2_1313370-1313441_-_@43.59.17, GluTTC_Chr_21_3228261-3228332_-_@43.59.17, GluTTC_Chr_12_11276302-11276373_-_@43.59.17, GluTTC_Chr_12_15097784-15097855_-_@43.59.17	0	0	0	0	0	0	0	2	0	0
tRF-17-QJ3KYUQ	GCGGCCCGGGTTCGATT	i-tRF	GluCTC_Chr_3_8098331-8098402_-_@43.59.17, GluTTC_Chr_3_21212531-21212602_-_@43.59.17, GluCTC_Chr_23_30014669-30014740_-_@43.59.17, GluTTC_Chr_3_21113479-21113550_-_@43.59.17, GluTTC_Chr_3_21204594-21204665_+_@43.59.17, GluCTC_Chr_NW_020190592.1_29782-29853_-_@43.59.17, GluCTC_Chr_NW_020190592.1_10784-10855_-_@43.59.17, GluTTC_Chr_3_20897689-20897760_-_@43.59.17, GluTTC_Chr_3_20862158-20862229_-_@…	0	0	0	0	0	0	1	1	0	0
tRF-17-QN7JLP2	GCGTTGTGGCCGCAGCA	i-tRF	HisGTG_Chr_3_21148775-21148846_+_@29.45.17, HisGTG_Chr_3_20873154-20873225_+_@29.45.17, HisGTG_Chr_3_21348793-21348864_-_@29.45.17, HisGTG_Chr_3_21063580-21063651_+_@29.45.17, HisGTG_Chr_3_21276035-21276106_-_@29.45.17, HisGTG_Chr_NW_020191468.1_8497-8568_+_@29.45.17, HisGTG_Chr_3_20898974-20899045_+_@29.45.17, HisGTG_Chr_8_29729058-29729129_+_@29.45.17, HisGTG_Chr_10_65237111-65237182_+_@29.45.1…	0	0	0	0	0	0	2	0	0	0
tRF-17-QO8Q9VQ	GCTAATCCATTGTGCTT	i-tRF	SerGCT_Chr_29_44399824-44399905_+_@34.50.17, SerGCT_Chr_23_31389424-31389505_-_@34.50.17	0	1	0	0	0	0	0	0	0	1
tRF-17-QOYXX9J	GCTAATTCTATGCTCCC	i-tRF	SerGCT_Chr_MT_11977-12036_+_@20.36.17	0	0	0	1	0	0	0	0	1	0
tRF-17-QPZSSXN	GCTAGTTTCGGTCTAGT	i-tRF	GlyTCC_Chr_MT_9754-9822_+_@40.56.17	0	0	0	0	0	1	0	0	0	0
tRF-17-QQHJEOJ	GCTATATAGCACTAACC	i-tRF	LysTTT_Chr_MT_8061-8127_+_@10.26.17	0	0	0	2	0	0	0	0	1	0
tRF-17-QR18LO5	GCTCCAGTGGCGCAATC	5'-tRF	IleTAT_Chr_23_30232404-30232497_-_@1.17.17, IleTAT_Chr_1_157992168-157992261_-_@1.17.17, IleTAT_Chr_11_25140474-25140566_+_@1.17.17, IleTAT_Chr_23_31395317-31395410_-_@1.17.17, IleTAT_Chr_23_31068719-31068812_-_@1.17.17, IleTAT_Chr_18_49107397-49107489_-_@1.17.17	0	0	0	1	1	0	1	0	0	0
tRF-17-QRHJ8K4	GCTCCATAGCTCAGGGG	5'-tRF	ThrTGT_Chr_10_26481746-26481818_+_@2.18.17, ThrTGT_Chr_7_40324271-40324343_-_@2.18.17, ThrTGT_Chr_10_26468186-26468258_+_@2.18.17	0	0	0	0	0	0	0	0	1	0
tRF-17-QUPBPNH	GCTGAGCAAAGCATTAG	i-tRF	TyrGTA_Chr_MT_5618-5685_-_@10.26.17	0	0	0	3	3	2	1	2	1	1
tRF-17-QXBOFQJ	GCTTAAACAAAGCATCC	i-tRF	ValTAC_Chr_MT_1386-1452_+_@10.26.17	0	0	0	0	0	0	1	0	0	0
tRF-17-QZPHM8N	GCTTTGCACGCGTGGGT	i-tRF	SerGCT_Chr_23_31389424-31389505_-_@47.63.17, SerGCT_Chr_29_44399824-44399905_+_@47.63.17	0	1	1	2	2	1	2	2	3	1
tRF-17-QZR4L24	GCTTTGGGTGCGAGAGG	i-tRF	ProTGG_Chr_25_2630255-2630326_+_@29.45.17, ProTGG_Chr_25_2623641-2623712_+_@29.45.17, ProTGG_Chr_10_26466567-26466638_-_@29.45.17, ProTGG_Chr_NW_020190356.1_18510-18581_+_@29.45.17, ProTGG_Chr_25_2625955-2626026_+_@29.45.17, ProTGG_Chr_10_26413416-26413487_-_@29.45.17, ProTGG_Chr_25_2598642-2598713_+_@29.45.17, ProTGG_Chr_25_2621041-2621112_+_@29.45.17, ProTGG_Chr_25_2628848-2628919_+_@29.45.17	0	0	0	1	0	0	0	0	0	0
tRF-17-R1J5KUF	GGGCCCATACCCCGAAA	i-tRF	MetCAT_Chr_MT_4197-4265_+_@26.42.17	0	0	0	0	0	0	1	1	1	0
tRF-17-R4L2RRK	GGGTGCGAGAGGTCCCG	i-tRF	ProAGG_Chr_25_2624494-2624565_+_@34.50.17, ProAGG_Chr_25_2601567-2601638_+_@34.50.17, ProAGG_Chr_25_2626811-2626882_+_@34.50.17, ProCGG_Chr_25_2614114-2614185_+_@34.50.17, ProAGG_Chr_10_26482156-26482227_+_@34.50.17, ProTGG_Chr_25_2628848-2628919_+_@34.50.17, ProAGG_Chr_25_2605484-2605555_-_@34.50.17, ProTGG_Chr_25_2598642-2598713_+_@34.50.17, ProAGG_Chr_25_2634588-2634659_+_@34.50.17, ProCGG_Chr…	0	2	0	2	1	1	0	0	0	2
tRF-17-R71ROBH	GGTCTAGTCCGAAAAAG	i-tRF	GlyTCC_Chr_MT_9754-9822_+_@49.65.17	0	0	0	2	0	0	0	0	0	0
tRF-17-R73L90M	GGTCTCCGTATGGAGGC	i-tRF	LeuCAA_Chr_23_30067060-30067165_+_@43.59.17	0	0	0	0	1	0	0	0	0	0
tRF-17-R7KSLPN	GGTCTCCCCGCGCAGGT	i-tRF	SerTGA_Chr_23_31687570-31687651_+_@47.63.17, SerAGA_Chr_23_31678541-31678622_-_@47.63.17, SerAGA_Chr_23_31129325-31129406_-_@47.63.17, SerAGA_Chr_23_31146083-31146164_-_@47.63.17, SerAGA_Chr_23_31158022-31158103_-_@47.63.17, SerTGA_Chr_28_24216133-24216214_+_@47.63.17, SerAGA_Chr_19_27851584-27851665_-_@47.63.17, SerGGA_Chr_X_14853991-14854072_+_@47.63.17, SerAGA_Chr_14_69054767-69054848_+_@47.63…	0	1	0	0	1	0	1	0	0	1
tRF-17-R95M39N	GGTTCGAGTCCCTTCGT	i-tRF	ArgTCG_Chr_19_56411984-56412056_+_@52.68.17, ArgCCG_Chr_23_30112292-30112364_+_@52.68.17, ArgCCG_Chr_25_2589149-2589221_+_@52.68.17, ArgCCG_Chr_23_30073361-30073433_-_@52.68.17, ArgTCG_Chr_20_7472320-7472392_-_@52.68.17	0	0	0	1	0	0	0	1	1	0
tRF-17-R95M3J4	GGTTCGAGTCCCGGCGG	i-tRF	ArgTCT_Chr_3_49636867-49636951_-_@52.68.17	0	1	0	0	0	0	0	0	0	0
tRF-17-R95R3JI	GGTTCGATCCCCGGCAT	i-tRF	AlaTGC_Chr_7_40344975-40345046_+_@51.67.17, AlaTGC_Chr_23_30179834-30179905_-_@51.67.17, AlaTGC_Chr_17_50880741-50880812_+_@51.67.17, AlaCGC_Chr_23_31556129-31556200_-_@51.67.17, AlaCGC_Chr_23_30164841-30164912_+_@51.67.17, AlaCGC_Chr_6_37118306-37118377_-_@51.67.17, AlaTGC_Chr_23_30125517-30125588_-_@51.67.17, AlaTGC_Chr_23_30183915-30183986_+_@51.67.17	0	0	0	1	0	0	0	0	0	0
tRF-17-R9BMM3M	GGTTCAAATCCGGGTGC	i-tRF	CysGCA_Chr_4_112413369-112413440_-_@51.67.17, CysGCA_Chr_4_112550397-112550468_-_@51.67.17, CysGCA_Chr_3_22722293-22722364_-_@51.67.17, CysGCA_Chr_19_39659156-39659227_-_@51.67.17, CysGCA_Chr_19_39453812-39453883_-_@51.67.17, CysGCA_Chr_12_30287485-30287556_+_@51.67.17, CysGCA_Chr_19_39659890-39659961_-_@51.67.17, CysGCA_Chr_4_112521632-112521703_+_@51.67.17, CysGCA_Chr_19_39451752-39451823_+_@51…	0	0	0	0	0	1	0	0	0	0
tRF-17-R9FKVBQ	GGTTCAGAGGTAGAATT	i-tRF	GlyCCC_Chr_6_110635525-110635595_-_@9.25.17	0	0	0	0	0	0	0	0	1	0
tRF-17-R9JP9PK	GGTTCCATAGTGTAGCG	5'-tRF	ValTAC_Chr_15_82766873-82766945_-_@1.17.17	0	1	1	1	2	1	1	2	0	0
tRF-17-R9JP9PP	GGTTCCATAGTGTAGTG	5'-tRF	ValTAC_Chr_23_31347498-31347570_+_@1.17.17	0	0	0	0	0	1	0	0	0	0
tRF-17-R9O933N	GGTTCGACTCCCGGTGT	i-tRF	GluTTC_Chr_12_15097784-15097855_-_@51.67.17, GluTTC_Chr_21_3228261-3228332_-_@51.67.17, GluTTC_Chr_2_128295086-128295157_-_@51.67.17	0	0	1	0	0	1	0	0	0	0
tRF-17-R9O9MIK	GGTTCGACTCCGGCTCG	i-tRF	TyrGTA_Chr_10_26442083-26442172_+_@52.68.17, TyrGTA_Chr_14_30458188-30458281_+_@52.68.17	0	0	0	0	0	0	0	0	1	0
tRF-17-R9O9NJP	GGTTCGACTCCTGGCTG	i-tRF	ArgACG_Chr_10_21915554-21915626_-_@52.68.17, ArgACG_Chr_23_31410999-31411071_+_@52.68.17, ArgACG_Chr_23_31678147-31678219_-_@52.68.17, ArgACG_Chr_23_31574309-31574381_-_@52.68.17, ArgACG_Chr_23_31292086-31292158_-_@52.68.17, ArgACG_Chr_23_31268990-31269062_+_@52.68.17, ArgACG_Chr_23_31053877-31053949_+_@52.68.17, ArgACG_Chr_22_53626359-53626431_+_@52.68.17, ArgACG_Chr_23_31328208-31328280_-_@52.6…	0	0	0	0	0	0	0	0	1	0
tRF-17-R9ODMJ4	GGTTCGAAACCGGGCGG	i-tRF	ValCAC_Chr_23_31573432-31573504_-_@52.68.17, ValTAC_Chr_3_20978865-20978937_+_@52.68.17, ValAAC_Chr_3_21128448-21128520_-_@52.68.17, ValAAC_Chr_3_21070275-21070347_-_@52.68.17, ValAAC_Chr_23_31050910-31050982_+_@52.68.17, ValTAC_Chr_23_31259774-31259846_+_@52.68.17, ValAAC_Chr_3_21024315-21024387_+_@52.68.17, ValAAC_Chr_3_20967927-20967999_+_@52.68.17, ValAAC_Chr_3_21104694-21104766_-_@52.68.17, …	0	0	0	0	0	0	0	1	0	0
tRF-17-R9OM39N	GGTTCGAATCCCTTCGT	i-tRF	ArgTCG_Chr_23_31681248-31681320_-_@52.68.17, ArgTCG_Chr_1_157988436-157988508_+_@52.68.17, ArgTCG_Chr_23_31694279-31694351_-_@52.68.17, ArgTCG_Chr_23_30228672-30228744_+_@52.68.17	0	0	0	0	0	0	1	0	0	0
tRF-17-R9OMK1M	GGTTCGAATCCCACCGC	i-tRF	LeuAAG_Chr_7_40319416-40319497_+_@61.77.17, LeuAAG_Chr_23_30293279-30293360_+_@61.77.17, LeuAAG_Chr_25_19969191-19969272_+_@61.77.17, LeuAAG_Chr_23_30011393-30011474_-_@61.77.17, LeuTAG_Chr_19_27762208-27762289_-_@61.77.17, LeuAAG_Chr_23_30032800-30032881_+_@61.77.17, LeuAAG_Chr_10_26483921-26484002_-_@61.77.17, LeuAAG_Chr_23_30136146-30136227_+_@61.77.17, LeuAAG_Chr_10_26438831-26438912_+_@61.77…	0	0	0	0	0	0	0	0	1	0
tRF-17-R9OMMIK	GGTTCGAATCCGGCTCG	i-tRF	TyrGTA_Chr_23_31535252-31535341_-_@52.68.17, TyrGTA_Chr_23_31535660-31535749_-_@52.68.17, TyrGTA_Chr_1_97560692-97560781_-_@52.68.17, TyrGTA_Chr_23_31542987-31543078_-_@52.68.17	0	0	0	0	0	0	1	0	0	0
tRF-17-R9OMN1L	GGTTCGAATCCTGCCGA	i-tRF	SerTGA_Chr_23_31141547-31141628_+_@61.77.17, SerAGA_Chr_23_31119332-31119413_+_@61.77.17, SerAGA_Chr_19_27851584-27851665_-_@61.77.17, SerGGA_Chr_X_14946038-14946119_+_@61.77.17, SerAGA_Chr_23_31129325-31129406_-_@61.77.17, SerAGA_Chr_23_31146083-31146164_-_@61.77.17, SerGGA_Chr_X_14853991-14854072_+_@61.77.17, SerAGA_Chr_23_31110602-31110683_+_@61.77.17, SerAGA_Chr_23_31678541-31678622_-_@61.77.…	0	0	0	0	0	0	1	0	0	0
tRF-17-R9V89OP	GGTTCTATGGTGTAATG	5'-tRF	GlnTTG_Chr_19_50098061-50098132_+_@1.17.17	0	0	0	0	0	0	0	0	1	1
tRF-17-RM8RQF4	GGGTCTCCCCGCGCAGG	i-tRF	SerAGA_Chr_23_31129325-31129406_-_@46.62.17, SerCGA_Chr_19_27777475-27777556_-_@46.62.17, SerAGA_Chr_23_31110602-31110683_+_@46.62.17, SerTGA_Chr_28_24216133-24216214_+_@46.62.17, SerAGA_Chr_14_69054767-69054848_+_@46.62.17, SerGGA_Chr_X_14853991-14854072_+_@46.62.17, SerAGA_Chr_23_31146083-31146164_-_@46.62.17, SerCGA_Chr_23_31329477-31329558_-_@46.62.17, SerGGA_Chr_X_14946038-14946119_+_@46.62.…	0	0	0	0	0	0	0	0	1	0
tRF-17-RNL3K52	GGGTTCGAGTCCCACCA	i-tRF	ArgTCT_Chr_11_98945442-98945532_-_@51.67.17, ArgTCT_Chr_15_82767225-82767310_+_@51.67.17	0	0	0	1	0	0	0	0	0	0
tRF-17-RNL3KZK	GGGTTCGAGTCCCTTCG	i-tRF	ArgCCG_Chr_25_2589149-2589221_+_@51.67.17, ArgCCG_Chr_23_30112292-30112364_+_@51.67.17, ArgCCG_Chr_23_30073361-30073433_-_@51.67.17, ArgTCG_Chr_20_7472320-7472392_-_@51.67.17, ArgTCG_Chr_19_56411984-56412056_+_@51.67.17	0	0	0	0	0	0	1	0	0	0
tRF-17-RNLIK8O	GGGTTCGACTCCCGGTA	i-tRF	GluTTC_Chr_2_1313370-1313441_-_@50.66.17, GluTTC_Chr_12_11276302-11276373_-_@50.66.17	0	0	0	0	0	0	2	0	0	0
tRF-17-RNLJKPP	GGGTTCGAGCCCCAGTG	i-tRF	ValTAC_Chr_X_124770762-124770834_+_@51.67.17, ValTAC_Chr_15_82766873-82766945_-_@51.67.17	0	0	0	0	0	0	0	2	0	0
tRF-17-RNLNK8J	GGGTTCGATTCCCGGCC	i-tRF	GlyGCC_Chr_3_8034296-8034366_+_@49.65.17, GlyTCC_Chr_7_19428535-19428606_-_@50.66.17, GlyCCC_Chr_3_21208694-21208764_+_@49.65.17, GlyGCC_Chr_NW_020190592.1_4485-4555_+_@49.65.17, GlyCCC_Chr_6_110635525-110635595_-_@49.65.17, GlyGCC_Chr_18_1423807-1423877_+_@49.65.17, GlyCCC_Chr_3_21085364-21085434_+_@49.65.17, GlyTCC_Chr_NW_020190592.1_1649-1720_-_@50.66.17, GlyGCC_Chr_18_1416064-1416134_-_@49.65…	0	0	0	0	0	0	0	1	0	1
tRF-17-RPM830P	GGTAGCGTGGCCGAGTG	5'-tRF	LeuTAG_Chr_25_19870711-19870792_-_@1.17.17	0	0	0	0	0	0	0	1	1	0
tRF-17-RQ59W3Q	GGTATGATTCTCGGTTT	i-tRF	ProTGG_Chr_15_55651375-55651446_-_@17.33.17	0	1	0	0	0	0	0	1	2	0
tRF-17-RQ59WIQ	GGTATGATTCTCGCTTT	i-tRF	ProTGG_Chr_25_2623641-2623712_+_@17.33.17, ProTGG_Chr_10_26466567-26466638_-_@17.33.17, ProTGG_Chr_25_2621041-2621112_+_@17.33.17, ProTGG_Chr_25_2630255-2630326_+_@17.33.17, ProTGG_Chr_25_2598642-2598713_+_@17.33.17, ProTGG_Chr_NW_020190356.1_18510-18581_+_@17.33.17, ProTGG_Chr_10_26413416-26413487_-_@17.33.17, ProTGG_Chr_25_2628848-2628919_+_@17.33.17, ProTGG_Chr_25_2625955-2626026_+_@17.33.17	0	3	1	0	0	0	1	0	0	0
tRF-17-RR93W0J	GGTCCTGGGTTCGAGCC	i-tRF	ValTAC_Chr_X_124770762-124770834_+_@45.61.17, ValTAC_Chr_15_82766873-82766945_-_@45.61.17	0	0	0	0	0	0	0	1	0	0
tRF-17-RSM3W0J	GGTCGCGGGTTCGAGCC	i-tRF	IleAAT_Chr_19_27830911-27830984_+_@46.62.17	0	0	0	0	0	0	0	0	1	0
tRF-17-RSX3WEJ	GGTCGTGAGTTCGATCC	i-tRF	ThrTGT_Chr_4_5298477-5298549_-_@45.61.17, MetCAT_Chr_14_16621733-16621805_+_@45.61.17	0	0	0	0	0	0	0	0	0	1
tRF-17-RUOYJN5	GGTGAGACTGCAGTTTC	i-tRF	ProTGG_Chr_MT_15726-15791_-_@42.58.17	0	3	0	0	1	0	0	2	0	1
tRF-17-RXPFYV3	GGTTAGCACATTCGCCT	i-tRF	ValTAC_Chr_23_31301252-31301324_-_@17.33.17, ValTAC_Chr_23_31259774-31259846_+_@17.33.17	0	0	0	0	0	0	1	0	0	0
tRF-17-RXQHML3	GGTTAGCGCGCGGTACT	i-tRF	IleTAT_Chr_23_30232404-30232497_-_@18.34.17, IleTAT_Chr_1_157992168-157992261_-_@18.34.17, IleTAT_Chr_11_25140474-25140566_+_@18.34.17, IleTAT_Chr_23_31395317-31395410_-_@18.34.17, IleTAT_Chr_23_31068719-31068812_-_@18.34.17, IleTAT_Chr_18_49107397-49107489_-_@18.34.17	0	0	1	0	0	0	1	0	0	0
tRF-17-RXSMKV3	GGTTAGTATCCCCGCCT	i-tRF	AspGTC_Chr_5_62676636-62676707_+_@17.33.17	0	0	0	1	0	0	0	0	1	0
tRF-17-RZHMNRK	GGTTTATATCCTTCCCG	i-tRF	MetCAT_Chr_MT_4197-4265_+_@48.64.17	0	0	0	0	0	0	1	0	0	0
tRF-17-RZKS2PN	GGTTTCCCCGCACAGGT	i-tRF	SerCGA_Chr_5_57140090-57140171_-_@47.63.17	0	0	0	0	0	0	1	0	1	0
tRF-17-S07LSZM	GTAAGGTGTAGTCTTGC	i-tRF	AlaTGC_Chr_MT_5376-5444_-_@45.61.17	0	0	0	1	0	0	0	0	0	0
tRF-17-S3R68H3	GTAGTGGTCATCACGCT	i-tRF	ValAAC_Chr_23_31432884-31432956_+_@12.28.17	0	1	0	0	0	0	0	0	1	1
tRF-17-S3XEOOK	GTAGTTGAATGACAACG	i-tRF	GluTTC_Chr_MT_14441-14509_-_@7.23.17	0	0	0	0	1	0	0	0	0	0
tRF-17-S41MNKQ	GTATGAGGTCCTGGGTT	i-tRF	AlaTGC_Chr_5_67889002-67889073_-_@38.54.17, AlaTGC_Chr_6_106074031-106074102_-_@38.54.17	0	1	0	0	0	0	0	0	0	0
tRF-17-S45J7KQ	GTATGGAGGCGTGGGTT	i-tRF	LeuCAA_Chr_23_30067060-30067165_+_@50.66.17	0	1	3	5	6	4	1	5	2	2
tRF-17-S4I7LZK	GTATGATTCTCGCTTCG	i-tRF	ProCGG_Chr_25_2614114-2614185_+_@18.34.17, ProCGG_Chr_3_1004082-1004153_-_@18.34.17, ProCGG_Chr_19_27847742-27847813_-_@18.34.17, ProCGG_Chr_23_31380820-31380891_-_@18.34.17	0	0	0	2	0	0	0	0	0	0
tRF-17-S4I7LZP	GTATGATTCTCGCTTTG	i-tRF	ProTGG_Chr_25_2623641-2623712_+_@18.34.17, ProTGG_Chr_10_26466567-26466638_-_@18.34.17, ProTGG_Chr_25_2621041-2621112_+_@18.34.17, ProTGG_Chr_25_2630255-2630326_+_@18.34.17, ProTGG_Chr_25_2598642-2598713_+_@18.34.17, ProTGG_Chr_NW_020190356.1_18510-18581_+_@18.34.17, ProTGG_Chr_10_26413416-26413487_-_@18.34.17, ProTGG_Chr_25_2628848-2628919_+_@18.34.17, ProTGG_Chr_25_2625955-2626026_+_@18.34.17	0	0	0	0	0	0	1	0	0	0
tRF-17-S5QKF14	GTCACGCGGGAGACCGG	i-tRF	AspGTC_Chr_NW_020190592.1_21473-21544_-_@34.50.17, AspGTC_Chr_5_62676636-62676707_+_@34.50.17, AspGTC_Chr_23_31091360-31091431_+_@34.50.17, AspGTC_Chr_NW_020190592.1_30957-31028_-_@34.50.17, AspGTC_Chr_17_50874263-50874334_+_@34.50.17, AspGTC_Chr_5_60336567-60336638_+_@34.50.17, AspGTC_Chr_19_27847062-27847133_-_@34.50.17, AspGTC_Chr_3_8023793-8023864_-_@34.50.17, AspGTC_Chr_NW_020190592.1_2468-2…	0	0	0	1	0	0	0	0	0	0
tRF-17-S5R830P	GTCACGGTGGCCGAGTG	5'-tRF	SerCGA_Chr_5_57140090-57140171_-_@1.17.17	0	0	0	0	0	0	0	0	1	0
tRF-17-S998LO5	GTCTCTGTGGCGCAATC	5'-tRF	AsnGTT_Chr_3_21316056-21316129_+_@1.17.17, AsnGTT_Chr_3_21152548-21152621_+_@1.17.17, AsnGTT_Chr_3_21114744-21114817_-_@1.17.17, AsnGTT_Chr_3_21038302-21038375_+_@1.17.17, AsnGTT_Chr_19_39343153-39343226_-_@1.17.17, AsnGTT_Chr_3_22741720-22741793_-_@1.17.17, AsnGTT_Chr_3_21271703-21271776_-_@1.17.17, AsnGTT_Chr_3_20994920-20994993_+_@1.17.17, AsnGTT_Chr_3_20981895-20981968_+_@1.17.17, AsnGTT_Chr_…	0	1	1	1	0	0	1	0	2	2
tRF-17-S9LE6KK	GTCTCCGAATGGAGGCG	i-tRF	LeuCAA_Chr_23_31084667-31084774_-_@44.60.17, LeuCAA_Chr_7_42660399-42660504_+_@44.60.17, LeuCAA_Chr_23_31082112-31082218_+_@44.60.17	0	0	0	0	0	1	1	0	0	0
tRF-17-SB3B56K	GTAAACCGAAGATCACG	i-tRF	ThrCGT_Chr_25_13221582-13221653_+_@34.50.17	0	0	1	0	0	0	0	0	0	0
tRF-17-SB3B5SK	GTAAACCGAAGATCGCG	i-tRF	ThrCGT_Chr_19_18483974-18484045_-_@34.50.17	0	0	0	0	0	1	0	1	0	0
tRF-17-SBKKRSK	GTAAACCAGGGGTCGCG	i-tRF	ThrTGT_Chr_16_26005834-26005906_+_@35.51.17, ThrTGT_Chr_10_26481746-26481818_+_@35.51.17, ThrTGT_Chr_7_40324271-40324343_-_@35.51.17, ThrTGT_Chr_10_26468186-26468258_+_@35.51.17, ThrTGT_Chr_10_26416285-26416357_-_@35.51.17	0	4	1	1	2	2	3	1	1	3
tRF-17-SJ7JLJ4	GTAGCGTGGCCGAGCGG	5'-tRF	LeuAAG_Chr_23_30293279-30293360_+_@2.18.17, LeuAAG_Chr_10_26438831-26438912_+_@2.18.17, LeuTAG_Chr_10_26437164-26437245_+_@2.18.17, LeuAAG_Chr_23_30032800-30032881_+_@2.18.17, LeuAAG_Chr_7_40319416-40319497_+_@2.18.17, LeuAAG_Chr_23_30136146-30136227_+_@2.18.17, LeuAAG_Chr_10_26483921-26484002_-_@2.18.17, LeuAAG_Chr_25_19969191-19969272_+_@2.18.17, LeuAAG_Chr_23_30011393-30011474_-_@2.18.17, LeuT…	0	0	0	1	0	0	0	1	1	0
tRF-17-SJRX8H5	GTAGCGGTTATCACGTC	i-tRF	ValTAC_Chr_15_82766873-82766945_-_@12.28.17	0	0	0	0	0	0	0	0	0	3
tRF-17-SNBXSFM	GTATTAACTAGTACAGC	i-tRF	GlyTCC_Chr_MT_9754-9822_+_@10.26.17	0	0	0	0	0	0	0	1	0	0
tRF-17-SRI3SE4	GTCCCATGGTGTAATGG	5'-tRF	GlnTTG_Chr_19_37377611-37377682_-_@2.18.17, GlnTTG_Chr_1_157955337-157955408_-_@2.18.17, GlnTTG_Chr_23_30195428-30195499_-_@2.18.17	0	1	0	0	0	0	0	0	1	1
tRF-17-SV9NLNJ	GTCGCTGGTTCGATTCC	i-tRF	TyrGTA_Chr_10_26447367-26447456_+_@46.62.17, TyrGTA_Chr_14_30458772-30458860_+_@46.62.17, TyrGTA_Chr_11_72585702-72585790_-_@46.62.17, TyrGTA_Chr_21_44990709-44990798_+_@46.62.17, TyrGTA_Chr_10_26442752-26442841_+_@46.62.17, TyrGTA_Chr_10_26414624-26414713_-_@46.62.17, TyrGTA_Chr_20_32996084-32996172_+_@46.62.17, TyrGTA_Chr_21_44984358-44984447_+_@46.62.17, TyrGTA_Chr_10_26445520-26445610_+_@46.6…	0	0	1	0	0	0	0	0	0	0
tRF-17-SVRNLJJ	GTCGCGGGTTCGAGCCC	i-tRF	IleAAT_Chr_19_27830911-27830984_+_@47.63.17	0	1	0	0	0	0	0	0	0	0
tRF-17-SX731E5	GTCTAGTGGTAGGATTC	i-tRF	GluCTC_Chr_15_21834632-21834702_-_@10.26.17	0	0	0	1	0	0	0	0	0	0
tRF-17-SZ9PUQ3	GTCTTTGTAGTACATCT	5'-tRF	ThrTGT_Chr_MT_15658-15726_+_@-1G.16.17	0	1	1	0	1	0	0	0	0	2
tRF-17-U05PVNO	TAAAGGATAGTAGTTTA	i-tRF	LeuTAG_Chr_MT_12038-12108_+_@6.22.17	0	0	1	0	1	0	0	0	0	0
tRF-17-U1O07VP	TAACCGAAAGGTTGCTG	i-tRF	AsnGTT_Chr_3_21087400-21087473_-_@37.53.17	0	0	0	0	0	0	0	0	1	0
tRF-17-U4SP29P	TAATGGTCAGCACTCTG	i-tRF	GlnTTG_Chr_23_30195428-30195499_-_@13.29.17, GlnTTG_Chr_1_157955337-157955408_-_@13.29.17	0	0	0	0	0	0	0	0	1	1
tRF-17-UB9I5FF	TAAAATGGCTGAGCAAA	i-tRF	TyrGTA_Chr_MT_5618-5685_-_@3.19.17	0	0	0	1	0	1	1	0	0	1
tRF-17-UDJKSVL	TAAACCAGGGGTCGCGA	i-tRF	ThrTGT_Chr_7_40324271-40324343_-_@36.52.17, ThrTGT_Chr_16_26005834-26005906_+_@36.52.17, ThrTGT_Chr_10_26416285-26416357_-_@36.52.17, ThrTGT_Chr_10_26468186-26468258_+_@36.52.17, ThrTGT_Chr_10_26481746-26481818_+_@36.52.17	0	0	0	1	0	1	0	2	0	2
tRF-17-UDL0HV4	TAAACCGAAGATCGCGG	i-tRF	ThrCGT_Chr_19_18483974-18484045_-_@35.51.17	0	0	0	1	0	0	0	0	0	0
tRF-17-UDZXVRH	TAAACTTTTATATCCAG	i-tRF	LeuTAA_Chr_MT_3024-3098_+_@36.52.17	0	0	0	0	0	0	0	0	0	1
tRF-17-UH5O6W3	TAACGGATAAGGCGTCT	i-tRF	ArgTCG_Chr_23_31694279-31694351_-_@13.29.17, ArgTCG_Chr_19_56411984-56412056_+_@13.29.17	0	0	0	0	0	0	0	0	0	1
tRF-17-UIB3YW4	TAACTAAAGTTTCGTGG	i-tRF	AsnGTT_Chr_MT_5446-5518_-_@36.52.17	0	1	0	0	1	0	0	0	0	0
tRF-17-UK9PWY2	TAAGGTGTAGTCTTGCA	i-tRF	AlaTGC_Chr_MT_5376-5444_-_@46.62.17	0	1	0	1	1	1	0	4	0	1
tRF-17-UMX0SWL	TAATCTGAAGGTCGTGA	i-tRF	MetCAT_Chr_14_16621733-16621805_+_@36.52.17	0	0	0	0	0	2	0	1	2	0
tRF-17-UO7B1RP	TACAAGTGAAAGTCCTG	i-tRF	AspGTC_Chr_MT_7304-7372_+_@44.60.17	0	1	0	2	0	0	1	0	2	0
tRF-17-URLBIN4	TACCCCGAAAATGTTGG	i-tRF	MetCAT_Chr_MT_4197-4265_+_@33.49.17	0	0	0	2	0	1	0	0	0	1
tRF-17-V07Q5WP	TAGAGGTTATGATGTTG	i-tRF	SerTGA_Chr_MT_7229-7299_-_@13.29.17	0	0	0	0	0	0	0	1	0	0
tRF-17-V0L7QZM	TAGAGCGCCTGCTTTGC	i-tRF	AlaTGC_Chr_23_30179834-30179905_-_@19.35.17	0	0	0	1	0	0	0	0	0	0
tRF-17-V3LY7S1	TAGGTCGCTGGTTCGAC	i-tRF	TyrGTA_Chr_10_26442083-26442172_+_@43.59.17, TyrGTA_Chr_14_30458188-30458281_+_@43.59.17	0	0	0	0	0	1	0	0	0	0
tRF-17-V3LY7SI	TAGGTCGCTGGTTCGAT	i-tRF	TyrGTA_Chr_10_26414624-26414713_-_@43.59.17, TyrGTA_Chr_21_44990709-44990798_+_@43.59.17, TyrGTA_Chr_14_30458772-30458860_+_@43.59.17, TyrGTA_Chr_20_32996084-32996172_+_@43.59.17, TyrGTA_Chr_10_26445520-26445610_+_@43.59.17, TyrGTA_Chr_10_26447367-26447456_+_@43.59.17, TyrGTA_Chr_10_26442752-26442841_+_@43.59.17, TyrGTA_Chr_21_44965004-44965093_-_@43.59.17, TyrGTA_Chr_21_44984358-44984447_+_@43.5…	0	0	0	0	0	0	1	0	0	1
tRF-17-V3WD8YM	TAGGTTCGACTCCTGGC	i-tRF	ArgACG_Chr_23_31268990-31269062_+_@50.66.17, ArgACG_Chr_23_31292086-31292158_-_@50.66.17, ArgACG_Chr_22_53626359-53626431_+_@50.66.17, ArgACG_Chr_23_31328208-31328280_-_@50.66.17, ArgACG_Chr_23_31053877-31053949_+_@50.66.17	0	0	0	0	0	0	0	0	0	1
tRF-17-V3WE8XO	TAGGTTCGATTCCTATA	i-tRF	GlnTTG_Chr_MT_4123-4194_-_@49.65.17	0	1	0	0	0	0	0	0	0	0
tRF-17-V4KV7KQ	TAGTGCCCGCGTGGGTT	i-tRF	LeuTAA_Chr_23_31026539-31026621_+_@49.65.17	0	0	0	0	0	0	0	0	1	0
tRF-17-V4S4I7K	TAGTGGTATGATTCTCG	i-tRF	ProTGG_Chr_10_26466567-26466638_-_@13.29.17	0	0	0	0	0	0	1	0	1	0
tRF-17-V4SQ2V5	TAGTGGTCATCACGCTC	i-tRF	ValAAC_Chr_23_31432884-31432956_+_@13.29.17	0	0	0	0	0	1	0	0	1	0
tRF-17-V4VH7Q2	TAGTGTAGCGGTTATCA	i-tRF	ValTAC_Chr_15_82766873-82766945_-_@8.24.17	0	0	0	0	0	0	0	0	0	1
tRF-17-V5WRZ3L	TATACTCTCCTTGGTGA	i-tRF	LysTTT_Chr_MT_8061-8127_+_@51.67.17	0	0	0	0	0	1	2	1	1	0
tRF-17-V6M7QZ1	TATCACGTCTGCTTTAC	i-tRF	ValTAC_Chr_15_82766873-82766945_-_@20.36.17, ValTAC_Chr_X_124770762-124770834_+_@20.36.17	0	0	0	1	1	0	0	2	2	2
tRF-17-V6M9PZ1	TATCACGTTCGCCTTAC	i-tRF	ValTAC_Chr_3_21035265-21035337_+_@20.36.17, ValTAC_Chr_3_20978865-20978937_+_@20.36.17, ValTAC_Chr_3_21117572-21117644_-_@20.36.17, ValTAC_Chr_3_20991877-20991949_+_@20.36.17, ValTAC_Chr_3_20947989-20948061_+_@20.36.17	0	0	0	0	1	0	0	0	0	0
tRF-17-V6N9P91	TATCACTTTCGCCTCAC	i-tRF	ValCAC_Chr_29_27327432-27327504_-_@20.36.17	0	0	0	1	0	0	1	0	1	0
tRF-17-V81H935	TATGGAGGCGTGGGTTC	i-tRF	LeuCAA_Chr_23_30067060-30067165_+_@51.67.17	0	0	0	1	1	0	1	0	0	0
tRF-17-V8WPMNH	TATGGTCTAGCGGTTAG	i-tRF	GluTTC_Chr_2_1313370-1313441_-_@6.22.17, GluTTC_Chr_12_11276302-11276373_-_@6.22.17	0	0	2	1	0	1	0	0	0	0
tRF-17-VE5M861	TAGATGAGTCTCCCAAC	i-tRF	PheGAA_Chr_MT_364-430_+_@41.57.17	0	0	0	0	1	1	0	1	0	0
tRF-17-VFJ9PZ1	TAGCACATTCGCCTTAC	i-tRF	ValTAC_Chr_23_31259774-31259846_+_@20.36.17, ValTAC_Chr_23_31301252-31301324_-_@20.36.17	0	0	0	1	0	0	0	0	0	0
tRF-17-VH915HN	TAGCGTGGCCGAGCGGT	i-tRF	LeuTAG_Chr_19_27762208-27762289_-_@3.19.17, LeuAAG_Chr_23_30136146-30136227_+_@3.19.17, LeuAAG_Chr_7_40319416-40319497_+_@3.19.17, LeuAAG_Chr_23_30032800-30032881_+_@3.19.17, LeuTAG_Chr_10_26437164-26437245_+_@3.19.17, LeuAAG_Chr_10_26438831-26438912_+_@3.19.17, LeuAAG_Chr_23_30293279-30293360_+_@3.19.17, LeuAAG_Chr_23_30011393-30011474_-_@3.19.17, LeuAAG_Chr_10_26483921-26484002_-_@3.19.17, LeuA…	0	1	0	0	0	0	0	0	0	0
tRF-17-VL7X8WP	TAGTAGTTTATCCGTTG	i-tRF	LeuTAG_Chr_MT_12038-12108_+_@13.29.17	0	1	1	1	3	1	2	1	0	1
tRF-17-VL8RPY5	TAGTATCCCCGCCTGTC	i-tRF	AspGTC_Chr_5_62676636-62676707_+_@20.36.17	0	2	0	2	0	0	1	2	0	1
tRF-17-VNH5ZSJ	TAGTTATCACTTTCGCC	i-tRF	ValCAC_Chr_29_27327432-27327504_-_@16.32.17	0	0	0	0	0	0	0	1	0	0
tRF-17-VNO40DL	TAGTTGAATGACAACGA	i-tRF	GluTTC_Chr_MT_14441-14509_-_@8.24.17	0	0	0	0	0	0	1	0	0	0
tRF-17-VNW343J	TAGTTTCGGTCTAGTCC	i-tRF	GlyTCC_Chr_MT_9754-9822_+_@42.58.17	0	0	0	1	0	0	0	1	0	1
tRF-17-VQ393L3	TATATCCTTCCCGTACT	i-tRF	MetCAT_Chr_MT_4197-4265_+_@52.68.17	0	0	0	0	0	0	0	0	0	1
tRF-17-VUY9QZ4	TATGATTCTCGCTTTGG	i-tRF	ProTGG_Chr_25_2623641-2623712_+_@19.35.17, ProTGG_Chr_10_26466567-26466638_-_@19.35.17, ProTGG_Chr_25_2621041-2621112_+_@19.35.17, ProTGG_Chr_25_2630255-2630326_+_@19.35.17, ProTGG_Chr_25_2598642-2598713_+_@19.35.17, ProTGG_Chr_NW_020190356.1_18510-18581_+_@19.35.17, ProTGG_Chr_10_26413416-26413487_-_@19.35.17, ProTGG_Chr_25_2628848-2628919_+_@19.35.17, ProTGG_Chr_25_2625955-2626026_+_@19.35.17	0	0	0	0	1	0	1	1	0	1
tRF-17-VUY9RZ4	TATGATTCTCGGTTTGG	i-tRF	ProTGG_Chr_15_55651375-55651446_-_@19.35.17	0	0	0	0	0	0	1	0	0	1
tRF-17-VXEPUP3	TATTAACTAGTACAGCT	i-tRF	GlyTCC_Chr_MT_9754-9822_+_@11.27.17	0	0	1	0	0	0	0	0	0	0
tRF-17-W08Y3HN	TCGAGTCCTGCCGCGGT	i-tRF	ArgTCG_Chr_21_20804881-20804953_+_@55.71.17	0	1	0	0	1	0	0	0	0	0
tRF-17-W0KSU8M	TCGAGCCCCGTACGGGC	i-tRF	IleAAT_Chr_19_27830911-27830984_+_@56.72.17	0	1	0	0	0	1	0	0	0	1
tRF-17-W26WRNK	TCGGAGGCGTGGGTTCG	i-tRF	LeuTAG_Chr_19_27762208-27762289_-_@50.66.17	0	0	0	0	0	0	0	0	1	0
tRF-17-W4195R5	TCGTGAGTTCGATCCTC	i-tRF	MetCAT_Chr_14_16621733-16621805_+_@47.63.17	0	0	0	1	0	0	0	0	0	0
tRF-17-W4QFI3H	TCGTGGCGCAATGGTAG	i-tRF	TrpCCA_Chr_19_33114203-33114274_+_@5.21.17, TrpCCA_Chr_19_34029010-34029081_-_@5.21.17	0	0	0	0	0	0	0	1	0	0
tRF-17-W7WK6W4	TCTCTTCGGGGGCGTGG	i-tRF	LeuAAG_Chr_23_30032800-30032881_+_@45.61.17, LeuAAG_Chr_23_30293279-30293360_+_@45.61.17, LeuAAG_Chr_10_26438831-26438912_+_@45.61.17, LeuAAG_Chr_23_30011393-30011474_-_@45.61.17, LeuTAG_Chr_10_26471839-26471920_-_@45.61.17, LeuAAG_Chr_10_26483921-26484002_-_@45.61.17, LeuAAG_Chr_25_19969191-19969272_+_@45.61.17, LeuAAG_Chr_23_30136146-30136227_+_@45.61.17	0	0	0	1	0	0	0	0	0	0
tRF-17-WB08Q2F	TCGAAACCGGGCGGAAA	i-tRF	ValCAC_Chr_7_40358343-40358415_-_@55.71.17, ValTAC_Chr_3_20978865-20978937_+_@55.71.17, ValAAC_Chr_3_21057895-21057967_+_@55.71.17, ValAAC_Chr_7_40353386-40353458_-_@55.71.17, ValCAC_Chr_3_21086725-21086797_-_@55.71.17, ValAAC_Chr_3_21265184-21265256_+_@55.71.17, ValCAC_Chr_3_21012294-21012366_+_@55.71.17, ValCAC_Chr_3_8134934-8135006_+_@55.71.17, ValAAC_Chr_3_21104694-21104766_-_@55.71.17, ValAA…	0	1	1	0	1	2	0	0	1	1
tRF-17-WB8689N	TCGAATCCCATCCTCGT	i-tRF	SerGCT_Chr_19_27830143-27830224_+_@64.80.17, SerGCT_Chr_23_31285574-31285655_-_@64.80.17, SerGCT_Chr_23_31281831-31281912_+_@64.80.17, SerGCT_Chr_23_31272627-31272708_+_@64.80.17, SerGCT_Chr_23_31275759-31275840_-_@64.80.17, SerGCT_Chr_23_31691009-31691090_+_@64.80.17, SerGCT_Chr_23_31284945-31285026_-_@64.80.17, SerGCT_Chr_23_31276395-31276477_-_@65.81.17, SerGCT_Chr_13_78032434-78032515_-_@64.8…	0	0	0	0	1	0	0	1	0	0
tRF-17-WB86Q3M	TCGAATCCCAGCGGTGC	i-tRF	ThrAGT_Chr_19_27830446-27830519_+_@56.72.17, ThrAGT_Chr_19_27851226-27851299_-_@56.72.17, ThrAGT_Chr_19_27777989-27778062_-_@56.72.17, ThrAGT_Chr_18_43596311-43596384_+_@56.72.17	0	0	0	1	0	0	0	0	0	2
tRF-17-WB884UH	TCGAATCCGGCTCGAAG	i-tRF	TyrGTA_Chr_23_31535252-31535341_-_@55.71.17, TyrGTA_Chr_23_31535660-31535749_-_@55.71.17, TyrGTA_Chr_1_97560692-97560781_-_@55.71.17, TyrGTA_Chr_23_31542987-31543078_-_@55.71.17	0	0	0	0	0	0	1	0	0	0
tRF-17-WB8HWKN	TCGAATCACGTCGGGGT	i-tRF	TrpCCA_Chr_5_62677335-62677406_+_@54.70.17	0	0	0	0	0	0	0	0	0	1
tRF-17-WB8YYWL	TCGAATCCTGTTCGTGA	i-tRF	SerCGA_Chr_5_57140090-57140171_-_@64.80.17	0	0	0	0	0	0	0	0	1	0
tRF-17-WD8NFNI	TCGACTCATTAGATTAT	i-tRF	ArgTCG_Chr_MT_10170-10238_+_@32.48.17	0	0	1	1	1	0	1	0	0	0
tRF-17-WD8YQ83	TCGACTCCTGGCTGGCT	i-tRF	ArgACG_Chr_23_31328208-31328280_-_@55.71.17, ArgACG_Chr_23_31678147-31678219_-_@55.71.17, ArgACG_Chr_22_53626359-53626431_+_@55.71.17, ArgACG_Chr_23_31574309-31574381_-_@55.71.17, ArgACG_Chr_23_31053877-31053949_+_@55.71.17, ArgACG_Chr_10_21915554-21915626_-_@55.71.17, ArgACG_Chr_23_31292086-31292158_-_@55.71.17, ArgACG_Chr_23_31410999-31411071_+_@55.71.17, ArgACG_Chr_23_31268990-31269062_+_@55.7…	0	1	0	0	2	0	0	1	0	1
tRF-17-WE8S68K	TCGATTCCCGGGCGGCG	i-tRF	GlyCCC_Chr_25_546202-546272_-_@53.69.17, GlyCCC_Chr_11_68555263-68555333_-_@53.69.17	0	1	1	1	0	1	0	0	0	0
tRF-17-WE8SPOK	TCGATTCCCGGCCAACG	i-tRF	GlyTCC_Chr_3_8098701-8098772_-_@54.70.17, GlyTCC_Chr_NW_020190592.1_30154-30225_-_@54.70.17, GlyTCC_Chr_NW_020190592.1_11157-11228_-_@54.70.17, GlyTCC_Chr_NW_020190592.1_20654-20725_-_@54.70.17, GlyTCC_Chr_NW_020190592.1_1649-1720_-_@54.70.17, GlyTCC_Chr_7_19428535-19428606_-_@54.70.17, GlyTCC_Chr_19_27846569-27846640_+_@54.70.17, GlyTCC_Chr_3_8024754-8024825_-_@54.70.17, GlyTCC_Chr_3_21349675-21…	0	1	0	0	0	0	0	0	3	1
tRF-17-WE8SPOP	TCGATTCCCGGCCAATG	i-tRF	GlyCCC_Chr_3_21208694-21208764_+_@53.69.17, GlyGCC_Chr_18_1416064-1416134_-_@53.69.17, GlyGCC_Chr_23_31686620-31686690_+_@53.69.17, GlyGCC_Chr_23_30943694-30943764_+_@53.69.17, GlyCCC_Chr_3_20877476-20877546_+_@53.69.17, GlyGCC_Chr_18_1416704-1416774_-_@53.69.17, GlyCCC_Chr_3_21210205-21210275_+_@53.69.17, GlyGCC_Chr_19_27767594-27767664_+_@53.69.17, GlyGCC_Chr_18_1819426-1819496_+_@53.69.17, Gly…	0	0	0	0	1	0	0	1	2	0
tRF-17-WE8XVN3	TCGATTCCTATAGTTCT	i-tRF	GlnTTG_Chr_MT_4123-4194_-_@54.70.17	0	0	0	1	0	0	0	0	0	0
tRF-17-WEK6721	TCGATCCCCAGTGGAAC	i-tRF	ValTAC_Chr_23_31347498-31347570_+_@55.71.17	0	1	0	1	0	0	0	0	0	0
tRF-17-WEKSU8M	TCGATCCCCGTACGGGC	i-tRF	IleAAT_Chr_23_31039841-31039914_-_@56.72.17, IleAAT_Chr_23_31555582-31555655_-_@56.72.17, IleAAT_Chr_23_31289622-31289695_-_@56.72.17, IleAAT_Chr_23_31269709-31269782_-_@56.72.17, IleAAT_Chr_23_31254033-31254106_+_@56.72.17, IleAAT_Chr_23_31277791-31277864_+_@56.72.17, IleAAT_Chr_23_31340083-31340156_+_@56.72.17, IleAAT_Chr_23_31055460-31055533_-_@56.72.17, IleAAT_Chr_23_31291364-31291437_+_@56.7…	0	2	0	0	0	1	1	0	0	0
tRF-17-WEPSJR5	TCGATGCCCGCATCCTC	i-tRF	AlaAGC_Chr_11_72585279-72585351_-_@55.71.17, AlaAGC_Chr_14_30458994-30459066_+_@55.71.17	0	0	0	0	1	0	0	0	0	0
tRF-17-WF9Q5JJ	TCGCATGTATGAGGCCC	i-tRF	AlaCGC_Chr_6_37118306-37118377_-_@32.48.17, AlaCGC_Chr_23_31556129-31556200_-_@32.48.17, AlaCGC_Chr_23_30164841-30164912_+_@32.48.17	0	1	0	0	0	0	0	0	0	0
tRF-17-WIR959K	TCGCTGGTTCGATTCCG	i-tRF	TyrGTA_Chr_21_44984358-44984447_+_@47.63.17, TyrGTA_Chr_10_26447367-26447456_+_@47.63.17, TyrGTA_Chr_14_30458772-30458860_+_@47.63.17, TyrGTA_Chr_11_72585702-72585790_-_@47.63.17, TyrGTA_Chr_21_44990709-44990798_+_@47.63.17, TyrGTA_Chr_21_44965004-44965093_-_@47.63.17, TyrGTA_Chr_20_32996084-32996172_+_@47.63.17, TyrGTA_Chr_10_26414624-26414713_-_@47.63.17, TyrGTA_Chr_10_26445520-26445610_+_@47.6…	0	1	0	0	0	0	0	0	0	0
tRF-17-WQQRJQ3	TCTATGCTCCCATATCT	i-tRF	SerGCT_Chr_MT_11977-12036_+_@26.42.17	0	0	0	0	0	1	0	0	0	0
tRF-17-WRRKM8N	TCTCCGGGGGCGTGGGT	i-tRF	LeuAAG_Chr_7_40319416-40319497_+_@47.63.17	0	0	0	0	1	0	0	1	1	1
tRF-17-WS7YRRL	TCTCGGTTTGGGTCCGA	i-tRF	ProTGG_Chr_15_55651375-55651446_-_@25.41.17	0	0	0	0	0	0	0	1	0	0
tRF-17-WU1M70Q	TCTGAAGGTCGTGAGTT	i-tRF	MetCAT_Chr_14_16621733-16621805_+_@39.55.17	0	1	1	1	0	0	3	1	0	0
tRF-17-WUNS56L	TCTGACTTCGGATCAGA	i-tRF	ArgTCG_Chr_23_30228672-30228744_+_@27.43.17, ArgTCG_Chr_19_56411984-56412056_+_@27.43.17, ArgTCG_Chr_20_7472320-7472392_-_@27.43.17, ArgTCG_Chr_25_26615804-26615876_+_@27.43.17, ArgTCG_Chr_25_26621030-26621102_+_@27.43.17, ArgTCG_Chr_23_31694279-31694351_-_@27.43.17, ArgTCG_Chr_23_31681248-31681320_-_@27.43.17, ArgTCG_Chr_21_20804881-20804953_+_@27.43.17, ArgTCG_Chr_1_157988436-157988508_+_@27.43…	0	0	0	1	0	0	0	0	0	0
tRF-17-WV7W6S2	TCTGCGTTGTGGCCGCA	i-tRF	HisGTG_Chr_3_21063580-21063651_+_@26.42.17, HisGTG_Chr_3_21148775-21148846_+_@26.42.17, HisGTG_Chr_3_21218714-21218785_-_@26.42.17, HisGTG_Chr_10_65234844-65234915_-_@26.42.17, HisGTG_Chr_3_21276035-21276106_-_@26.42.17, HisGTG_Chr_3_21227690-21227761_-_@26.42.17, HisGTG_Chr_3_21198328-21198399_+_@26.42.17, HisGTG_Chr_NW_020191468.1_8497-8568_+_@26.42.17, HisGTG_Chr_3_21348793-21348864_-_@26.42.1…	0	0	0	0	0	1	1	0	0	0
tRF-17-WX631NK	TCTTAGGAGTAGGTTCG	i-tRF	GlnTTG_Chr_MT_4123-4194_-_@40.56.17	0	1	0	0	1	0	0	0	0	0
tRF-17-WXHR13K	TCTTAATCCCAGGGTCG	i-tRF	LysCTT_Chr_4_75268361-75268433_-_@33.49.17, LysCTT_Chr_10_70547066-70547138_-_@33.49.17, LysCTT_Chr_21_30269857-30269929_-_@33.49.17	0	0	0	0	0	0	0	0	1	0
tRF-17-WYL1M35	TCTTGCGACCCGGGTTC	i-tRF	GlyCCC_Chr_25_546202-546272_-_@38.54.17, GlyCCC_Chr_11_68555263-68555333_-_@38.54.17, GlyCCC_Chr_NW_020191682.1_9290-9360_-_@38.54.17	0	0	0	0	0	1	0	0	0	0
tRF-17-X0SW5NK	TGAAGGTCGTGAGTTCG	i-tRF	MetCAT_Chr_14_16621733-16621805_+_@41.57.17	0	0	0	0	0	3	0	3	3	2
tRF-17-X1W4QFI	TGACCTCGTGGCGCAAT	5'-tRF	TrpCCA_Chr_19_33114203-33114274_+_@-1T.16.17, TrpCCA_Chr_19_34029010-34029081_-_@-1T.16.17	0	0	0	0	0	0	1	0	0	0
tRF-17-X4UK9P5	TGATGTAAGGTGTAGTC	i-tRF	AlaTGC_Chr_MT_5376-5444_-_@41.57.17	0	0	0	0	0	0	1	2	0	0
tRF-17-X55JK8N	TGCACGAGGCCCCGGGT	i-tRF	AlaAGC_Chr_23_30148685-30148756_-_@37.53.17, AlaAGC_Chr_1_158044572-158044644_+_@37.53.17, AlaAGC_Chr_23_30284772-30284843_+_@37.53.17, AlaAGC_Chr_23_30154990-30155061_+_@37.53.17, AlaAGC_Chr_23_30141212-30141283_-_@37.53.17, AlaAGC_Chr_23_30077774-30077845_+_@37.53.17, AlaAGC_Chr_23_30149586-30149657_+_@37.53.17, AlaAGC_Chr_23_31025905-31025976_+_@37.53.17, AlaAGC_Chr_23_30085665-30085736_+_@37.…	0	0	0	0	0	1	1	1	1	0
tRF-17-X5Q4R9L	TGCACGCGTGGGTTCGA	i-tRF	SerGCT_Chr_19_27830143-27830224_+_@51.67.17, SerGCT_Chr_23_31285574-31285655_-_@51.67.17, SerGCT_Chr_23_31281831-31281912_+_@51.67.17, SerGCT_Chr_23_31373608-31373689_-_@51.67.17, SerGCT_Chr_23_31272627-31272708_+_@51.67.17, SerGCT_Chr_23_30189527-30189608_+_@51.67.17, SerGCT_Chr_23_31275759-31275840_-_@51.67.17, SerGCT_Chr_23_31691009-31691090_+_@51.67.17, SerGCT_Chr_23_31284945-31285026_-_@51.6…	0	0	0	0	1	0	0	0	0	0
tRF-17-XEOOL4N	TGAATGACAACGATGGT	i-tRF	GluTTC_Chr_MT_14441-14509_-_@12.28.17	0	0	0	0	0	0	0	0	1	0
tRF-17-XIW282H	TGACTTCGGATCAGAAG	i-tRF	ArgTCG_Chr_19_56411984-56412056_+_@29.45.17, ArgTCG_Chr_25_26615095-26615167_+_@29.45.17, ArgTCG_Chr_1_157988436-157988508_+_@29.45.17, ArgTCG_Chr_25_26615804-26615876_+_@29.45.17, ArgTCG_Chr_25_26621030-26621102_+_@29.45.17, ArgTCG_Chr_23_30228672-30228744_+_@29.45.17, ArgTCG_Chr_23_31681248-31681320_-_@29.45.17, ArgTCG_Chr_21_20804881-20804953_+_@29.45.17, ArgTCG_Chr_23_31694279-31694351_-_@29.…	0	0	1	0	0	0	0	0	0	0
tRF-17-XK8SR9L	TGAGGTCCCGGGTTCGA	i-tRF	AlaTGC_Chr_23_30183915-30183986_+_@41.57.17, AlaAGC_Chr_23_30170753-30170824_+_@41.57.17	0	0	0	0	0	1	0	0	0	0
tRF-17-XMSL73O	TGATCGTATAGTGGTTA	i-tRF	HisGTG_Chr_3_21198328-21198399_+_@5.21.17, HisGTG_Chr_3_21218714-21218785_-_@5.21.17, HisGTG_Chr_3_21348793-21348864_-_@5.21.17, HisGTG_Chr_3_21276035-21276106_-_@5.21.17, HisGTG_Chr_10_65237111-65237182_+_@5.21.17, HisGTG_Chr_3_21227690-21227761_-_@5.21.17, HisGTG_Chr_3_21063580-21063651_+_@5.21.17, HisGTG_Chr_3_21148775-21148846_+_@5.21.17, HisGTG_Chr_10_65235579-65235650_+_@5.21.17, HisGTG_Chr…	0	4	3	3	2	6	8	3	5	12
tRF-17-XN3282H	TGATTCCGGATCAGAAG	i-tRF	ArgCCG_Chr_23_30112292-30112364_+_@29.45.17, ArgCCG_Chr_23_30073361-30073433_-_@29.45.17, ArgCCG_Chr_25_2589149-2589221_+_@29.45.17	0	0	0	0	0	0	0	1	0	0
tRF-17-XU5318L	TGCGAGAGGTAGTGGGA	i-tRF	AlaAGC_Chr_23_31433404-31433476_+_@38.54.17	0	0	0	0	0	1	0	0	0	0
tRF-17-XU53F8L	TGCGAGAGGTAGCGGGA	i-tRF	AlaAGC_Chr_14_30458994-30459066_+_@38.54.17, AlaAGC_Chr_11_72585279-72585351_-_@38.54.17	0	0	2	2	3	2	0	0	1	4
tRF-17-XW983FM	TGCGTTGTGGCCGCAGC	i-tRF	HisGTG_Chr_3_21015831-21015902_-_@28.44.17, HisGTG_Chr_3_20873154-20873225_+_@28.44.17, HisGTG_Chr_3_21218714-21218785_-_@28.44.17, HisGTG_Chr_8_29729058-29729129_+_@28.44.17, HisGTG_Chr_3_21198328-21198399_+_@28.44.17, HisGTG_Chr_10_65234844-65234915_-_@28.44.17, HisGTG_Chr_3_21276035-21276106_-_@28.44.17, HisGTG_Chr_10_65237111-65237182_+_@28.44.17, HisGTG_Chr_3_21348793-21348864_-_@28.44.17, H…	0	0	0	0	2	2	0	0	0	1
tRF-17-Y3HRL7N	TTAGTATCCCCGCCTGT	i-tRF	AspGTC_Chr_5_62676636-62676707_+_@19.35.17	0	1	2	1	0	0	1	1	0	1
tRF-17-Y5LSM1K	TTCACCGCCGCGGCCCG	i-tRF	GluTTC_Chr_3_21086134-21086205_-_@34.50.17, GluTTC_Chr_3_21317723-21317794_+_@34.50.17, GluTTC_Chr_3_21204594-21204665_+_@34.50.17, GluTTC_Chr_3_21113479-21113550_-_@34.50.17, GluTTC_Chr_3_21212531-21212602_-_@34.50.17, GluTTC_Chr_3_20897689-20897760_-_@34.50.17, GluTTC_Chr_3_20890034-20890105_+_@34.50.17	0	1	0	0	0	0	0	0	3	0
tRF-17-Y8HPDEP	TTCGGATCAGAAGATTG	i-tRF	ArgTCG_Chr_1_157988436-157988508_+_@33.49.17, ArgTCG_Chr_20_7472320-7472392_-_@33.49.17, ArgTCG_Chr_23_31681248-31681320_-_@33.49.17, ArgTCG_Chr_21_20804881-20804953_+_@33.49.17, ArgTCG_Chr_23_31694279-31694351_-_@33.49.17, ArgTCG_Chr_19_56411984-56412056_+_@33.49.17, ArgTCG_Chr_23_30228672-30228744_+_@33.49.17	0	0	0	0	0	0	0	0	0	1
tRF-17-Y8WP8UF	TTCGGTCTAGTCCGAAA	i-tRF	GlyTCC_Chr_MT_9754-9822_+_@46.62.17	0	0	0	0	0	0	0	0	0	1
tRF-17-YB6LS3Q	TTAAAGGATAGTAGTTT	i-tRF	LeuTAG_Chr_MT_12038-12108_+_@5.21.17	0	0	0	0	0	0	0	0	1	0
tRF-17-YDKBP0M	TTAACCCAAAGCAAGGC	i-tRF	PheGAA_Chr_MT_364-430_+_@12.28.17	0	0	0	1	1	0	0	1	0	0
tRF-17-YDU0ZSP	TTAACTAAAGTTTCGTG	i-tRF	AsnGTT_Chr_MT_5446-5518_-_@35.51.17	0	0	0	1	0	0	0	0	0	0
tRF-17-YEKPRSP	TTAATCCCAGGGTCGTG	i-tRF	LysCTT_Chr_4_75268361-75268433_-_@35.51.17, LysCTT_Chr_21_30269857-30269929_-_@35.51.17, LysCTT_Chr_10_70547066-70547138_-_@35.51.17	0	1	0	0	0	0	0	0	0	0
tRF-17-YF1UDM3	TTACAAGTGAAAGTCCT	i-tRF	AspGTC_Chr_MT_7304-7372_+_@43.59.17	0	1	0	1	1	0	0	1	3	3
tRF-17-YKWIR9L	TTAGGTCGCTGGTTCGA	i-tRF	TyrGTA_Chr_20_32996084-32996172_+_@42.58.17, TyrGTA_Chr_10_26445520-26445610_+_@42.58.17, TyrGTA_Chr_10_26447367-26447456_+_@42.58.17, TyrGTA_Chr_23_31542987-31543078_-_@42.58.17, TyrGTA_Chr_10_26414624-26414713_-_@42.58.17, TyrGTA_Chr_10_26442752-26442841_+_@42.58.17, TyrGTA_Chr_21_44984358-44984447_+_@42.58.17, TyrGTA_Chr_10_26442083-26442172_+_@42.58.17, TyrGTA_Chr_14_30458772-30458860_+_@42.5…	0	0	0	0	1	0	0	0	0	0
tRF-17-YMEMXZO	TTATCACGTCTGCTTTA	i-tRF	ValTAC_Chr_X_124770762-124770834_+_@19.35.17, ValTAC_Chr_15_82766873-82766945_-_@19.35.17	0	0	1	1	0	0	0	0	1	0
tRF-17-YO1N3KQ	TTCAAAGGTTCCGGGTT	i-tRF	ArgTCT_Chr_3_49636867-49636951_-_@39.55.17	0	3	1	0	0	0	1	2	1	0
tRF-17-YOHR6HH	TTCAAATCCCGGACGAG	i-tRF	ProAGG_Chr_25_2621896-2621967_+_@53.69.17, ProAGG_Chr_25_2601567-2601638_+_@53.69.17, ProTGG_Chr_25_2623641-2623712_+_@53.69.17, ProTGG_Chr_25_2621041-2621112_+_@53.69.17, ProAGG_Chr_25_2605484-2605555_-_@53.69.17, ProCGG_Chr_3_1004082-1004153_-_@53.69.17, ProTGG_Chr_25_2598642-2598713_+_@53.69.17, ProTGG_Chr_15_55651375-55651446_-_@53.69.17, ProAGG_Chr_23_31554422-31554493_-_@53.69.17, ProAGG_Ch…	0	0	0	0	0	0	0	1	0	0
tRF-17-YOHSRVJ	TTCAAATCCGGGTGCCC	i-tRF	CysGCA_Chr_19_39659156-39659227_-_@53.69.17, CysGCA_Chr_4_112732476-112732547_+_@53.69.17, CysGCA_Chr_4_112413369-112413440_-_@53.69.17, CysGCA_Chr_19_39659890-39659961_-_@53.69.17, CysGCA_Chr_4_112550397-112550468_-_@53.69.17, CysGCA_Chr_12_30287485-30287556_+_@53.69.17, CysGCA_Chr_19_39451752-39451823_+_@53.69.17, CysGCA_Chr_19_39453812-39453883_-_@53.69.17, CysGCA_Chr_28_5864091-5864162_+_@53.…	0	0	0	0	0	0	0	1	0	0
tRF-17-YOS5S84	TTCAAGTCACGTCGGGG	i-tRF	TrpCCA_Chr_19_34029010-34029081_-_@53.69.17	0	0	1	0	0	0	0	0	0	0
tRF-17-YRH4SXM	TTCCCATATGGTCTAGC	5'-tRF	GluTTC_Chr_2_1313370-1313441_-_@-1T.16.17, GluTTC_Chr_12_11276302-11276373_-_@-1T.16.17	0	1	0	0	0	0	0	0	0	0
tRF-17-YRL51NK	TTCCCCGCACAGGTTCG	i-tRF	SerCGA_Chr_5_57140090-57140171_-_@50.66.17	0	0	0	0	0	0	0	1	0	1
tRF-17-YS56O2Q	TTCCGGATCAGAAGATT	i-tRF	ArgCCG_Chr_25_2589149-2589221_+_@32.48.17, ArgCCG_Chr_23_30112292-30112364_+_@32.48.17, ArgCCG_Chr_23_30073361-30073433_-_@32.48.17	0	1	0	0	0	0	1	0	0	1
tRF-17-YSR95MJ	TTCCGGGTTCGAGTCCC	i-tRF	ArgTCT_Chr_3_49636867-49636951_-_@47.63.17, ArgTCT_Chr_3_10590598-10590671_+_@48.64.17	0	2	0	0	0	1	1	0	0	0
tRF-17-YU4QVEO	TTCGACTCATTAGATTA	i-tRF	ArgTCG_Chr_MT_10170-10238_+_@31.47.17	0	0	0	0	0	1	0	0	0	0
tRF-17-YU89Q84	TTCGATCCTCGCTGGGG	i-tRF	ThrTGT_Chr_16_26005834-26005906_+_@54.70.17	0	1	0	0	0	0	0	0	0	0
tRF-17-YU8R6Q3	TTCGATCCCCGGCATCT	i-tRF	AlaTGC_Chr_23_30183915-30183986_+_@53.69.17, AlaCGC_Chr_6_37118306-37118377_-_@53.69.17, AlaCGC_Chr_23_30164841-30164912_+_@53.69.17, AlaTGC_Chr_23_30179834-30179905_-_@53.69.17, AlaTGC_Chr_7_40344975-40345046_+_@53.69.17, AlaTGC_Chr_17_50880741-50880812_+_@53.69.17, AlaCGC_Chr_23_31556129-31556200_-_@53.69.17, AlaTGC_Chr_23_30125517-30125588_-_@53.69.17	0	0	0	0	0	0	0	0	1	0
tRF-17-YU8RSH4	TTCGATCCCCGTACGGG	i-tRF	IleAAT_Chr_23_31340083-31340156_+_@55.71.17, IleAAT_Chr_23_31041584-31041657_-_@55.71.17, IleAAT_Chr_23_31269709-31269782_-_@55.71.17, IleAAT_Chr_23_31277791-31277864_+_@55.71.17, IleAAT_Chr_23_31291364-31291437_+_@55.71.17, IleAAT_Chr_23_31254033-31254106_+_@55.71.17, IleAAT_Chr_21_67103861-67103934_+_@55.71.17, IleAAT_Chr_23_31039841-31039914_-_@55.71.17, IleAAT_Chr_23_31555582-31555655_-_@55.7…	0	0	1	0	0	0	0	1	0	0
tRF-17-YUBS68F	TTCGAAACCGGGCGGAA	i-tRF	ValCAC_Chr_3_21086725-21086797_-_@54.70.17, ValCAC_Chr_3_20957584-20957656_+_@54.70.17, ValTAC_Chr_23_31301252-31301324_-_@54.70.17, ValTAC_Chr_3_20947989-20948061_+_@54.70.17, ValAAC_Chr_23_31050910-31050982_+_@54.70.17, ValCAC_Chr_7_40358343-40358415_-_@54.70.17, ValTAC_Chr_3_20978865-20978937_+_@54.70.17, ValCAC_Chr_23_31573432-31573504_-_@54.70.17, ValCAC_Chr_23_31334996-31335068_-_@54.70.17,…	0	1	0	0	0	0	0	0	0	0
tRF-17-YUH5S84	TTCGAATCACGTCGGGG	i-tRF	TrpCCA_Chr_5_62677335-62677406_+_@53.69.17	0	0	0	0	0	1	0	0	0	0
tRF-17-YUH7PU3	TTCGAATCCTGCCGACT	i-tRF	SerAGA_Chr_23_31110602-31110683_+_@63.79.17, SerAGA_Chr_23_31124825-31124906_-_@63.79.17, SerTGA_Chr_23_31141547-31141628_+_@63.79.17, SerAGA_Chr_23_31119332-31119413_+_@63.79.17, SerAGA_Chr_14_69054767-69054848_+_@63.79.17, SerAGA_Chr_19_27851584-27851665_-_@63.79.17, SerAGA_Chr_23_31678541-31678622_-_@63.79.17, SerGGA_Chr_X_14853991-14854072_+_@63.79.17, SerAGA_Chr_23_31158022-31158103_-_@63.79…	0	0	0	0	4	0	2	2	0	0
tRF-17-YUHRH7K	TTCGAATCCCATCCTCG	i-tRF	SerGCT_Chr_23_31282460-31282541_+_@63.79.17, SerGCT_Chr_19_27830143-27830224_+_@63.79.17, SerGCT_Chr_10_36178992-36179073_-_@63.79.17, SerGCT_Chr_23_31275759-31275840_-_@63.79.17, SerGCT_Chr_23_31281831-31281912_+_@63.79.17, SerGCT_Chr_23_31285574-31285655_-_@63.79.17, SerGCT_Chr_23_31284945-31285026_-_@63.79.17, SerGCT_Chr_23_30485808-30485889_-_@63.79.17, SerGCT_Chr_23_31276395-31276477_-_@64.8…	0	0	0	0	0	0	0	1	0	0
tRF-17-YUPRSH4	TTCGAGCCCCGTACGGG	i-tRF	IleAAT_Chr_19_27830911-27830984_+_@55.71.17	0	0	0	0	0	0	0	0	0	1
tRF-17-YUSR68H	TTCGAGTCCCGGCGGAG	i-tRF	ArgTCT_Chr_3_49636867-49636951_-_@54.70.17	0	1	0	0	0	0	0	0	0	1
tRF-17-YUSRYW4	TTCGAGTCCCTTCGTGG	i-tRF	ArgCCG_Chr_25_2589149-2589221_+_@54.70.17, ArgCCG_Chr_23_30073361-30073433_-_@54.70.17, ArgTCG_Chr_19_56411984-56412056_+_@54.70.17, ArgCCG_Chr_23_30112292-30112364_+_@54.70.17, ArgTCG_Chr_20_7472320-7472392_-_@54.70.17	0	1	0	0	0	2	0	0	1	0
tRF-17-YUY7H35	TTCGATTCCTATAGTTC	i-tRF	GlnTTG_Chr_MT_4123-4194_-_@53.69.17	0	0	0	0	0	0	0	0	0	1
tRF-17-YUYRRHM	TTCGATTCCCGGGCGGC	i-tRF	GlyCCC_Chr_25_546202-546272_-_@52.68.17, GlyCCC_Chr_11_68555263-68555333_-_@52.68.17	0	0	0	0	0	1	0	2	0	0
tRF-17-YXR9O93	TTCTAGGTTCGACTCCT	i-tRF	ArgACG_Chr_22_53626359-53626431_+_@47.63.17, ArgACG_Chr_23_31292086-31292158_-_@47.63.17, ArgACG_Chr_23_31053877-31053949_+_@47.63.17, ArgACG_Chr_23_31268990-31269062_+_@47.63.17, ArgACG_Chr_23_31328208-31328280_-_@47.63.17	0	0	1	0	0	0	1	0	0	0
tRF-17-YXX9KL5	TTCTATGCTCCCATATC	i-tRF	SerGCT_Chr_MT_11977-12036_+_@25.41.17	0	1	0	0	0	0	0	0	0	0
tRF-17-YYS9LE4	TTCTGGTCTCCGAATGG	i-tRF	LeuCAA_Chr_23_31084667-31084774_-_@39.55.17, LeuCAA_Chr_23_31082112-31082218_+_@39.55.17, LeuCAA_Chr_7_42660399-42660504_+_@39.55.17	0	0	0	0	0	0	0	0	1	0
tRF-17-YYS9MQ4	TTCTGGTCTCCGTATGG	i-tRF	LeuCAA_Chr_23_30067060-30067165_+_@39.55.17	0	0	0	0	0	0	0	0	0	1
tRF-17-YYSRLE4	TTCTGGTCCCCGAATGG	i-tRF	LeuCAA_Chr_23_30037897-30038007_-_@39.55.17	0	0	0	1	0	0	0	0	0	0
tRF-17-Z0F6V55	TTGAGAGCCATATACTC	i-tRF	LysTTT_Chr_MT_8061-8127_+_@41.57.17	0	0	0	0	1	0	1	1	0	0
tRF-17-Z26WRNK	TTGGAGGCGTGGGTTCG	i-tRF	LeuCAA_Chr_23_31099721-31099827_+_@52.68.17	0	0	1	0	0	0	0	0	0	0
tRF-17-Z2YZ10O	TTGGATTCTTAGGAGTA	i-tRF	GlnTTG_Chr_MT_4123-4194_-_@34.50.17	0	0	0	0	0	0	0	1	0	1
tRF-17-ZES07LN	TTGATGTAAGGTGTAGT	i-tRF	AlaTGC_Chr_MT_5376-5444_-_@40.56.17	0	0	0	0	0	0	1	0	0	0
tRF-17-ZESJYDJ	TTGATGTAGCTTAACCC	5'-tRF	PheGAA_Chr_MT_364-430_+_@2.18.17	0	1	0	0	0	0	0	0	0	0
tRF-17-ZK79KVM	TTGGGGTTTCCCCGCGC	i-tRF	SerAGA_Chr_23_31119332-31119413_+_@43.59.17, SerAGA_Chr_19_49195498-49195579_-_@43.59.17, SerAGA_Chr_18_35387156-35387237_+_@43.59.17, SerTGA_Chr_23_31141547-31141628_+_@43.59.17	0	1	0	0	0	0	0	0	0	0
tRF-17-ZKF5O2N	TTGGGAGCACGAAGAGT	i-tRF	GlnTTG_Chr_MT_4123-4194_-_@16.32.17	0	0	0	0	0	0	1	0	0	0
tRF-17-ZKRYI3L	TTGGGGGTTGATGGTGA	i-tRF	ProTGG_Chr_MT_15726-15791_-_@30.46.17	0	0	0	0	1	0	0	0	0	0
tRF-17-ZQ3NR7O	TTTATCCGTTGGTCTTA	i-tRF	LeuTAG_Chr_MT_12038-12108_+_@19.35.17	0	0	0	1	0	0	0	0	0	1
tRF-17-ZQH7M8N	TTTATATCCTCGTGGGT	i-tRF	LeuTAA_Chr_15_82767678-82767760_+_@48.64.17	0	1	0	0	1	1	1	2	1	0
tRF-17-ZSE6Y2Q	TTTCGACTCATTAGATT	i-tRF	ArgTCG_Chr_MT_10170-10238_+_@30.46.17	0	0	0	0	1	0	0	0	0	0
tRF-18-06DF1FDP	ACCCAAAGCAAGGCACTG	i-tRF	PheGAA_Chr_MT_364-430_+_@15.32.18	0	2	5	2	3	0	5	3	2	4
tRF-18-08583004	ACCGGGATGGCCGAGTGG	5'-tRF	LeuTAA_Chr_23_31249557-31249639_-_@1.18.18, LeuTAA_Chr_23_31026539-31026621_+_@1.18.18	0	0	1	0	0	0	0	0	0	0
tRF-18-0KFMNK05	ACAGGAGATCCTGGGTTC	i-tRF	ThrAGT_Chr_X_135105579-135105649_-_@37.54.18, ThrAGT_Chr_19_27777989-27778062_-_@40.57.18, ThrAGT_Chr_3_97949989-97950062_-_@40.57.18, ThrAGT_Chr_23_31257404-31257477_+_@40.57.18, ThrCGT_Chr_23_30176833-30176906_+_@40.57.18, ThrAGT_Chr_23_31303618-31303691_-_@40.57.18, ThrCGT_Chr_23_30285345-30285418_+_@40.57.18, ThrAGT_Chr_18_43596311-43596384_+_@40.57.18, ThrCGT_Chr_1_158045146-158045219_+_@40.…	0	1	0	0	0	0	1	2	0	2
tRF-18-0KYUS70D	ACAGGTTCGAGTCCTGTC	i-tRF	ArgTCG_Chr_25_26615804-26615876_+_@49.66.18, ArgTCG_Chr_25_26621030-26621102_+_@49.66.18	0	1	0	0	0	0	0	0	0	0
tRF-18-0PF05BDF	ACCAGAGAAGGAGAACAA	i-tRF	ThrTGT_Chr_MT_15658-15726_+_@35.52.18	0	0	0	2	0	0	0	0	2	1
tRF-18-0PRMQ005	ACCAGGGGTCGCGAGTTC	i-tRF	ThrTGT_Chr_10_26468186-26468258_+_@39.56.18, ThrTGT_Chr_10_26416285-26416357_-_@39.56.18, ThrTGT_Chr_10_26481746-26481818_+_@39.56.18, ThrTGT_Chr_16_26005834-26005906_+_@39.56.18, ThrTGT_Chr_7_40324271-40324343_-_@39.56.18	0	0	0	0	1	0	0	1	0	0
tRF-18-0ROB9Y0E	ACCCCGAAAATGTTGGTT	i-tRF	MetCAT_Chr_MT_4197-4265_+_@34.51.18	0	0	1	0	0	0	0	0	0	0
tRF-18-13Q01MDK	AGGGTGCGAGAGGTCCCG	i-tRF	ProAGG_Chr_10_26484896-26484967_+_@33.50.18, ProAGG_Chr_25_2631597-2631668_+_@33.50.18, ProAGG_Chr_25_2626811-2626882_+_@33.50.18, ProAGG_Chr_3_1003350-1003421_+_@33.50.18, ProAGG_Chr_4_92756488-92756559_+_@33.50.18, ProAGG_Chr_23_31554422-31554493_-_@33.50.18, ProAGG_Chr_10_26482156-26482227_+_@33.50.18, ProAGG_Chr_25_2605484-2605555_-_@33.50.18, ProAGG_Chr_25_2624494-2624565_+_@33.50.18, ProAGG…	0	0	0	0	1	0	0	0	0	0
tRF-18-13W0870K	AGGGTTCGAGTCCCTTCG	i-tRF	ArgCCG_Chr_25_2589149-2589221_+_@50.67.18, ArgTCG_Chr_20_7472320-7472392_-_@50.67.18, ArgCCG_Chr_23_30112292-30112364_+_@50.67.18, ArgTCG_Chr_19_56411984-56412056_+_@50.67.18, ArgCCG_Chr_23_30073361-30073433_-_@50.67.18	0	0	0	0	0	0	0	0	0	3
tRF-18-18LPMBD8	AGTGGCGCAGCGGAAGCG	i-tRF	iMetCAT_Chr_23_30944121-30944192_+_@6.23.18, iMetCAT_Chr_18_54662068-54662139_-_@6.23.18, iMetCAT_Chr_3_16711608-16711679_-_@6.23.18, iMetCAT_Chr_7_7516034-7516105_-_@6.23.18, iMetCAT_Chr_23_31687054-31687125_+_@6.23.18, iMetCAT_Chr_23_31234924-31234995_+_@6.23.18, iMetCAT_Chr_23_31019522-31019593_-_@6.23.18, iMetCAT_Chr_23_31121523-31121594_-_@6.23.18, iMetCAT_Chr_12_21711736-21711807_-_@6.23.18…	0	2	1	1	1	2	2	2	0	4
tRF-18-18V0JZD7	AGTGGTAGAGCATTTGAT	i-tRF	CysGCA_Chr_28_5864091-5864162_+_@14.31.18	0	0	0	0	0	1	0	0	0	0
tRF-18-18V0L7DW	AGTGGTAGAGCGCCTGCT	i-tRF	AlaTGC_Chr_23_30179834-30179905_-_@14.31.18	0	0	0	0	0	0	0	0	2	0
tRF-18-18V0LVDW	AGTGGTAGAGCGCGCGCT	i-tRF	AlaCGC_Chr_2_39839750-39839821_-_@14.31.18	0	0	0	0	0	1	0	0	0	0
tRF-18-18V0LWDW	AGTGGTAGAGCGCGTGCT	i-tRF	AlaAGC_Chr_23_30186336-30186407_-_@14.31.18, AlaAGC_Chr_23_30085665-30085736_+_@14.31.18, AlaAGC_Chr_1_158044572-158044644_+_@14.31.18, AlaAGC_Chr_23_30141212-30141283_-_@14.31.18, AlaAGC_Chr_23_30284772-30284843_+_@14.31.18, AlaAGC_Chr_23_30149586-30149657_+_@14.31.18, AlaCGC_Chr_23_30121277-30121348_-_@14.31.18, AlaAGC_Chr_23_30077774-30077845_+_@14.31.18, AlaAGC_Chr_23_30116515-30116586_+_@14.…	0	1	0	1	0	0	0	0	0	0
tRF-18-18Y0QNDX	AGTGGTTAAGGCGTTGGA	i-tRF	LeuTAA_Chr_23_31249557-31249639_-_@14.31.18, LeuTAA_Chr_23_31321927-31322009_+_@14.31.18, LeuTAA_Chr_23_31026539-31026621_+_@14.31.18, LeuTAA_Chr_15_82767678-82767760_+_@14.31.18, SerCGA_Chr_23_31329477-31329558_-_@14.31.18, LeuTAA_Chr_9_81592121-81592203_+_@14.31.18, SerCGA_Chr_23_31052632-31052713_+_@14.31.18, SerCGA_Chr_19_27777475-27777556_-_@14.31.18, SerCGA_Chr_5_57140090-57140171_-_@14.31.…	0	0	0	0	0	0	1	0	0	0
tRF-18-18Y3HRDM	AGTGGTTAGTATCCCCGC	i-tRF	AspGTC_Chr_5_62676636-62676707_+_@14.31.18	0	0	0	0	0	0	0	1	0	0
tRF-18-18YJ0M0M	AGTGGTTAGCACATCTGC	i-tRF	ValTAC_Chr_23_31347498-31347570_+_@14.31.18	0	1	0	0	1	0	1	1	0	0
tRF-18-195R8FD4	AGTTCGATCCTCACACGG	i-tRF	MetCAT_Chr_14_16621733-16621805_+_@52.69.18	0	0	0	0	0	0	0	0	0	1
tRF-18-19O182DY	AGTTCGAACCTCAGAGGG	i-tRF	MetCAT_Chr_23_30031918-30031990_-_@52.69.18, MetCAT_Chr_23_31006134-31006206_-_@52.69.18, MetCAT_Chr_23_30026656-30026728_+_@52.69.18	0	0	0	0	0	0	0	0	0	1
tRF-18-1E1PZQDK	AGGATAGTAGTTTATCCG	i-tRF	LeuTAG_Chr_MT_12038-12108_+_@9.26.18	0	1	0	1	0	0	1	0	0	0
tRF-18-1H93WB0J	AGGCGTGGGTTCGAATCC	i-tRF	LeuCAA_Chr_23_30067060-30067165_+_@56.73.18, LeuCAG_Chr_18_25307956-25308038_-_@55.72.18, LeuCAA_Chr_7_42660399-42660504_+_@56.73.18, LeuCAG_Chr_NW_020190592.1_3121-3203_+_@55.72.18, LeuTAG_Chr_10_26437164-26437245_+_@54.71.18, LeuCAG_Chr_23_31582637-31582719_-_@55.72.18, LeuCAG_Chr_NW_020190592.1_22122-22204_+_@55.72.18, LeuCAA_Chr_23_31084667-31084774_-_@56.73.18, LeuCAA_Chr_23_31082112-3108221…	0	0	0	0	0	0	0	0	0	1
tRF-18-1IK3JZDL	AGGCTCCAGTCATTTCGA	i-tRF	LeuTAG_Chr_25_19870711-19870792_-_@36.53.18	0	0	0	0	0	0	0	0	0	1
tRF-18-1KWH196	AGGGGTCGCGAGTTCAAA	i-tRF	ThrTGT_Chr_7_40324271-40324343_-_@42.59.18, ThrTGT_Chr_10_26416285-26416357_-_@42.59.18, ThrTGT_Chr_10_26468186-26468258_+_@42.59.18, ThrTGT_Chr_10_26481746-26481818_+_@42.59.18	0	0	0	0	0	0	0	1	0	0
tRF-18-1M3KYODD	AGGTCCCGGGTTCAAATC	i-tRF	ProAGG_Chr_25_2624494-2624565_+_@43.60.18, ProAGG_Chr_25_2601567-2601638_+_@43.60.18, ProAGG_Chr_25_2626811-2626882_+_@43.60.18, ProCGG_Chr_25_2614114-2614185_+_@43.60.18, ProAGG_Chr_10_26482156-26482227_+_@43.60.18, ProTGG_Chr_25_2628848-2628919_+_@43.60.18, ProAGG_Chr_25_2605484-2605555_-_@43.60.18, ProTGG_Chr_25_2598642-2598713_+_@43.60.18, ProAGG_Chr_25_2634588-2634659_+_@43.60.18, ProCGG_Chr…	0	0	0	0	0	0	0	0	0	1
tRF-18-1MNKYUDV	AGGTCCTGGGTTCGAGCC	i-tRF	ValTAC_Chr_X_124770762-124770834_+_@44.61.18, ValTAC_Chr_15_82766873-82766945_-_@44.61.18	0	0	0	0	0	0	0	0	0	1
tRF-18-1MQ8YUDD	AGGTCGCTGGTTCGAATC	i-tRF	TyrGTA_Chr_23_31535252-31535341_-_@44.61.18, TyrGTA_Chr_1_97560692-97560781_-_@44.61.18, TyrGTA_Chr_23_31542987-31543078_-_@44.61.18, TyrGTA_Chr_23_31535660-31535749_-_@44.61.18	0	0	0	0	0	1	0	0	0	0
tRF-18-1MQKYU0J	AGGTCGCGGGTTCGATCC	i-tRF	IleAAT_Chr_19_27852162-27852235_-_@45.62.18, IleAAT_Chr_23_31041584-31041657_-_@45.62.18, IleAAT_Chr_23_31277791-31277864_+_@45.62.18, IleAAT_Chr_23_31289622-31289695_-_@45.62.18, IleAAT_Chr_23_31291364-31291437_+_@45.62.18, IleAAT_Chr_23_31039841-31039914_-_@45.62.18, IleAAT_Chr_23_31254033-31254106_+_@45.62.18, IleAAT_Chr_23_31306987-31307060_-_@45.62.18, IleAAT_Chr_23_31723652-31723725_+_@45.6…	0	0	0	0	0	0	0	0	0	1
tRF-18-1MQKYUDV	AGGTCGCGGGTTCGAGCC	i-tRF	IleAAT_Chr_19_27830911-27830984_+_@45.62.18	0	0	0	0	0	0	0	1	0	0
tRF-18-1NL33VDM	AGGTTCGAGTCCTGCCGC	i-tRF	ArgTCG_Chr_21_20804881-20804953_+_@51.68.18	0	0	0	0	0	0	0	2	0	0
tRF-18-1NLE3V02	AGGTTCGAATCCTGCTCA	i-tRF	SerCGA_Chr_19_27777475-27777556_-_@60.77.18	0	1	0	0	0	0	0	0	0	0
tRF-18-1NLE3W0K	AGGTTCGAATCCTGTTCG	i-tRF	SerCGA_Chr_5_57140090-57140171_-_@60.77.18	0	1	0	0	0	0	0	0	1	0
tRF-18-1NLI38DP	AGGTTCGACTCCTGGCTG	i-tRF	ArgACG_Chr_23_31053877-31053949_+_@51.68.18, ArgACG_Chr_23_31574309-31574381_-_@51.68.18, ArgACG_Chr_23_31410999-31411071_+_@51.68.18, ArgACG_Chr_22_53626359-53626431_+_@51.68.18, ArgACG_Chr_10_21915554-21915626_-_@51.68.18, ArgACG_Chr_23_31292086-31292158_-_@51.68.18, ArgACG_Chr_23_31268990-31269062_+_@51.68.18, ArgACG_Chr_23_31678147-31678219_-_@51.68.18, ArgACG_Chr_23_31328208-31328280_-_@51.6…	0	0	0	0	1	0	0	0	0	1
tRF-18-1NQ4YO0D	AGGTTGCGTGTTCAAGTC	i-tRF	TrpCCA_Chr_19_34029010-34029081_-_@43.60.18, TrpCCA_Chr_19_33114203-33114274_+_@43.60.18	0	0	0	0	0	0	0	0	0	1
tRF-18-1PYMEZDM	AGTAGTTATCACTTTCGC	i-tRF	ValCAC_Chr_29_27327432-27327504_-_@14.31.18	0	0	0	0	0	0	1	0	0	0
tRF-18-1PZQ3NDZ	AGTAGTTTATCCGTTGGT	i-tRF	LeuTAG_Chr_MT_12038-12108_+_@14.31.18	0	1	2	6	7	5	3	6	2	5
tRF-18-1W188M8	AGTGTAGTGGTCATCACG	i-tRF	ValAAC_Chr_23_31432884-31432956_+_@9.26.18	0	0	0	2	0	0	0	0	0	1
tRF-18-1WF8YM8	AGTGTAGCGGTTATCACG	i-tRF	ValTAC_Chr_15_82766873-82766945_-_@9.26.18	0	0	0	0	0	0	1	0	0	0
tRF-18-1X5EX2DV	AGTTAGAGATTGAGAGCC	i-tRF	LysTTT_Chr_MT_8061-8127_+_@32.49.18	0	1	2	2	4	0	3	7	4	5
tRF-18-1XS2PMX	AGTTAGTAGAGCATCAGA	i-tRF	LysTTT_Chr_1_157962896-157962968_-_@14.31.18, LysTTT_Chr_23_30202993-30203065_-_@14.31.18	0	1	0	0	0	0	0	0	0	0
tRF-18-1Z01VBDR	AGTTTACACCTAGAAGAC	i-tRF	ValTAC_Chr_MT_1386-1452_+_@27.44.18	0	1	0	0	0	0	0	2	0	0
tRF-18-1ZHSZ3DQ	AGTTTATCCGTTGGTCTT	i-tRF	LeuTAG_Chr_MT_12038-12108_+_@17.34.18	0	0	0	0	0	0	0	1	0	0
tRF-18-1ZM8R4DS	AGTTTCGTGGGGGTGGAG	i-tRF	AsnGTT_Chr_MT_5446-5518_-_@43.60.18	0	2	1	1	1	0	1	0	1	2
tRF-18-20JR1ZU	CAAAGCATCCAGTTTACA	i-tRF	ValTAC_Chr_MT_1386-1452_+_@17.34.18	0	0	1	0	1	0	0	0	0	0
tRF-18-232WMK02	CAAGTCACGTCGGGGTCA	i-tRF	TrpCCA_Chr_19_34029010-34029081_-_@55.72.18	0	0	0	0	0	1	0	1	0	0
tRF-18-23O08Y01	CAAGTGAAAGTCCTGTAC	i-tRF	AspGTC_Chr_MT_7304-7372_+_@46.63.18	0	0	0	1	1	1	2	2	2	2
tRF-18-24SJQM0L	CAATGGTAGCGCGTCTGA	i-tRF	TrpCCA_Chr_19_33114203-33114274_+_@13.30.18, TrpCCA_Chr_19_34029010-34029081_-_@13.30.18	0	0	0	0	0	0	0	1	0	0
tRF-18-29VDWUDD	CACTCTAGACTCTGAATC	i-tRF	GlnCTG_Chr_26_7301817-7301888_-_@23.40.18	0	0	0	1	0	0	0	0	0	0
tRF-18-2E489BD3	CAAATCTCGGTGGAACCT	i-tRF	GlnCTG_Chr_23_30037406-30037477_+_@55.72.18, GlnCTG_Chr_23_31135564-31135635_-_@55.72.18, GlnCTG_Chr_19_27761705-27761776_+_@55.72.18, GlnCTG_Chr_10_12743209-12743280_-_@55.72.18	0	1	1	0	0	1	0	1	0	1
tRF-18-2E4V9KD3	CAAATCTCGCTGGGGCCT	i-tRF	ThrTGT_Chr_10_26481746-26481818_+_@56.73.18, ThrTGT_Chr_7_40324271-40324343_-_@56.73.18, ThrTGT_Chr_10_26468186-26468258_+_@56.73.18, ThrTGT_Chr_10_26416285-26416357_-_@56.73.18	0	0	0	0	0	1	0	0	0	0
tRF-18-2EK8E0DJ	CAAATCCCGGACGAGCCC	i-tRF	ProTGG_Chr_25_2625955-2626026_+_@55.72.18, ProTGG_Chr_10_26413416-26413487_-_@55.72.18, ProCGG_Chr_25_2614114-2614185_+_@55.72.18, ProTGG_Chr_25_2628848-2628919_+_@55.72.18, ProAGG_Chr_10_26484896-26484967_+_@55.72.18, ProAGG_Chr_25_2631597-2631668_+_@55.72.18, ProAGG_Chr_25_2626811-2626882_+_@55.72.18, ProAGG_Chr_3_1003350-1003421_+_@55.72.18, ProAGG_Chr_4_92756488-92756559_+_@55.72.18, ProAGG_C…	0	0	1	2	1	0	1	0	2	2
tRF-18-2ERPFV0K	CAAATGGTAGAGCGCTCG	i-tRF	AlaAGC_Chr_14_30458994-30459066_+_@13.30.18, AlaAGC_Chr_11_72585279-72585351_-_@13.30.18, AlaAGC_Chr_23_31433404-31433476_+_@13.30.18, AlaAGC_Chr_23_31539124-31539196_+_@13.30.18	0	0	0	0	0	1	0	0	0	0
tRF-18-2J1Y0SDZ	CAAGCAGTTGACCCGGGT	i-tRF	GlyTCC_Chr_6_73540827-73540898_+_@36.53.18, GlyTCC_Chr_3_8024754-8024825_-_@36.53.18, GlyTCC_Chr_NW_020190592.1_20654-20725_-_@36.53.18, GlyTCC_Chr_NW_020190592.1_1649-1720_-_@36.53.18, GlyTCC_Chr_NW_020190592.1_30154-30225_-_@36.53.18, GlyTCC_Chr_19_27846569-27846640_+_@36.53.18, GlyTCC_Chr_3_21349675-21349746_-_@36.53.18, GlyTCC_Chr_7_19428535-19428606_-_@36.53.18, GlyTCC_Chr_NW_020190592.1_111…	0	1	0	1	0	0	1	2	0	2
tRF-18-2MFX79DZ	CAATCAGCTAGTTTCGGT	i-tRF	GlyTCC_Chr_MT_9754-9822_+_@34.51.18	0	0	0	1	0	0	0	0	0	0
tRF-18-2N5WD30B	CAATTGATGTAAGGTGTA	i-tRF	AlaTGC_Chr_MT_5376-5444_-_@37.54.18	0	0	0	0	0	0	2	0	0	0
tRF-18-2NUZD9DP	CAATTTACTTAATTCCTG	i-tRF	TrpTCA_Chr_MT_5308-5374_+_@50.67.18	0	0	0	0	0	1	0	1	0	0
tRF-18-2QR7F80O	CACATGGTCTAGCGGTTA	i-tRF	GluTTC_Chr_2_128295086-128295157_-_@4.21.18, GluTTC_Chr_12_15097784-15097855_-_@4.21.18, GluTTC_Chr_21_3228261-3228332_-_@4.21.18	0	1	0	0	0	0	0	0	0	0
tRF-18-2V7KYUDD	CACGCGTGGGTTCGAATC	i-tRF	SerGCT_Chr_23_30485808-30485889_-_@53.70.18, SerGCT_Chr_29_44399824-44399905_+_@53.70.18, SerGCT_Chr_19_27830143-27830224_+_@53.70.18, SerGCT_Chr_23_31691009-31691090_+_@53.70.18, SerGCT_Chr_23_31284945-31285026_-_@53.70.18, SerGCT_Chr_23_31389424-31389505_-_@53.70.18, SerGCT_Chr_23_31275759-31275840_-_@53.70.18, SerGCT_Chr_13_78032434-78032515_-_@53.70.18, SerGCT_Chr_10_36178992-36179073_-_@53.7…	0	0	0	0	0	0	0	0	0	1
tRF-18-2VR00UDZ	CACGCGGGAGACCGAGGT	i-tRF	AspGTC_Chr_10_17951297-17951368_+_@36.53.18	0	0	0	0	0	0	1	0	0	0
tRF-18-2XF04L0H	CACTAAGAAGCTATATAG	5'-tRF	LysTTT_Chr_MT_8061-8127_+_@1.18.18	0	0	0	2	0	1	0	0	1	3
tRF-18-307SIRDK	CCGAGGTTCGATTCCCCG	i-tRF	AspGTC_Chr_10_17951297-17951368_+_@47.64.18	0	0	0	0	0	0	0	0	1	0
tRF-18-3196L8DS	CCGCCTGTCACGCGGGAG	i-tRF	AspGTC_Chr_NW_020190592.1_11976-12047_-_@28.45.18, AspGTC_Chr_3_8102386-8102457_+_@28.45.18, AspGTC_Chr_NW_020190592.1_21473-21544_-_@28.45.18, AspGTC_Chr_10_17951297-17951368_+_@28.45.18, AspGTC_Chr_5_60336567-60336638_+_@28.45.18, AspGTC_Chr_NW_020190592.1_2468-2539_-_@28.45.18, AspGTC_Chr_23_31145310-31145381_-_@28.45.18, AspGTC_Chr_23_31091360-31091431_+_@28.45.18, AspGTC_Chr_3_8023793-802386…	0	1	0	1	0	1	0	6	2	3
tRF-18-3282FNDS	CCGGATCAGAAGATTGAG	i-tRF	ArgCCG_Chr_25_2589149-2589221_+_@34.51.18, ArgCCG_Chr_23_30112292-30112364_+_@34.51.18, ArgCCG_Chr_23_30073361-30073433_-_@34.51.18	0	0	0	0	1	0	1	0	0	0
tRF-18-32Q86N00	CCGGAGCTGGGGATTGTG	i-tRF	ArgCCG_Chr_19_48966332-48966404_+_@34.51.18	0	0	0	0	0	0	0	1	0	0
tRF-18-34QFI20H	CCGTGGCGCAATGGATAG	i-tRF	ArgTCT_Chr_3_49636867-49636951_-_@5.22.18	0	0	0	0	0	1	0	0	0	0
tRF-18-3B56M30K	CCGAAGATCACGGGTTCG	i-tRF	ThrCGT_Chr_25_13221582-13221653_+_@39.56.18	0	0	0	0	0	0	0	0	1	0
tRF-18-3H91UHD7	CCGCGTGGCCTAACGGAT	i-tRF	ArgTCG_Chr_19_56411984-56412056_+_@3.20.18	0	0	0	1	0	0	0	0	0	0
tRF-18-3HPSR9D7	CCGCGGCCCGGGTTCGAT	i-tRF	GluTTC_Chr_3_21212531-21212602_-_@41.58.18, GluCTC_Chr_NW_020190592.1_20281-20352_-_@41.58.18, GluCTC_Chr_NW_020190592.1_29782-29853_-_@41.58.18, GluTTC_Chr_3_21317723-21317794_+_@41.58.18, GluTTC_Chr_3_21113479-21113550_-_@41.58.18, GluCTC_Chr_3_8098331-8098402_-_@41.58.18, GluCTC_Chr_NW_020190592.1_10784-10855_-_@41.58.18, GluCTC_Chr_3_21352358-21352429_-_@41.58.18, GluTTC_Chr_3_21204594-212046…	0	1	0	0	0	0	0	0	0	0
tRF-18-3IRW180I	CCGCTGGTGTAGTGGTAT	i-tRF	GlyCCC_Chr_25_546202-546272_-_@4.21.18, GlyCCC_Chr_11_68555263-68555333_-_@4.21.18	0	0	0	0	1	0	0	0	0	0
tRF-18-3KYU4RDZ	CCGGGTTCGACTCCCGGT	i-tRF	GluTTC_Chr_2_128295086-128295157_-_@48.65.18, GluTTC_Chr_12_11276302-11276373_-_@48.65.18, GluTTC_Chr_2_1313370-1313441_-_@48.65.18, GluTTC_Chr_12_15097784-15097855_-_@48.65.18, GluTTC_Chr_21_3228261-3228332_-_@48.65.18	0	1	0	0	0	0	0	1	0	1
tRF-18-3KYUYRD9	CCGGGTTCGATTCCCGGC	i-tRF	GlyCCC_Chr_3_20877476-20877546_+_@47.64.18, GlyTCC_Chr_3_8024754-8024825_-_@48.65.18, GlyGCC_Chr_18_1416704-1416774_-_@47.64.18, GlyTCC_Chr_NW_020190592.1_11157-11228_-_@48.65.18, GlyGCC_Chr_3_8034296-8034366_+_@47.64.18, GlyGCC_Chr_23_30943694-30943764_+_@47.64.18, GlyGCC_Chr_2_39839393-39839463_+_@47.64.18, GlyTCC_Chr_NW_020190592.1_20654-20725_-_@48.65.18, GlyGCC_Chr_19_27767594-27767664_+_@47…	0	0	0	0	0	1	0	0	0	0
tRF-18-3KYUYRDZ	CCGGGTTCGATTCCCGGT	i-tRF	GluCTC_Chr_3_8098331-8098402_-_@48.65.18, GluTTC_Chr_3_21212531-21212602_-_@48.65.18, GluCTC_Chr_23_30014669-30014740_-_@48.65.18, GluTTC_Chr_3_21113479-21113550_-_@48.65.18, GluTTC_Chr_3_21204594-21204665_+_@48.65.18, GluCTC_Chr_NW_020190592.1_29782-29853_-_@48.65.18, GluCTC_Chr_NW_020190592.1_10784-10855_-_@48.65.18, GluTTC_Chr_3_20897689-20897760_-_@48.65.18, GluTTC_Chr_3_20862158-20862229_-_@…	0	0	0	0	0	0	0	1	1	0
tRF-18-3L7L73DI	CCGTAGTGTAGTGGTCAT	i-tRF	ValAAC_Chr_23_31432884-31432956_+_@5.22.18	0	0	0	0	0	1	2	0	2	0
tRF-18-3OMEDJ0D	CCTAACGGATAAGGCGTC	i-tRF	ArgTCG_Chr_19_56411984-56412056_+_@11.28.18, ArgTCG_Chr_23_31694279-31694351_-_@11.28.18	0	0	0	0	0	0	0	1	0	0
tRF-18-3R6J9KDE	CCTCCGGAGCTGGGGATT	i-tRF	ArgCCG_Chr_19_48966332-48966404_+_@31.48.18	0	0	0	0	0	0	0	0	0	1
tRF-18-3U7SB7DH	CCTGAGTTCGAACCTCAG	i-tRF	MetCAT_Chr_23_30288218-30288290_-_@48.65.18, MetCAT_Chr_23_30026656-30026728_+_@48.65.18, MetCAT_Chr_23_31006134-31006206_-_@48.65.18, MetCAT_Chr_23_30031918-30031990_-_@48.65.18	0	0	0	0	0	0	0	1	0	0
tRF-18-42FI8NDI	CTAGAAGACTTCATTCAT	i-tRF	ValTAC_Chr_MT_1386-1452_+_@36.53.18	0	0	0	1	0	0	0	0	0	0
tRF-18-42X34RR	CTAGATGAGTCTCCCAAC	i-tRF	PheGAA_Chr_MT_364-430_+_@40.57.18	0	2	0	0	2	6	2	0	2	0
tRF-18-43RQ590K	CTAGTGGTATGATTCTCG	i-tRF	ProTGG_Chr_10_26466567-26466638_-_@12.29.18	0	0	0	0	0	0	0	1	0	0
tRF-18-45EHBK0J	CTCACACGCGAAAGGTCC	i-tRF	ValCAC_Chr_3_21316761-21316833_+_@32.49.18, ValCAC_Chr_23_31270844-31270915_+_@32.49.18, ValCAC_Chr_3_21038978-21039050_+_@32.49.18, ValCAC_Chr_23_31334996-31335068_-_@32.49.18, ValCAC_Chr_3_8134934-8135006_+_@32.49.18, ValCAC_Chr_3_21165070-21165142_-_@32.49.18, ValCAC_Chr_3_21086725-21086797_-_@32.49.18, ValCAC_Chr_23_31573432-31573504_-_@32.49.18, ValCAC_Chr_7_40358343-40358415_-_@32.49.18, Va…	0	0	0	0	1	0	0	0	0	0
tRF-18-4656OKDP	CTCCAGATCAGAAGGCTG	i-tRF	TrpCCA_Chr_5_62677335-62677406_+_@31.48.18	0	1	0	0	0	0	0	0	0	0
tRF-18-48Z8SSX	CTCGGTTTGGGTCCGAGA	i-tRF	ProTGG_Chr_15_55651375-55651446_-_@26.43.18	0	0	0	0	0	0	0	0	1	0
tRF-18-4E6F1FDP	CTAATGGACAAGGCACTG	i-tRF	ArgCCT_Chr_5_73290781-73290853_-_@12.29.18	0	0	0	0	1	0	0	0	0	0
tRF-18-4EKN7I0P	CTAATCCATTGTGCTTTG	i-tRF	SerGCT_Chr_29_44399824-44399905_+_@35.52.18, SerGCT_Chr_23_31389424-31389505_-_@35.52.18	0	0	0	0	0	0	0	1	0	0
tRF-18-4KRQ590K	CTAGGGGTATGATTCTCG	i-tRF	ProAGG_Chr_25_2624494-2624565_+_@12.29.18, ProAGG_Chr_25_2601567-2601638_+_@12.29.18, ProAGG_Chr_25_2626811-2626882_+_@12.29.18, ProCGG_Chr_25_2614114-2614185_+_@12.29.18, ProAGG_Chr_3_91675780-91675851_-_@12.29.18, ProAGG_Chr_10_26482156-26482227_+_@12.29.18, ProTGG_Chr_25_2628848-2628919_+_@12.29.18, ProAGG_Chr_25_2605484-2605555_-_@12.29.18, ProTGG_Chr_25_2598642-2598713_+_@12.29.18, ProAGG_Ch…	0	1	0	0	0	0	1	0	1	1
tRF-18-4KYU47D9	CTAGGTTCGACTCCTGGC	i-tRF	ArgACG_Chr_23_31328208-31328280_-_@49.66.18, ArgACG_Chr_23_31053877-31053949_+_@49.66.18, ArgACG_Chr_22_53626359-53626431_+_@49.66.18, ArgACG_Chr_23_31268990-31269062_+_@49.66.18, ArgACG_Chr_23_31292086-31292158_-_@49.66.18	0	0	0	0	0	0	0	1	0	0
tRF-18-4LVF4DDQ	CTATATAGCACTAACCTT	i-tRF	LysTTT_Chr_MT_8061-8127_+_@11.28.18	0	0	0	0	0	1	0	0	0	1
tRF-18-4OI3FJDW	CTCAAATGGTAGAGCGCT	i-tRF	AlaAGC_Chr_23_31433404-31433476_+_@11.28.18, AlaAGC_Chr_14_30458994-30459066_+_@11.28.18, AlaAGC_Chr_11_72585279-72585351_-_@11.28.18, AlaAGC_Chr_23_31539124-31539196_+_@11.28.18	0	0	0	0	0	0	0	1	0	0
tRF-18-4P9L5HDM	CTCAGTGGTAGAGCGCGC	i-tRF	AlaCGC_Chr_2_39839750-39839821_-_@11.28.18	0	0	0	0	0	0	0	1	0	0
tRF-18-4QD7OK0K	CTCATAATCTGAAGGTCG	i-tRF	MetCAT_Chr_14_16621733-16621805_+_@32.49.18	0	0	1	0	0	0	1	0	0	1
tRF-18-4QVEVU0Q	CTCATTAGATTATGATTT	i-tRF	ArgTCG_Chr_MT_10170-10238_+_@36.53.18	0	0	0	1	0	0	0	0	0	0
tRF-18-4R04SXD8	CTCCCACATGGTCTAGCG	5'-tRF	GluTTC_Chr_2_128295086-128295157_-_@-1C.17.18, GluTTC_Chr_12_15097784-15097855_-_@-1C.17.18, GluTTC_Chr_21_3228261-3228332_-_@-1C.17.18	0	1	0	0	0	0	0	0	0	0
tRF-18-4W6VD80H	CTCGTGGCGCAATGGTAG	i-tRF	TrpCCA_Chr_19_33114203-33114274_+_@4.21.18, TrpCCA_Chr_19_34029010-34029081_-_@4.21.18	0	0	0	1	1	0	0	0	0	0
tRF-18-4Y13KK0E	CTCTGAGGGTCCAGGGTT	i-tRF	LysTTT_Chr_22_59252006-59252078_+_@38.55.18	0	0	1	0	0	0	0	1	0	0
tRF-18-4Y9H24DR	CTCTGTGGCGCAATGGAC	i-tRF	ArgTCT_Chr_3_10590598-10590671_+_@3.20.18	0	1	0	0	0	0	0	0	0	1
tRF-18-4ZMKQ4DZ	CTCTTCGGGGGCGTGGGT	i-tRF	LeuAAG_Chr_10_26438831-26438912_+_@46.63.18, LeuAAG_Chr_23_30293279-30293360_+_@46.63.18, LeuAAG_Chr_23_30011393-30011474_-_@46.63.18, LeuTAG_Chr_10_26471839-26471920_-_@46.63.18, LeuAAG_Chr_10_26483921-26484002_-_@46.63.18, LeuAAG_Chr_25_19969191-19969272_+_@46.63.18, LeuAAG_Chr_23_30136146-30136227_+_@46.63.18, LeuAAG_Chr_23_30032800-30032881_+_@46.63.18	0	1	0	1	1	1	1	2	0	2
tRF-18-500L530I	GAGAGACATAGAGGTTAT	i-tRF	SerTGA_Chr_MT_7229-7299_-_@5.22.18	0	0	0	1	0	0	0	1	1	0
tRF-18-50FFV00E	GAGAGAGACATAGAGGTT	5'-tRF	SerTGA_Chr_MT_7229-7299_-_@3.20.18	0	1	2	2	0	1	0	1	0	0
tRF-18-50SRRNDF	GAGAGGTCCCGGGTTCAA	i-tRF	ProAGG_Chr_25_2624494-2624565_+_@40.57.18, ProAGG_Chr_25_2601567-2601638_+_@40.57.18, ProAGG_Chr_25_2626811-2626882_+_@40.57.18, ProCGG_Chr_25_2614114-2614185_+_@40.57.18, ProAGG_Chr_10_26482156-26482227_+_@40.57.18, ProTGG_Chr_25_2628848-2628919_+_@40.57.18, ProAGG_Chr_25_2605484-2605555_-_@40.57.18, ProTGG_Chr_25_2598642-2598713_+_@40.57.18, ProAGG_Chr_25_2634588-2634659_+_@40.57.18, ProCGG_Chr…	0	0	0	0	0	0	0	0	0	1
tRF-18-539U7SDD	GAGGTTGTGAGTTCGATC	i-tRF	IleTAT_Chr_18_49107397-49107489_-_@44.61.18, IleTAT_Chr_23_31395317-31395410_-_@44.61.18	0	0	0	0	0	0	0	0	0	1
tRF-18-53FEWSD3	GAGGTAGAATTCTCGCCT	i-tRF	GlyCCC_Chr_6_110635525-110635595_-_@15.32.18	0	0	1	1	0	0	0	0	0	0
tRF-18-53ZD890Q	GAGGTTTGACTCCTCTTT	i-tRF	TyrGTA_Chr_MT_5618-5685_-_@45.62.18	0	0	0	0	0	0	0	1	1	0
tRF-18-54QFQ29	GAGTGGCGCAGCGGAAGC	i-tRF	iMetCAT_Chr_23_31687054-31687125_+_@5.22.18, iMetCAT_Chr_3_16711608-16711679_-_@5.22.18, iMetCAT_Chr_23_31121523-31121594_-_@5.22.18, iMetCAT_Chr_23_30944121-30944192_+_@5.22.18, iMetCAT_Chr_23_31695649-31695720_-_@5.22.18, iMetCAT_Chr_18_54662068-54662139_-_@5.22.18, iMetCAT_Chr_7_7516034-7516105_-_@5.22.18, iMetCAT_Chr_23_31234924-31234995_+_@5.22.18, iMetCAT_Chr_12_21711736-21711807_-_@5.22.18…	0	0	0	0	0	0	0	0	2	0
tRF-18-54SX1HDP	GAGTGGTCTAAGGCGCTG	i-tRF	LeuAAG_Chr_10_26493483-26493564_-_@13.30.18, LeuTAG_Chr_25_19870711-19870792_-_@13.30.18	0	0	0	1	0	0	0	0	0	0
tRF-18-56O2YXDZ	GATCAGAAGATTCTAGGT	i-tRF	ArgACG_Chr_23_31292086-31292158_-_@37.54.18, ArgACG_Chr_23_31268990-31269062_+_@37.54.18, ArgACG_Chr_23_31053877-31053949_+_@37.54.18, ArgACG_Chr_22_53626359-53626431_+_@37.54.18, ArgACG_Chr_23_31328208-31328280_-_@37.54.18	0	1	1	0	0	0	0	0	1	1
tRF-18-58309M0F	GATGGCCGAGTGGTCTAA	i-tRF	LeuCAA_Chr_23_30037897-30038007_-_@6.23.18, LeuCAA_Chr_23_31099721-31099827_+_@6.23.18, LeuCAA_Chr_23_31082112-31082218_+_@6.23.18, LeuCAA_Chr_23_30067060-30067165_+_@6.23.18, LeuCAA_Chr_7_42660399-42660504_+_@6.23.18, LeuCAA_Chr_23_31084667-31084774_-_@6.23.18	0	0	0	0	0	1	1	0	0	0
tRF-18-58309NS	GATGGCCGAGTGGTTAAG	i-tRF	LeuTAA_Chr_23_31249557-31249639_-_@6.23.18, LeuTAA_Chr_9_81592121-81592203_+_@6.23.18, SerCGA_Chr_23_31052632-31052713_+_@6.23.18, LeuTAA_Chr_18_38840590-38840670_-_@5.22.18, SerTGA_Chr_28_24216133-24216214_+_@6.23.18, LeuTAA_Chr_23_31321927-31322009_+_@6.23.18, SerCGA_Chr_23_31329477-31329558_-_@6.23.18, SerCGA_Chr_19_27777475-27777556_-_@6.23.18, LeuTAA_Chr_23_31026539-31026621_+_@6.23.18	0	0	1	0	0	0	0	0	0	0
tRF-18-596VZ6DK	GATTCGGCGCTTTCACCG	i-tRF	GluTTC_Chr_3_21317723-21317794_+_@23.40.18, GluTTC_Chr_3_21204594-21204665_+_@23.40.18, GluTTC_Chr_3_21113479-21113550_-_@23.40.18, GluTTC_Chr_3_20862158-20862229_-_@23.40.18, GluTTC_Chr_3_20897689-20897760_-_@23.40.18, GluTTC_Chr_3_21212531-21212602_-_@23.40.18, GluTTC_Chr_3_21086134-21086205_-_@23.40.18	0	0	0	1	0	0	0	0	0	0
tRF-18-59MEJBD7	GATTCCGGATCAGAAGAT	i-tRF	ArgCCG_Chr_23_30073361-30073433_-_@30.47.18, ArgCCG_Chr_23_30112292-30112364_+_@30.47.18, ArgCCG_Chr_25_2589149-2589221_+_@30.47.18	0	0	0	1	0	0	0	1	0	0
tRF-18-5DH2RX0L	GAGACATAGAGGTTATGA	i-tRF	SerTGA_Chr_MT_7229-7299_-_@7.24.18	0	0	0	0	1	0	0	0	0	0
tRF-18-5IR2Z4DZ	GAGCTGGGGATTGTGGGT	i-tRF	ArgCCG_Chr_19_48966332-48966404_+_@37.54.18	0	0	0	0	0	1	0	1	0	0
tRF-18-5J7KYUDD	GAGGCGTGGGTTCGAATC	i-tRF	LeuCAG_Chr_NW_020190592.1_3121-3203_+_@54.71.18, LeuCAG_Chr_NW_020190592.1_22122-22204_+_@54.71.18, LeuCAG_Chr_NW_020190592.1_12613-12695_+_@54.71.18, LeuCAG_Chr_18_25307479-25307561_+_@54.71.18, LeuCAA_Chr_23_31099721-31099827_+_@55.72.18, LeuCAG_Chr_18_25307956-25308038_-_@54.71.18, LeuCAG_Chr_3_8101782-8101864_-_@54.71.18, LeuCAA_Chr_23_30067060-30067165_+_@55.72.18, LeuCAA_Chr_23_31084667-310…	0	0	0	0	0	1	0	0	1	0
tRF-18-5KYUSR05	GAGGGTTCGAGTCCCTTC	i-tRF	ArgTCG_Chr_20_7472320-7472392_-_@49.66.18, ArgCCG_Chr_25_2589149-2589221_+_@49.66.18, ArgTCG_Chr_19_56411984-56412056_+_@49.66.18, ArgCCG_Chr_23_30112292-30112364_+_@49.66.18, ArgCCG_Chr_23_30073361-30073433_-_@49.66.18	0	2	0	0	1	0	0	0	0	0
tRF-18-5M3973DM	GAGTCCCTTCGTGGTCGC	3'-tRF	ArgCCG_Chr_25_2589149-2589221_+_@57.74.18, ArgCCG_Chr_23_30112292-30112364_+_@57.74.18, ArgTCG_Chr_19_56411984-56412056_+_@57.74.18, ArgCCG_Chr_23_30073361-30073433_-_@57.74.18	0	0	0	0	0	0	0	1	0	1
tRF-18-5M86ERDB	GAGTCTCCCAACTCCATA	i-tRF	PheGAA_Chr_MT_364-430_+_@46.63.18	0	0	1	0	0	0	0	0	0	0
tRF-18-5N2E4V04	GAGTTCAAATCTCGCTGG	i-tRF	ThrTGT_Chr_7_40324271-40324343_-_@51.68.18, ThrTGT_Chr_10_26481746-26481818_+_@51.68.18, ThrTGT_Chr_10_26468186-26468258_+_@51.68.18, ThrTGT_Chr_10_26416285-26416357_-_@51.68.18	0	0	0	0	0	0	1	0	0	0
tRF-18-5PVNVR0E	GATAGTAGTTTATCCGTT	i-tRF	LeuTAG_Chr_MT_12038-12108_+_@11.28.18	0	4	2	3	4	3	2	4	3	0
tRF-18-5R3LMJD1	GATCCCCGTACGGGCCAC	3'-tRF	IleAAT_Chr_23_31039841-31039914_-_@58.75.18, IleAAT_Chr_23_31555582-31555655_-_@58.75.18, IleAAT_Chr_23_31289622-31289695_-_@58.75.18, IleAAT_Chr_23_31269709-31269782_-_@58.75.18, IleAAT_Chr_23_31254033-31254106_+_@58.75.18, IleAAT_Chr_23_31277791-31277864_+_@58.75.18, IleAAT_Chr_23_31340083-31340156_+_@58.75.18, IleAAT_Chr_23_31055460-31055533_-_@58.75.18, IleAAT_Chr_23_31291364-31291437_+_@58.7…	0	1	0	0	0	0	1	0	0	0
tRF-18-5R5NLED5	GATCCGAGTTCGAATCTC	i-tRF	GlnCTG_Chr_3_22739543-22739614_+_@45.62.18	0	0	0	0	0	0	0	1	0	0
tRF-18-5R8FMKD1	GATCCTCACACGGGGCAC	3'-tRF	MetCAT_Chr_14_16621733-16621805_+_@57.74.18	0	0	0	0	0	0	0	0	0	1
tRF-18-5US9KD0J	GATGAGTCTCCCAACTCC	i-tRF	PheGAA_Chr_MT_364-430_+_@43.60.18	0	0	0	0	0	0	1	1	0	0
tRF-18-5WFZBR6	GATGTAGCTTAACCCAAA	i-tRF	PheGAA_Chr_MT_364-430_+_@4.21.18	0	0	0	0	0	1	0	0	0	0
tRF-18-5XXNUNDI	GATTATGATTTAATTCAT	i-tRF	ArgTCG_Chr_MT_10170-10238_+_@43.60.18	0	1	1	3	7	2	2	2	5	6
tRF-18-5Y13W00J	GATTGAGGGTTCGAGTCC	i-tRF	ArgCCG_Chr_23_30073361-30073433_-_@45.62.18, ArgCCG_Chr_23_30112292-30112364_+_@45.62.18, ArgTCG_Chr_20_7472320-7472392_-_@45.62.18, ArgTCG_Chr_19_56411984-56412056_+_@45.62.18, ArgCCG_Chr_25_2589149-2589221_+_@45.62.18	0	0	0	0	0	0	0	1	0	0
tRF-18-5YD11XDW	GATTGAAGCCAGTTAGCT	i-tRF	AsnGTT_Chr_MT_5446-5518_-_@3.20.18	0	0	0	0	0	0	0	1	0	0
tRF-18-5YFJJQW	GATTGAGAGCCATATACT	i-tRF	LysTTT_Chr_MT_8061-8127_+_@39.56.18	0	0	0	0	0	1	0	0	0	0
tRF-18-6978WP04	GGCTCGTTGGTCTAGTGG	5'-tRF	ProTGG_Chr_10_26466567-26466638_-_@1.18.18	0	0	0	0	0	0	0	0	1	0
tRF-18-69JP4PDY	GGCTCCATAGCTCAGGGG	5'-tRF	ThrTGT_Chr_7_40324271-40324343_-_@1.18.18, ThrTGT_Chr_10_26481746-26481818_+_@1.18.18, ThrTGT_Chr_10_26468186-26468258_+_@1.18.18	0	0	2	0	2	1	2	3	1	1
tRF-18-6J9KIWDY	GGAGCTGGGGATTGTGGG	i-tRF	ArgCCG_Chr_19_48966332-48966404_+_@36.53.18	0	0	0	0	0	1	0	1	2	0
tRF-18-6KM87S7	GGAGGCGTGGGTTCGAAT	i-tRF	LeuCAA_Chr_23_30067060-30067165_+_@54.71.18, LeuCAG_Chr_18_25307956-25308038_-_@53.70.18, LeuCAA_Chr_7_42660399-42660504_+_@54.71.18, LeuCAG_Chr_NW_020190592.1_3121-3203_+_@53.70.18, LeuTAG_Chr_10_26437164-26437245_+_@52.69.18, LeuCAG_Chr_23_31582637-31582719_-_@53.70.18, LeuCAG_Chr_NW_020190592.1_22122-22204_+_@53.70.18, LeuCAA_Chr_23_31084667-31084774_-_@54.71.18, LeuCAA_Chr_23_31082112-3108221…	0	0	0	0	0	0	0	0	0	1
tRF-18-6L1FZJD5	GGATAAGGCATTGGCCTC	i-tRF	ArgCCT_Chr_25_2591451-2591523_+_@17.34.18, ArgCCT_Chr_4_102877745-102877817_+_@17.34.18	0	0	1	0	0	0	0	0	0	0
tRF-18-6L1HWU05	GGATAAGGCGTCTGATTC	i-tRF	ArgCCG_Chr_25_2589149-2589221_+_@17.34.18, GlnCTG_Chr_5_39378287-39378359_-_@17.34.18, ArgCCG_Chr_23_30112292-30112364_+_@17.34.18, ArgCCG_Chr_23_30073361-30073433_-_@17.34.18	0	0	0	1	0	0	0	1	0	0
tRF-18-6MF0I7Y	GGATCAGAAGATTCTAGG	i-tRF	ArgACG_Chr_22_53626359-53626431_+_@36.53.18, ArgACG_Chr_23_31292086-31292158_-_@36.53.18, ArgACG_Chr_23_31053877-31053949_+_@36.53.18, ArgACG_Chr_23_31268990-31269062_+_@36.53.18, ArgACG_Chr_23_31328208-31328280_-_@36.53.18	0	3	1	3	1	2	3	3	3	2
tRF-18-6RH13B7	GGCCCATACCCCGAAAAT	i-tRF	MetCAT_Chr_MT_4197-4265_+_@27.44.18	0	1	0	0	0	0	0	0	0	0
tRF-18-6VD8HJDU	GGCGCAATGGATAGCGCA	i-tRF	ArgTCT_Chr_23_31106890-31106977_-_@9.26.18, ArgTCT_Chr_19_27762806-27762892_+_@9.26.18, ArgTCT_Chr_15_82767225-82767310_+_@9.26.18, ArgTCT_Chr_11_98945442-98945532_-_@9.26.18, ArgTCT_Chr_3_49636867-49636951_-_@9.26.18	0	0	0	2	0	0	0	0	0	0
tRF-18-6VDS7PDM	GGCGCAATCGGTTAGCGC	i-tRF	AsnGTT_Chr_7_43807816-43807889_+_@9.26.18, AsnGTT_Chr_3_21318781-21318854_+_@9.26.18, AsnGTT_Chr_3_22741720-22741793_-_@9.26.18, AsnGTT_Chr_3_21144119-21144192_+_@9.26.18, AsnGTT_Chr_3_20872402-20872475_-_@9.26.18, AsnGTT_Chr_3_21219475-21219548_+_@9.26.18, AsnGTT_Chr_13_23344136-23344209_-_@9.26.18, AsnGTT_Chr_3_21114744-21114817_-_@9.26.18, AsnGTT_Chr_3_20898247-20898320_-_@9.26.18, AsnGTT_Chr_…	0	0	0	0	0	0	0	1	0	0
tRF-18-6VF8DH0M	GGCGCAGCGGAAGCGTGC	i-tRF	iMetCAT_Chr_23_31019522-31019593_-_@9.26.18, iMetCAT_Chr_23_31121523-31121594_-_@9.26.18, iMetCAT_Chr_3_16711608-16711679_-_@9.26.18, iMetCAT_Chr_23_31234924-31234995_+_@9.26.18, iMetCAT_Chr_23_31687054-31687125_+_@9.26.18, iMetCAT_Chr_23_31695649-31695720_-_@9.26.18, iMetCAT_Chr_7_7516034-7516105_-_@9.26.18, iMetCAT_Chr_23_30944121-30944192_+_@9.26.18, iMetCAT_Chr_12_21711736-21711807_-_@9.26.18…	0	2	1	2	0	0	2	4	3	1
tRF-18-6YFOFQ0H	GGCTGAGCAAAGCATTAG	i-tRF	TyrGTA_Chr_MT_5618-5685_-_@9.26.18	0	0	0	1	0	0	1	0	0	2
tRF-18-7340QIDX	GTGGTCTAAGGCGCTGGA	i-tRF	LeuAAG_Chr_10_26493483-26493564_-_@15.32.18, LeuTAG_Chr_25_19870711-19870792_-_@15.32.18	0	0	0	1	1	0	0	3	0	1
tRF-18-73FJQ4DQ	GTGGTAGAGCGCGTGCTT	i-tRF	AlaCGC_Chr_23_30156916-30156987_+_@15.32.18, AlaAGC_Chr_23_31025905-31025976_+_@15.32.18, AlaAGC_Chr_23_30186336-30186407_-_@15.32.18, AlaAGC_Chr_23_30154990-30155061_+_@15.32.18, AlaAGC_Chr_1_158044572-158044644_+_@15.32.18, AlaAGC_Chr_23_30077774-30077845_+_@15.32.18, AlaCGC_Chr_23_30121277-30121348_-_@15.32.18, AlaCGC_Chr_23_30090290-30090361_+_@15.32.18, AlaAGC_Chr_23_30141212-30141283_-_@15.…	0	0	0	1	1	0	1	0	0	0
tRF-18-73J6L9DV	GTGGTCATCACGCTCGCC	i-tRF	ValAAC_Chr_23_31432884-31432956_+_@15.32.18	0	0	0	1	0	0	0	0	1	2
tRF-18-73SJRXDU	GTGGTGTAGCGGTTAGCA	i-tRF	ValTAC_Chr_23_31259774-31259846_+_@7.24.18, ValTAC_Chr_23_31301252-31301324_-_@7.24.18	0	0	0	0	0	0	0	1	0	0
tRF-18-74PUQ3DO	GTGTGGCCGAGCGGTCTA	i-tRF	LeuAAG_Chr_23_31810902-31810983_-_@5.22.18, LeuTAG_Chr_10_26471839-26471920_-_@5.22.18	0	0	0	0	0	0	0	0	0	2
tRF-18-75D4B3D3	GTTACAAGTGAAAGTCCT	i-tRF	AspGTC_Chr_MT_7304-7372_+_@42.59.18	0	2	0	1	0	1	1	2	0	1
tRF-18-761RNND4	GTTCAAGTCCCTGTTCGG	i-tRF	LysTTT_Chr_15_82772306-82772378_+_@53.70.18, LysTTT_Chr_16_2247970-2248042_+_@53.70.18, LysTTT_Chr_16_2248304-2248376_-_@53.70.18, LysTTT_Chr_23_30158659-30158731_+_@53.70.18, LysTTT_Chr_19_27761050-27761122_+_@53.70.18, LysTTT_Chr_5_19158763-19158835_+_@53.70.18, LysTTT_Chr_15_82774048-82774120_-_@53.70.18, LysTTT_Chr_23_31054701-31054773_+_@53.70.18, LysTTT_Chr_23_31557018-31557090_+_@53.70.18,…	0	0	0	0	1	0	0	0	0	0
tRF-18-76D7LYDY	GTTCAAATCTCGCTGGGG	i-tRF	ThrTGT_Chr_10_26481746-26481818_+_@53.70.18, ThrTGT_Chr_7_40324271-40324343_-_@53.70.18, ThrTGT_Chr_10_26468186-26468258_+_@53.70.18, ThrTGT_Chr_10_26416285-26416357_-_@53.70.18	0	0	0	0	0	0	0	0	1	0
tRF-18-76DRR4DJ	GTTCAAATCCGGGTGCCC	i-tRF	CysGCA_Chr_12_30287485-30287556_+_@52.69.18, CysGCA_Chr_19_39453812-39453883_-_@52.69.18, CysGCA_Chr_4_112419516-112419587_-_@52.69.18, CysGCA_Chr_19_39659890-39659961_-_@52.69.18, CysGCA_Chr_3_22722293-22722364_-_@52.69.18, CysGCA_Chr_19_39431222-39431293_-_@52.69.18, CysGCA_Chr_4_112521632-112521703_+_@52.69.18, CysGCA_Chr_4_112550397-112550468_-_@52.69.18, CysGCA_Chr_28_5864091-5864162_+_@52.6…	0	3	0	1	0	2	0	0	1	0
tRF-18-78V0M0DR	GTTGGTAGAGCGGAGGAC	i-tRF	TyrGTA_Chr_23_31542987-31543078_-_@15.32.18, TyrGTA_Chr_23_31535660-31535749_-_@15.32.18, TyrGTA_Chr_23_31535252-31535341_-_@15.32.18, TyrGTA_Chr_14_30458188-30458281_+_@15.32.18, TyrGTA_Chr_1_97560692-97560781_-_@15.32.18, TyrGTA_Chr_11_72585702-72585790_-_@15.32.18	0	0	2	1	2	0	2	0	3	0
tRF-18-797KR89	GTTTCGTGGGGGTGGAGC	i-tRF	AsnGTT_Chr_MT_5446-5518_-_@44.61.18	0	3	4	3	2	3	8	6	5	4
tRF-18-79M89P04	GTTTCCGTGGTGTAGTGG	5'-tRF	ValAAC_Chr_4_107197105-107197177_-_@1.18.18	0	0	0	1	0	1	0	1	0	0
tRF-18-7B1R95V	GTGAAAGTCCTGTACACC	i-tRF	AspGTC_Chr_MT_7304-7372_+_@49.66.18	0	0	1	1	0	1	1	0	1	3
tRF-18-7IZFLWDY	GTGCTTTGCACGCGTGGG	i-tRF	SerGCT_Chr_29_44399824-44399905_+_@45.62.18, SerGCT_Chr_23_31389424-31389505_-_@45.62.18	0	1	0	0	0	0	0	0	1	0
tRF-18-7JLP210K	GTGGCCGCAGCAACCTCG	i-tRF	HisGTG_Chr_3_20873154-20873225_+_@34.51.18, HisGTG_Chr_3_21049256-21049327_-_@34.51.18, HisGTG_Chr_10_65235579-65235650_+_@34.51.18, HisGTG_Chr_3_21218714-21218785_-_@34.51.18, HisGTG_Chr_3_21227690-21227761_-_@34.51.18, HisGTG_Chr_NW_020191468.1_8497-8568_+_@34.51.18, HisGTG_Chr_3_20898974-20899045_+_@34.51.18, HisGTG_Chr_3_21063580-21063651_+_@34.51.18, HisGTG_Chr_3_21015831-21015902_-_@34.51.1…	0	0	0	0	0	0	0	0	1	0
tRF-18-7JPJ60DN	GTGGCGCAGCGGAAGCGT	i-tRF	iMetCAT_Chr_23_30944121-30944192_+_@7.24.18, iMetCAT_Chr_23_31687054-31687125_+_@7.24.18, iMetCAT_Chr_23_31019522-31019593_-_@7.24.18, iMetCAT_Chr_12_21711736-21711807_-_@7.24.18, iMetCAT_Chr_7_7516034-7516105_-_@7.24.18, iMetCAT_Chr_23_31121523-31121594_-_@7.24.18, iMetCAT_Chr_23_31234924-31234995_+_@7.24.18, iMetCAT_Chr_3_16711608-16711679_-_@7.24.18, iMetCAT_Chr_23_31695649-31695720_-_@7.24.18…	0	1	1	0	2	0	0	1	3	0
tRF-18-7KYUHRW	GTGGGTTCGAATCCCACT	i-tRF	LeuCAA_Chr_23_31099721-31099827_+_@60.77.18, LeuTAA_Chr_18_38840590-38840670_-_@57.74.18, LeuCAA_Chr_23_31082112-31082218_+_@60.77.18, LeuCAG_Chr_18_25307956-25308038_-_@59.76.18, LeuCAA_Chr_23_30067060-30067165_+_@60.77.18, LeuCAG_Chr_3_8025475-8025557_+_@59.76.18, LeuCAA_Chr_23_30037897-30038007_-_@60.77.18, LeuCAG_Chr_NW_020190592.1_3121-3203_+_@59.76.18, LeuCAA_Chr_7_42660399-42660504_+_@60.7…	0	0	0	1	0	0	0	0	0	0
tRF-18-7KYUSRV	GTGGGTTCGAGTCCCACC	i-tRF	ArgCCT_Chr_19_56412869-56412941_-_@49.66.18, ArgTCT_Chr_11_98945442-98945532_-_@49.66.18, ArgTCT_Chr_15_82767225-82767310_+_@49.66.18, ArgCCT_Chr_25_2591451-2591523_+_@49.66.18, ArgCCT_Chr_19_56412383-56412455_+_@49.66.18, ArgCCT_Chr_25_2637457-2637529_+_@49.66.18, ArgCCT_Chr_25_2616192-2616264_-_@49.66.18	0	0	0	0	0	0	0	0	0	1
tRF-18-7L73J6DM	GTGTAGTGGTCATCACGC	i-tRF	ValAAC_Chr_23_31432884-31432956_+_@10.27.18	0	0	1	0	0	0	0	0	0	0
tRF-18-7LSZPED3	GTGTAGTCTTGCAATCCT	i-tRF	AlaTGC_Chr_MT_5376-5444_-_@50.67.18	0	2	0	1	0	0	2	1	0	1
tRF-18-7N232WD4	GTGTTCAAGTCACGTCGG	i-tRF	TrpCCA_Chr_19_34029010-34029081_-_@50.67.18	0	0	0	1	0	0	0	0	0	0
tRF-18-7O4B7900	GTTAACTAAAGTTTCGTG	i-tRF	AsnGTT_Chr_MT_5446-5518_-_@34.51.18	0	0	1	1	1	0	2	1	0	0
tRF-18-7Q2WNI0O	GTTATCACGTCTGCTTTA	i-tRF	ValTAC_Chr_X_124770762-124770834_+_@18.35.18, ValTAC_Chr_15_82766873-82766945_-_@18.35.18	0	0	0	0	0	0	0	1	0	0
tRF-18-7RH3SJDZ	GTTCCATAGTGTAGCGGT	5'-tRF	ValTAC_Chr_15_82766873-82766945_-_@2.19.18	0	1	0	0	0	1	0	1	0	1
tRF-18-7S1RMHDS	GTTCGAGTCCCGGCGGAG	i-tRF	ArgTCT_Chr_3_49636867-49636951_-_@53.70.18	0	1	0	0	0	0	0	0	0	0
tRF-18-7SD6MSDY	GTTCGAATCACGTCGGGG	i-tRF	TrpCCA_Chr_5_62677335-62677406_+_@52.69.18	0	0	0	0	0	0	0	0	0	1
tRF-18-7SD7M4DX	GTTCGAATCTCGGTGGGA	i-tRF	GlnTTG_Chr_23_30195428-30195499_-_@52.69.18, GlnTTG_Chr_1_157955337-157955408_-_@52.69.18, GlnCTG_Chr_3_22739543-22739614_+_@52.69.18	0	1	0	0	0	0	0	0	0	0
tRF-18-7SDR2ZDP	GTTCGAATCCCACTTCTG	i-tRF	LeuCAA_Chr_7_42660399-42660504_+_@64.81.18, LeuCAG_Chr_3_8025475-8025557_+_@63.80.18, LeuCAA_Chr_23_31082112-31082218_+_@64.81.18, LeuCAA_Chr_23_31099721-31099827_+_@64.81.18, LeuCAG_Chr_18_25307479-25307561_+_@63.80.18, LeuCAA_Chr_23_31084667-31084774_-_@64.81.18, LeuCAA_Chr_23_30067060-30067165_+_@64.81.18, LeuCAA_Chr_23_30037897-30038007_-_@64.81.18, LeuCAG_Chr_18_25307956-25308038_-_@63.80.18	0	0	0	0	1	0	0	0	0	0
tRF-18-7SDR9900	GTTCGAATCCTGTTCGTG	i-tRF	SerCGA_Chr_5_57140090-57140171_-_@62.79.18	0	0	0	0	0	0	0	0	0	1
tRF-18-7SDRJR0K	GTTCGAATCCCATCCTCG	i-tRF	SerGCT_Chr_23_30485808-30485889_-_@62.79.18, SerGCT_Chr_23_31285574-31285655_-_@62.79.18, SerGCT_Chr_29_44399824-44399905_+_@62.79.18, SerGCT_Chr_23_31284945-31285026_-_@62.79.18, SerGCT_Chr_23_31282460-31282541_+_@62.79.18, SerGCT_Chr_23_31691009-31691090_+_@62.79.18, SerGCT_Chr_19_27830143-27830224_+_@62.79.18, SerGCT_Chr_23_31275759-31275840_-_@62.79.18, SerGCT_Chr_23_31281831-31281912_+_@62.7…	0	0	0	0	0	0	1	0	1	0
tRF-18-7SERM404	GTTCGACTCCCGGTGTGG	i-tRF	GluTTC_Chr_21_3228261-3228332_-_@52.69.18, GluTTC_Chr_2_128295086-128295157_-_@52.69.18, GluTTC_Chr_12_15097784-15097855_-_@52.69.18	0	0	0	1	0	0	0	0	0	0
tRF-18-7SFR2W04	GTTCGAGCCCCACGTTGG	i-tRF	LysCTT_Chr_25_2617431-2617503_+_@53.70.18, LysCTT_Chr_25_2609233-2609305_-_@53.70.18, LysCTT_Chr_21_30269857-30269929_-_@53.70.18, LysCTT_Chr_25_2597623-2597695_-_@53.70.18, ArgCCT_Chr_13_75261995-75262067_+_@53.70.18, LysCTT_Chr_3_21347701-21347773_-_@53.70.18, LysCTT_Chr_25_2602175-2602247_-_@53.70.18, LysCTT_Chr_7_40357611-40357683_-_@53.70.18, LysCTT_Chr_25_2627614-2627686_+_@53.70.18, LysCTT…	0	0	1	0	0	0	0	0	0	0
tRF-18-7SHRJF03	GTTCGATCCCCAGCATCT	i-tRF	AlaAGC_Chr_23_30170753-30170824_+_@52.69.18	0	0	0	0	1	0	0	0	0	0
tRF-18-7SHRMF03	GTTCGATCCCCGGCATCT	i-tRF	AlaCGC_Chr_23_30164841-30164912_+_@52.69.18, AlaCGC_Chr_6_37118306-37118377_-_@52.69.18, AlaTGC_Chr_23_30183915-30183986_+_@52.69.18, AlaCGC_Chr_23_31556129-31556200_-_@52.69.18, AlaTGC_Chr_23_30179834-30179905_-_@52.69.18, AlaTGC_Chr_23_30125517-30125588_-_@52.69.18, AlaTGC_Chr_7_40344975-40345046_+_@52.69.18, AlaTGC_Chr_17_50880741-50880812_+_@52.69.18	0	0	0	0	0	0	0	0	0	4
tRF-18-7SIRM17	GTTCGATTCCCGGCCAAT	i-tRF	GlyCCC_Chr_3_20877476-20877546_+_@51.68.18, GlyGCC_Chr_18_1416704-1416774_-_@51.68.18, GlyGCC_Chr_3_8034296-8034366_+_@51.68.18, GlyGCC_Chr_23_30943694-30943764_+_@51.68.18, GlyGCC_Chr_2_39839393-39839463_+_@51.68.18, GlyGCC_Chr_19_27767594-27767664_+_@51.68.18, GlyCCC_Chr_3_21085364-21085434_+_@51.68.18, GlyCCC_Chr_3_21208694-21208764_+_@51.68.18, GlyGCC_Chr_18_1423807-1423877_+_@51.68.18, GlyGC…	0	1	0	0	0	1	0	0	0	0
tRF-18-7SIRMJD9	GTTCGATTCCCGGGCGGC	i-tRF	GlyCCC_Chr_25_546202-546272_-_@51.68.18, GlyCCC_Chr_11_68555263-68555333_-_@51.68.18	0	0	1	0	0	1	1	0	0	0
tRF-18-7SIRVP05	GTTCGATTCCTATAGTTC	i-tRF	GlnTTG_Chr_MT_4123-4194_-_@52.69.18	0	0	0	0	0	0	0	1	0	0
tRF-18-7U94FIDU	GTTGATGGTGAGACTGCA	i-tRF	ProTGG_Chr_MT_15726-15791_-_@36.53.18	0	5	3	13	7	3	2	1	6	4
tRF-18-7U9PNODJ	GTTGATGTAGCTTAACCC	5'-tRF	PheGAA_Chr_MT_364-430_+_@1.18.18	0	1	3	3	1	0	3	2	2	4
tRF-18-7WRNL3DJ	GTTGTGGGTTCGAGTCCC	i-tRF	ArgTCT_Chr_15_82767225-82767310_+_@46.63.18, ArgTCT_Chr_11_98945442-98945532_-_@46.63.18	0	0	0	0	0	0	0	0	1	1
tRF-18-7X8W9M0O	GTTTATCCGTTGGTCTTA	i-tRF	LeuTAG_Chr_MT_12038-12108_+_@18.35.18	0	0	0	0	0	0	0	0	0	1
tRF-18-7XVRYR0B	GTTTATATCCTTCCCGTA	i-tRF	MetCAT_Chr_MT_4197-4265_+_@49.66.18	0	0	1	1	0	0	2	0	0	0
tRF-18-801MK805	TCAAGAGGTCCCCGGTTC	i-tRF	CysGCA_Chr_19_39659156-39659227_-_@38.55.18, CysGCA_Chr_4_112732476-112732547_+_@38.55.18, CysGCA_Chr_19_39659890-39659961_-_@38.55.18, CysGCA_Chr_4_112550397-112550468_-_@38.55.18, CysGCA_Chr_12_30287485-30287556_+_@38.55.18, CysGCA_Chr_19_39451752-39451823_+_@38.55.18, CysGCA_Chr_19_39448382-39448453_-_@38.55.18, CysGCA_Chr_4_112555282-112555353_-_@38.55.18, CysGCA_Chr_19_39431222-39431293_-_@3…	0	0	0	0	0	0	0	1	0	0
tRF-18-80877SDR	TCAAGTCCCTGTTCGGAC	i-tRF	LysTTT_Chr_5_19158763-19158835_+_@55.72.18	0	1	0	0	0	0	0	0	0	0
tRF-18-8087S6D9	TCAAGTCCCTGTCCAGGC	i-tRF	LysTTT_Chr_12_34846644-34846716_-_@55.72.18, LysTTT_Chr_17_14562332-14562404_+_@55.72.18, LysTTT_Chr_X_101642589-101642661_-_@55.72.18, LysTTT_Chr_23_31230715-31230787_+_@55.72.18, LysTTT_Chr_13_76482210-76482282_-_@55.72.18, LysTTT_Chr_3_32704291-32704363_+_@55.72.18	0	0	0	0	0	0	0	0	1	0
tRF-18-808HW00D	TCAAGTCACGTCGAGGTC	i-tRF	TrpCCA_Chr_19_33114203-33114274_+_@54.71.18	0	0	0	0	0	0	0	0	1	0
tRF-18-821IQ405	TCAGAAGGCTGCGTGTTC	i-tRF	TrpCCA_Chr_5_62677335-62677406_+_@38.55.18	0	0	0	0	0	1	0	2	0	0
tRF-18-82FN4K05	TCAGAAGATTCTAGGTTC	i-tRF	ArgACG_Chr_23_31268990-31269062_+_@39.56.18, ArgACG_Chr_22_53626359-53626431_+_@39.56.18, ArgACG_Chr_23_31292086-31292158_-_@39.56.18, ArgACG_Chr_23_31053877-31053949_+_@39.56.18, ArgACG_Chr_23_31328208-31328280_-_@39.56.18	0	0	3	0	0	0	2	2	3	1
tRF-18-82FN5K05	TCAGAAGATTGAGGGTTC	i-tRF	ArgCCG_Chr_25_2589149-2589221_+_@39.56.18, ArgTCG_Chr_23_30228672-30228744_+_@39.56.18, ArgTCG_Chr_19_56411984-56412056_+_@39.56.18, ArgCCG_Chr_23_30073361-30073433_-_@39.56.18, ArgTCG_Chr_23_31694279-31694351_-_@39.56.18, ArgTCG_Chr_1_157988436-157988508_+_@39.56.18, ArgTCG_Chr_20_7472320-7472392_-_@39.56.18, ArgTCG_Chr_23_31681248-31681320_-_@39.56.18, ArgCCG_Chr_23_30112292-30112364_+_@39.56.18	0	1	0	1	0	1	2	3	0	1
tRF-18-839NFJ00	TCAGTTGGTTAGAGCGTG	i-tRF	IleAAT_Chr_23_31289622-31289695_-_@12.29.18, IleAAT_Chr_23_31291364-31291437_+_@12.29.18, IleAAT_Chr_23_38316927-38317000_-_@12.29.18, IleAAT_Chr_23_31041584-31041657_-_@12.29.18, IleAAT_Chr_19_27830911-27830984_+_@12.29.18, IleAAT_Chr_23_31039841-31039914_-_@12.29.18, IleAAT_Chr_23_31555582-31555655_-_@12.29.18, IleAAT_Chr_21_67103861-67103934_+_@12.29.18, IleAAT_Chr_23_31055460-31055533_-_@12.2…	0	0	0	1	0	0	0	0	0	0
tRF-18-86ERHBD1	TCCCAACTCCATAAACAC	3'-tRF	PheGAA_Chr_MT_364-430_+_@51.68.18	0	0	1	0	0	0	0	0	1	0
tRF-18-86RM7K05	TCCCAGGGTCGTGGGTTC	i-tRF	LysCTT_Chr_21_30269857-30269929_-_@39.56.18, LysCTT_Chr_4_75268361-75268433_-_@39.56.18, LysCTT_Chr_10_70547066-70547138_-_@39.56.18	0	0	0	1	0	0	0	0	1	1
tRF-18-88FYRE0N	TCCGGAGCTGGGGATTGT	i-tRF	ArgCCG_Chr_19_48966332-48966404_+_@33.50.18	0	0	0	1	1	0	0	0	0	0
tRF-18-88HPDE0L	TCCGGATCAGAAGATTGA	i-tRF	ArgCCG_Chr_23_30112292-30112364_+_@33.50.18, ArgCCG_Chr_25_2589149-2589221_+_@33.50.18, ArgCCG_Chr_23_30073361-30073433_-_@33.50.18	0	1	0	0	0	1	1	0	2	3
tRF-18-8B8871DJ	TCAAATCCGGGTGCCCCC	i-tRF	CysGCA_Chr_4_112419516-112419587_-_@54.71.18, CysGCA_Chr_4_112555282-112555353_-_@54.71.18, CysGCA_Chr_19_39451752-39451823_+_@54.71.18, CysGCA_Chr_3_22722293-22722364_-_@54.71.18, CysGCA_Chr_4_112413369-112413440_-_@54.71.18, CysGCA_Chr_19_39659890-39659961_-_@54.71.18, CysGCA_Chr_12_30287485-30287556_+_@54.71.18, CysGCA_Chr_28_5864091-5864162_+_@54.71.18, CysGCA_Chr_19_39659156-39659227_-_@54.7…	0	0	0	0	0	0	0	0	0	1
tRF-18-8B8HWK0D	TCAAATCACGTCGGGGTC	i-tRF	TrpCCA_Chr_20_41425516-41425587_-_@54.71.18, TrpCCA_Chr_19_27829637-27829708_+_@54.71.18, TrpCCA_Chr_23_31674969-31675040_+_@54.71.18, TrpCCA_Chr_19_27845886-27845957_-_@54.71.18, TrpCCA_Chr_23_31683731-31683802_+_@54.71.18, TrpCCA_Chr_25_36942390-36942461_-_@54.71.18	0	0	0	0	0	0	0	0	0	1
tRF-18-8BWS72V	TCAAATCTCGGTGGAACC	i-tRF	GlnCTG_Chr_23_30037406-30037477_+_@54.71.18, GlnCTG_Chr_10_12743209-12743280_-_@54.71.18, GlnCTG_Chr_19_27761705-27761776_+_@54.71.18, GlnCTG_Chr_23_31135564-31135635_-_@54.71.18	0	0	0	0	0	0	0	0	1	0
tRF-18-8EK6P10J	TCAATCCCCAGCACCTCC	i-tRF	AlaAGC_Chr_23_30116515-30116586_+_@54.71.18	0	0	0	1	0	0	0	0	0	0
tRF-18-8EX4UK0N	TCAATTGATGTAAGGTGT	i-tRF	AlaTGC_Chr_MT_5376-5444_-_@36.53.18	0	0	1	1	1	0	0	0	0	0
tRF-18-8HYV458	TCACGTTCGCCTCACACG	i-tRF	ValCAC_Chr_3_21038978-21039050_+_@22.39.18, ValCAC_Chr_3_21086725-21086797_-_@22.39.18, ValCAC_Chr_3_20957584-20957656_+_@22.39.18, ValCAC_Chr_23_31290226-31290298_-_@22.39.18, ValCAC_Chr_7_40358343-40358415_-_@22.39.18, ValCAC_Chr_23_31573432-31573504_-_@22.39.18, ValCAC_Chr_23_31334996-31335068_-_@22.39.18, ValCAC_Chr_NW_020191468.1_28599-28671_-_@22.39.18, ValCAC_Chr_NW_020191468.1_12031-12103…	0	1	0	0	0	0	1	0	0	0
tRF-18-8Q9VZV8	TCCATTGTGCTTTGCACG	i-tRF	SerGCT_Chr_29_44399824-44399905_+_@39.56.18, SerGCT_Chr_23_31389424-31389505_-_@39.56.18	0	1	0	0	0	1	0	0	0	0
tRF-18-8UI26WDY	TCCGAATGGAGGCGTGGG	i-tRF	LeuCAA_Chr_23_31082112-31082218_+_@47.64.18, LeuCAA_Chr_23_31084667-31084774_-_@47.64.18, LeuCAA_Chr_7_42660399-42660504_+_@47.64.18	0	0	0	2	0	0	1	0	0	1
tRF-18-8WI26WDY	TCCGTATGGAGGCGTGGG	i-tRF	LeuCAA_Chr_23_30067060-30067165_+_@47.64.18	0	0	0	1	1	0	0	0	0	0
tRF-18-8YR951D2	TCCTGGGTTCGAGCCCCA	i-tRF	ValTAC_Chr_X_124770762-124770834_+_@47.64.18, ValTAC_Chr_15_82766873-82766945_-_@47.64.18	0	0	0	0	0	0	1	0	0	0
tRF-18-93Q01MDK	TGGGTGCGAGAGGTCCCG	i-tRF	ProTGG_Chr_25_2630255-2630326_+_@33.50.18, ProTGG_Chr_25_2623641-2623712_+_@33.50.18, ProTGG_Chr_10_26466567-26466638_-_@33.50.18, ProTGG_Chr_NW_020190356.1_18510-18581_+_@33.50.18, ProTGG_Chr_25_2625955-2626026_+_@33.50.18, ProTGG_Chr_10_26413416-26413487_-_@33.50.18, ProTGG_Chr_25_2598642-2598713_+_@33.50.18, ProTGG_Chr_25_2621041-2621112_+_@33.50.18, ProTGG_Chr_25_2628848-2628919_+_@33.50.18	0	0	0	1	0	0	0	0	0	0
tRF-18-93WB86D8	TGGGTTCGAATCCCAGCG	i-tRF	ThrAGT_Chr_23_31577997-31578070_+_@51.68.18, ThrAGT_Chr_23_31023079-31023152_-_@51.68.18, ThrAGT_Chr_19_27777989-27778062_-_@51.68.18, ThrAGT_Chr_23_31046447-31046520_+_@51.68.18, ThrAGT_Chr_19_27830446-27830519_+_@51.68.18, ThrAGT_Chr_23_30127047-30127120_-_@51.68.18, ThrAGT_Chr_19_27851226-27851299_-_@51.68.18, ThrCGT_Chr_23_30176833-30176906_+_@51.68.18, ThrAGT_Chr_18_43596311-43596384_+_@51.6…	0	0	0	0	0	0	0	0	1	0
tRF-18-94U4SPD1	TGGTGTAATGGTCAGCAC	i-tRF	GlnTTG_Chr_23_30195428-30195499_-_@8.25.18, GlnTTG_Chr_1_157955337-157955408_-_@8.25.18	0	0	0	0	0	0	0	1	0	0
tRF-18-9553K80E	TGTACGAGGTCCCGGGTT	i-tRF	AlaAGC_Chr_23_30186336-30186407_-_@37.54.18	0	0	0	0	0	0	1	0	0	0
tRF-18-983FPDD5	TGTGGCCGCAGCAACCTC	i-tRF	HisGTG_Chr_3_20873154-20873225_+_@33.50.18, HisGTG_Chr_3_21049256-21049327_-_@33.50.18, HisGTG_Chr_10_65235579-65235650_+_@33.50.18, HisGTG_Chr_3_21218714-21218785_-_@33.50.18, HisGTG_Chr_3_21227690-21227761_-_@33.50.18, HisGTG_Chr_NW_020191468.1_8497-8568_+_@33.50.18, HisGTG_Chr_3_20898974-20899045_+_@33.50.18, HisGTG_Chr_3_21063580-21063651_+_@33.50.18, HisGTG_Chr_3_21015831-21015902_-_@33.50.1…	0	0	0	0	0	0	1	0	2	0
tRF-18-99BMEMDY	TGTTCAAATCACGTCGGG	i-tRF	TrpCCA_Chr_23_31674969-31675040_+_@51.68.18, TrpCCA_Chr_19_27829637-27829708_+_@51.68.18, TrpCCA_Chr_20_41425516-41425587_-_@51.68.18, TrpCCA_Chr_23_31683731-31683802_+_@51.68.18, TrpCCA_Chr_19_27845886-27845957_-_@51.68.18, TrpCCA_Chr_25_36942390-36942461_-_@51.68.18	0	0	0	0	0	0	0	0	1	0
tRF-18-9EDJSYDE	TGGATAAGGCGTCTGATT	i-tRF	GlnCTG_Chr_5_39378287-39378359_-_@16.33.18, ArgCCG_Chr_23_30112292-30112364_+_@16.33.18, ArgCCG_Chr_23_30073361-30073433_-_@16.33.18, ArgCCG_Chr_25_2589149-2589221_+_@16.33.18	0	0	0	0	0	0	0	0	0	2
tRF-18-9HJHOJ00	TGGCGCAGCGGAAGCGTG	i-tRF	iMetCAT_Chr_23_31019522-31019593_-_@8.25.18, iMetCAT_Chr_23_31121523-31121594_-_@8.25.18, iMetCAT_Chr_3_16711608-16711679_-_@8.25.18, iMetCAT_Chr_23_31234924-31234995_+_@8.25.18, iMetCAT_Chr_23_31687054-31687125_+_@8.25.18, iMetCAT_Chr_23_31695649-31695720_-_@8.25.18, iMetCAT_Chr_7_7516034-7516105_-_@8.25.18, iMetCAT_Chr_23_30944121-30944192_+_@8.25.18, iMetCAT_Chr_12_21711736-21711807_-_@8.25.18…	0	0	0	0	0	0	2	0	0	0
tRF-18-9L5F92D5	TGGTAGAGCATGGGACTC	i-tRF	LysCTT_Chr_4_75268361-75268433_-_@17.34.18	0	0	0	0	0	0	0	1	0	0
tRF-18-9L5HLV05	TGGTAGAGCGCGCGCTTC	i-tRF	AlaCGC_Chr_2_39839750-39839821_-_@16.33.18	0	0	2	0	0	0	0	0	0	0
tRF-18-9L5HMV0O	TGGTAGAGCGCGTGCTTA	i-tRF	AlaAGC_Chr_23_31025905-31025976_+_@16.33.18, AlaAGC_Chr_23_30186336-30186407_-_@16.33.18, AlaAGC_Chr_23_30154990-30155061_+_@16.33.18, AlaAGC_Chr_1_158044572-158044644_+_@16.33.18, AlaAGC_Chr_23_30077774-30077845_+_@16.33.18, AlaAGC_Chr_23_30141212-30141283_-_@16.33.18, AlaAGC_Chr_23_30116515-30116586_+_@16.33.18, AlaAGC_Chr_23_30148685-30148756_-_@16.33.18, AlaAGC_Chr_23_30284772-30284843_+_@16.…	0	0	0	0	1	0	0	0	0	0
tRF-18-9N1QKSD3	TGGTTAGTATCCCCGCCT	i-tRF	AspGTC_Chr_5_62676636-62676707_+_@16.33.18	0	0	0	1	0	0	0	0	0	0
tRF-18-9NLN3J0K	TGGTTCGATTCCGGCTCG	i-tRF	TyrGTA_Chr_21_44965004-44965093_-_@51.68.18, TyrGTA_Chr_10_26447367-26447456_+_@51.68.18, TyrGTA_Chr_21_44990709-44990798_+_@51.68.18, TyrGTA_Chr_20_32996084-32996172_+_@51.68.18, TyrGTA_Chr_10_26445520-26445610_+_@51.68.18, TyrGTA_Chr_14_30458772-30458860_+_@51.68.18, TyrGTA_Chr_10_26414624-26414713_-_@51.68.18, TyrGTA_Chr_21_44984358-44984447_+_@51.68.18, TyrGTA_Chr_11_72585702-72585790_-_@51.6…	0	0	0	1	0	0	0	0	1	0
tRF-18-9NVQ39DK	TGGTTTATATCCTTCCCG	i-tRF	MetCAT_Chr_MT_4197-4265_+_@47.64.18	0	0	0	0	0	0	0	0	1	0
tRF-18-9O0PF0DS	TGTAAACCAGAGAAGGAG	i-tRF	ThrTGT_Chr_MT_15658-15726_+_@30.47.18	0	0	0	1	0	0	0	1	0	0
tRF-18-9ORW170M	TGTAAGGTGTAGTCTTGC	i-tRF	AlaTGC_Chr_MT_5376-5444_-_@44.61.18	0	0	1	0	0	0	0	1	0	1
tRF-18-9P9MH5DW	TGTAGTGGTCATCACGCT	i-tRF	ValAAC_Chr_23_31432884-31432956_+_@11.28.18	0	0	0	1	0	0	0	1	1	1
tRF-18-9PNOKO9	TGTAGCTTAACCCAAAGC	i-tRF	PheGAA_Chr_MT_364-430_+_@6.23.18	0	0	0	0	0	1	0	0	0	0
tRF-18-9PUQ4EDB	TGTAGTACATCTAATATA	i-tRF	ThrTGT_Chr_MT_15658-15726_+_@5.22.18	0	0	0	0	0	1	0	0	0	0
tRF-18-9XEO1ZDN	TGTTAACTAAAGTTTCGT	i-tRF	AsnGTT_Chr_MT_5446-5518_-_@33.50.18	0	0	0	0	0	0	1	0	0	0
tRF-18-B11KWHZ	AAACCAGGGGTCGCGAGT	i-tRF	ThrTGT_Chr_10_26481746-26481818_+_@37.54.18, ThrTGT_Chr_7_40324271-40324343_-_@37.54.18, ThrTGT_Chr_10_26468186-26468258_+_@37.54.18, ThrTGT_Chr_10_26416285-26416357_-_@37.54.18, ThrTGT_Chr_16_26005834-26005906_+_@37.54.18	0	0	0	0	0	0	0	0	1	0
tRF-18-B1O2WHDZ	AAACCGAAGATCGCGGGT	i-tRF	ThrCGT_Chr_19_18483974-18484045_-_@36.53.18	0	2	0	0	0	0	0	1	0	1
tRF-18-B4I9O9DE	AAATGATTTCGACTCATT	i-tRF	ArgTCG_Chr_MT_10170-10238_+_@24.41.18	0	0	0	0	0	0	0	0	0	1
tRF-18-B4QUPBDU	AAATGGCTGAGCAAAGCA	i-tRF	TyrGTA_Chr_MT_5618-5685_-_@5.22.18	0	0	2	0	0	0	3	0	0	0
tRF-18-B4S2QIDM	AAATGGTAGAGCGCTCGC	i-tRF	AlaAGC_Chr_14_30458994-30459066_+_@14.31.18, AlaAGC_Chr_23_31433404-31433476_+_@14.31.18, AlaAGC_Chr_23_31539124-31539196_+_@14.31.18, AlaAGC_Chr_11_72585279-72585351_-_@14.31.18	0	1	0	2	1	0	2	2	0	1
tRF-18-B65B62U	AACCAGAGAAGGAGAACA	i-tRF	ThrTGT_Chr_MT_15658-15726_+_@34.51.18	0	0	0	1	0	0	0	2	1	0
tRF-18-B6R3LU0E	AACCAGGGGTCGCGAGTT	i-tRF	ThrTGT_Chr_7_40324271-40324343_-_@38.55.18, ThrTGT_Chr_10_26481746-26481818_+_@38.55.18, ThrTGT_Chr_10_26468186-26468258_+_@38.55.18, ThrTGT_Chr_10_26416285-26416357_-_@38.55.18, ThrTGT_Chr_16_26005834-26005906_+_@38.55.18	0	0	0	0	0	0	1	0	0	0
tRF-18-B8H0QM0L	AACGGATAAGGCGTCTGA	i-tRF	ArgTCG_Chr_19_56411984-56412056_+_@14.31.18, ArgTCG_Chr_23_31694279-31694351_-_@14.31.18	0	0	0	0	0	0	0	1	0	0
tRF-18-BE6YFO9	AAAATGGCTGAGCAAAGC	i-tRF	TyrGTA_Chr_MT_5618-5685_-_@4.21.18	0	0	0	0	1	0	0	1	0	1
tRF-18-BIJX390O	AAACTCATTACCTTCTTA	i-tRF	HisGTG_Chr_MT_11907-11976_+_@47.64.18	0	0	0	1	0	0	0	0	0	0
tRF-18-BKH31ZDD	AAAGGATAGTAGTTTATC	i-tRF	LeuTAG_Chr_MT_12038-12108_+_@7.24.18	0	0	0	0	1	0	0	0	0	2
tRF-18-BM32LJDJ	AAATCCCGGACGAGCCCC	3'-tRF	ProTGG_Chr_25_2625955-2626026_+_@56.73.18, ProTGG_Chr_10_26413416-26413487_-_@56.73.18, ProCGG_Chr_25_2614114-2614185_+_@56.73.18, ProTGG_Chr_25_2628848-2628919_+_@56.73.18, ProAGG_Chr_10_26484896-26484967_+_@56.73.18, ProAGG_Chr_25_2631597-2631668_+_@56.73.18, ProAGG_Chr_25_2626811-2626882_+_@56.73.18, ProAGG_Chr_3_1003350-1003421_+_@56.73.18, ProAGG_Chr_4_92756488-92756559_+_@56.73.18, ProAGG_C…	0	0	0	0	1	0	0	1	0	0
tRF-18-BMU0H2DZ	AAATCTAAAGATAGAGGT	i-tRF	TyrGTA_Chr_MT_5618-5685_-_@32.49.18	0	0	0	1	0	0	0	0	0	0
tRF-18-BOVBE60O	AACAATAGAAACTCATTA	i-tRF	HisGTG_Chr_MT_11907-11976_+_@39.56.18	0	1	0	0	0	0	1	0	0	1
tRF-18-BY4EWQDW	AACTGCTAATTCTATGCT	i-tRF	SerGCT_Chr_MT_11977-12036_+_@16.33.18	0	0	0	1	0	0	0	0	1	0
tRF-18-BZYL8PX	AACTTTTATATCCAGAGA	i-tRF	LeuTAA_Chr_MT_3024-3098_+_@38.55.18	0	0	0	0	1	0	0	0	0	1
tRF-18-D2VL7X0J	AAGGATAGTAGTTTATCC	i-tRF	LeuTAG_Chr_MT_12038-12108_+_@8.25.18	0	1	1	1	2	1	4	0	1	4
tRF-18-D33U7SR	AAGGTCCTGAGTTCGAAC	i-tRF	MetCAT_Chr_23_30026656-30026728_+_@43.60.18, MetCAT_Chr_23_30288218-30288290_-_@43.60.18, MetCAT_Chr_23_31006134-31006206_-_@43.60.18, MetCAT_Chr_1_158048038-158048111_-_@43.60.18, MetCAT_Chr_23_30031918-30031990_-_@43.60.18	0	0	0	0	1	0	0	0	0	0
tRF-18-D3L87SDD	AAGGTCGCGGGTTCGATC	i-tRF	IleAAT_Chr_23_31291364-31291437_+_@44.61.18, IleAAT_Chr_19_27852162-27852235_-_@44.61.18, IleAAT_Chr_23_31041584-31041657_-_@44.61.18, IleAAT_Chr_23_31289622-31289695_-_@44.61.18, IleAAT_Chr_23_31723652-31723725_+_@44.61.18, IleAAT_Chr_23_31055460-31055533_-_@44.61.18, IleAAT_Chr_23_31340083-31340156_+_@44.61.18, IleAAT_Chr_23_31306987-31307060_-_@44.61.18, IleAAT_Chr_23_31039841-31039914_-_@44.6…	0	0	0	0	1	0	0	0	0	0
tRF-18-D3MU7SDD	AAGGTCGTGAGTTCGATC	i-tRF	MetCAT_Chr_14_16621733-16621805_+_@43.60.18	0	0	0	1	0	0	0	0	0	0
tRF-18-D3S3NV7	AAGGTGTAGTCTTGCAAT	i-tRF	AlaTGC_Chr_MT_5376-5444_-_@47.64.18	0	1	0	3	0	0	0	0	0	0
tRF-18-D4B33WU	AAGTGAAAGTCCTGTACA	i-tRF	AspGTC_Chr_MT_7304-7372_+_@47.64.18	0	1	1	0	3	1	2	1	1	4
tRF-18-D4S0QMDZ	AAGTGGTAAGGCGTCGGT	i-tRF	ThrCGT_Chr_25_13221582-13221653_+_@13.30.18, ThrCGT_Chr_19_18483974-18484045_-_@13.30.18	0	0	0	0	0	0	0	0	0	1
tRF-18-D4S2QIDM	AAGTGGTAGAGCGCTCGC	i-tRF	AlaAGC_Chr_23_31441253-31441325_-_@14.31.18, AlaAGC_Chr_29_45936210-45936282_-_@14.31.18, AlaAGC_Chr_23_31417536-31417608_+_@14.31.18, AlaAGC_Chr_23_31428985-31429057_+_@14.31.18, AlaAGC_Chr_18_23556068-23556140_+_@14.31.18	0	0	0	0	0	0	0	0	1	0
tRF-18-D7OKW4Z	AATCTGAAGGTCGTGAGT	i-tRF	MetCAT_Chr_14_16621733-16621805_+_@37.54.18	0	0	1	0	0	0	0	0	0	0
tRF-18-D8H0PND9	AATGGATAAGGCATTGGC	i-tRF	ArgCCT_Chr_25_2591451-2591523_+_@14.31.18, ArgCCT_Chr_4_102877745-102877817_+_@14.31.18	0	1	0	0	3	0	0	3	1	0
tRF-18-D8V0L9DW	AATGGTAGAGCGCTCGCT	i-tRF	AlaAGC_Chr_11_72585279-72585351_-_@15.32.18, AlaAGC_Chr_14_30458994-30459066_+_@15.32.18, AlaAGC_Chr_23_31539124-31539196_+_@15.32.18, AlaAGC_Chr_23_31433404-31433476_+_@15.32.18	0	0	1	0	0	0	0	0	0	0
tRF-18-D8VHM7DR	AATGGTAGCGCGTCTGAC	i-tRF	TrpCCA_Chr_19_34029010-34029081_-_@14.31.18, TrpCCA_Chr_19_33114203-33114274_+_@14.31.18	0	0	0	0	0	0	0	0	0	2
tRF-18-D9VV860I	AATTCTATGCTCCCATAT	i-tRF	SerGCT_Chr_MT_11977-12036_+_@23.40.18	0	0	1	0	0	0	0	0	0	0
tRF-18-DEFKZUD5	AAGATAGAGGTTTGACTC	i-tRF	TyrGTA_Chr_MT_5618-5685_-_@39.56.18	0	0	0	0	0	0	1	3	1	2
tRF-18-DEWP7SW	AAGATTCTAGGTTCGACT	i-tRF	ArgACG_Chr_22_53626359-53626431_+_@43.60.18, ArgACG_Chr_23_31328208-31328280_-_@43.60.18, ArgACG_Chr_23_31053877-31053949_+_@43.60.18, ArgACG_Chr_23_31268990-31269062_+_@43.60.18, ArgACG_Chr_23_31292086-31292158_-_@43.60.18	0	0	0	0	0	1	0	0	0	0
tRF-18-DEXK7SZ	AAGATTGAGGGTTCGAGT	i-tRF	ArgCCG_Chr_23_30073361-30073433_-_@43.60.18, ArgCCG_Chr_23_30112292-30112364_+_@43.60.18, ArgTCG_Chr_20_7472320-7472392_-_@43.60.18, ArgTCG_Chr_19_56411984-56412056_+_@43.60.18, ArgCCG_Chr_25_2589149-2589221_+_@43.60.18	0	0	0	0	0	0	0	1	0	0
tRF-18-DF15DZW	AAGCAAGTACAATTTACT	i-tRF	TrpTCA_Chr_MT_5308-5374_+_@41.58.18	0	0	2	0	2	0	0	0	1	3
tRF-18-DF7UK80E	AAGCAGTTGACCCGGGTT	i-tRF	GlyTCC_Chr_NW_020190592.1_20654-20725_-_@37.54.18, GlyTCC_Chr_NW_020190592.1_1649-1720_-_@37.54.18, GlyTCC_Chr_3_8098701-8098772_-_@37.54.18, GlyTCC_Chr_6_73540827-73540898_+_@37.54.18, GlyTCC_Chr_3_21349675-21349746_-_@37.54.18, GlyTCC_Chr_19_27846569-27846640_+_@37.54.18, GlyTCC_Chr_NW_020190592.1_30154-30225_-_@37.54.18, GlyTCC_Chr_7_19428535-19428606_-_@37.54.18, GlyTCC_Chr_3_8024754-8024825_…	0	0	0	0	1	0	0	0	1	0
tRF-18-DJ78EY6	AAGGCGTTGGACTTGAAA	i-tRF	SerTGA_Chr_28_24216133-24216214_+_@21.38.18	0	0	0	0	1	0	0	0	0	0
tRF-18-DOL61MD8	AATAACGCCAAGGTCGCG	i-tRF	IleAAT_Chr_23_31277791-31277864_+_@35.52.18, IleAAT_Chr_23_31041584-31041657_-_@35.52.18, IleAAT_Chr_23_31306987-31307060_-_@35.52.18, IleAAT_Chr_23_31289622-31289695_-_@35.52.18, IleAAT_Chr_21_67103861-67103934_+_@35.52.18, IleAAT_Chr_23_31723652-31723725_+_@35.52.18, IleAAT_Chr_23_31039841-31039914_-_@35.52.18, IleAAT_Chr_23_31269709-31269782_-_@35.52.18, IleAAT_Chr_23_31555582-31555655_-_@35.5…	0	0	0	0	0	1	0	0	0	0
tRF-18-DR3JH9D1	AATCCCCGGCATCTCCAC	3'-tRF	AlaTGC_Chr_6_91709768-91709839_+_@56.73.18, AlaTGC_Chr_17_50873932-50874003_-_@56.73.18, AlaTGC_Chr_3_107039873-107039944_-_@56.73.18, AlaCGC_Chr_2_39839750-39839821_-_@56.73.18	0	0	0	0	0	0	0	1	1	0
tRF-18-DRI8RZDJ	AATCCATTGGGGTTTCCC	i-tRF	SerAGA_Chr_18_35387156-35387237_+_@37.54.18, SerAGA_Chr_23_31119332-31119413_+_@37.54.18, SerTGA_Chr_23_31141547-31141628_+_@37.54.18, SerAGA_Chr_19_49195498-49195579_-_@37.54.18	0	0	1	0	0	0	0	0	0	0
tRF-18-DRJKW4DZ	AATCCCAGGGTCGTGGGT	i-tRF	LysCTT_Chr_21_30269857-30269929_-_@37.54.18, LysCTT_Chr_4_75268361-75268433_-_@37.54.18, LysCTT_Chr_10_70547066-70547138_-_@37.54.18	0	0	2	0	0	0	0	0	0	0
tRF-18-EB5NZ205	ACGAAGAGTTTTGGATTC	i-tRF	GlnTTG_Chr_MT_4123-4194_-_@24.41.18	0	1	0	0	0	0	0	0	0	0
tRF-18-EH93WB0J	ACGCGTGGGTTCGAATCC	i-tRF	SerGCT_Chr_23_31282460-31282541_+_@54.71.18, SerGCT_Chr_23_31281831-31281912_+_@54.71.18, SerGCT_Chr_10_36178992-36179073_-_@54.71.18, SerGCT_Chr_23_31272627-31272708_+_@54.71.18, SerGCT_Chr_23_30189527-30189608_+_@54.71.18, SerGCT_Chr_23_31373608-31373689_-_@54.71.18, SerGCT_Chr_19_27830143-27830224_+_@54.71.18, SerGCT_Chr_23_31285574-31285655_-_@54.71.18, SerGCT_Chr_23_31691009-31691090_+_@54.7…	0	1	0	0	0	0	0	0	0	0
tRF-18-EVUN44D5	ACTGCTAATTCTATGCTC	i-tRF	SerGCT_Chr_MT_11977-12036_+_@17.34.18	0	0	0	0	0	0	0	0	0	3
tRF-18-EXFM24D9	ACTTAAGATCCAATGGGC	i-tRF	LeuTAA_Chr_23_31026539-31026621_+_@31.48.18, LeuTAA_Chr_18_38840590-38840670_-_@30.47.18	0	0	0	0	0	0	0	0	0	1
tRF-18-EXFM24DR	ACTTAAGATCCAATGGAC	i-tRF	LeuTAA_Chr_9_81592121-81592203_+_@31.48.18	0	0	1	0	0	0	2	0	1	0
tRF-18-EZVQK2D7	ACTTTTATATCCAGAGAT	i-tRF	LeuTAA_Chr_MT_3024-3098_+_@39.56.18	0	0	0	0	1	0	0	0	0	0
tRF-18-F04LVFDO	AGAAGCTATATAGCACTA	i-tRF	LysTTT_Chr_MT_8061-8127_+_@6.23.18	0	0	0	0	0	0	0	1	0	1
tRF-18-F0E9I60O	AGAAGACTTCATTCATTA	i-tRF	ValTAC_Chr_MT_1386-1452_+_@38.55.18	0	0	0	1	1	1	1	1	2	1
tRF-18-F0IR1NDL	AGAAGATTCCAGGTTCGA	i-tRF	ArgACG_Chr_10_21915554-21915626_-_@41.58.18, ArgACG_Chr_23_31678147-31678219_-_@41.58.18, ArgACG_Chr_23_31574309-31574381_-_@41.58.18, ArgACG_Chr_23_31410999-31411071_+_@41.58.18	0	0	0	0	0	0	0	0	0	1
tRF-18-F0QV7NDL	AGAAGGCTGCGTGTTCGA	i-tRF	TrpCCA_Chr_5_62677335-62677406_+_@40.57.18	0	0	0	0	0	0	0	0	1	0
tRF-18-F2OQFK0O	AGAGAGACATAGAGGTTA	5'-tRF	SerTGA_Chr_MT_7229-7299_-_@4.21.18	0	0	0	1	0	0	0	2	0	0
tRF-18-F2Z0F60I	AGAGATTGAGAGCCATAT	i-tRF	LysTTT_Chr_MT_8061-8127_+_@36.53.18	0	1	2	5	4	3	0	2	4	3
tRF-18-F5HYNXD1	AGCACATCTGCTTTACAC	i-tRF	ValTAC_Chr_23_31347498-31347570_+_@21.38.18	0	0	0	0	0	0	0	0	1	0
tRF-18-F67P4K00	AGCCAGTTAGCTAGGGTG	i-tRF	AsnGTT_Chr_MT_5446-5518_-_@9.26.18	0	0	0	0	0	0	0	0	1	0
tRF-18-F6V5WR0P	AGCCATATACTCTCCTTG	i-tRF	LysTTT_Chr_MT_8061-8127_+_@46.63.18	0	2	0	0	1	0	0	2	2	2
tRF-18-F8YJ0NDM	AGCGGTTAGCACATTCGC	i-tRF	ValTAC_Chr_23_31301252-31301324_-_@14.31.18, ValTAC_Chr_23_31259774-31259846_+_@14.31.18	0	1	0	0	1	0	0	1	0	0
tRF-18-F8YMEM0M	AGCGGTTATCACGTCTGC	i-tRF	ValTAC_Chr_15_82766873-82766945_-_@14.31.18	0	1	0	0	0	0	1	0	1	0
tRF-18-F91YS2D8	AGCTCAGTTGGTAGAGCG	i-tRF	TyrGTA_Chr_23_31535660-31535749_-_@9.26.18, TyrGTA_Chr_14_30458188-30458281_+_@9.26.18, TyrGTA_Chr_11_72585702-72585790_-_@9.26.18, TyrGTA_Chr_23_31535252-31535341_-_@9.26.18, TyrGTA_Chr_1_97560692-97560781_-_@9.26.18, TyrGTA_Chr_NW_020191682.1_8785-8878_+_@9.26.18, TyrGTA_Chr_23_31542987-31543078_-_@9.26.18	0	1	0	0	0	0	0	0	0	0
tRF-18-FB4QU703	AGAAACTCATTACCTTCT	i-tRF	HisGTG_Chr_MT_11907-11976_+_@45.62.18	0	0	0	1	0	0	0	0	0	0
tRF-18-FFV07QD7	AGACATAGAGGTTATGAT	i-tRF	SerTGA_Chr_MT_7229-7299_-_@8.25.18	0	0	0	4	2	1	0	0	3	2
tRF-18-FJ33DYDI	AGAGCCCGGTAATTGCAT	i-tRF	LeuTAA_Chr_MT_3024-3098_+_@12.29.18	0	2	0	0	0	0	0	0	1	1
tRF-18-FJJQE7D3	AGAGCCATATACTCTCCT	i-tRF	LysTTT_Chr_MT_8061-8127_+_@44.61.18	0	0	0	5	3	1	2	1	2	4
tRF-18-FKVBY9DV	AGAGGTAGAATTCTCGCC	i-tRF	GlyCCC_Chr_6_110635525-110635595_-_@14.31.18	0	1	0	0	0	0	0	2	0	1
tRF-18-FL53ZD0J	AGATAGAGGTTTGACTCC	i-tRF	TyrGTA_Chr_MT_5618-5685_-_@40.57.18	0	0	0	0	0	1	0	0	0	0
tRF-18-FMD0SRD4	AGATCAAGAGGTCCCCGG	i-tRF	CysGCA_Chr_19_39659156-39659227_-_@35.52.18, CysGCA_Chr_4_112732476-112732547_+_@35.52.18, CysGCA_Chr_19_39659890-39659961_-_@35.52.18, CysGCA_Chr_4_112550397-112550468_-_@35.52.18, CysGCA_Chr_12_30287485-30287556_+_@35.52.18, CysGCA_Chr_19_39451752-39451823_+_@35.52.18, CysGCA_Chr_19_39448382-39448453_-_@35.52.18, CysGCA_Chr_4_112555282-112555353_-_@35.52.18, CysGCA_Chr_19_39431222-39431293_-_@3…	0	1	0	0	0	0	0	1	1	0
tRF-18-FMF0QV00	AGATCAGAAGGCTGCGTG	i-tRF	TrpCCA_Chr_5_62677335-62677406_+_@35.52.18	0	1	0	0	0	0	0	0	0	0
tRF-18-FN4KYUD5	AGATTCTAGGTTCGACTC	i-tRF	ArgACG_Chr_23_31328208-31328280_-_@44.61.18, ArgACG_Chr_23_31053877-31053949_+_@44.61.18, ArgACG_Chr_22_53626359-53626431_+_@44.61.18, ArgACG_Chr_23_31268990-31269062_+_@44.61.18, ArgACG_Chr_23_31292086-31292158_-_@44.61.18	0	0	0	0	0	1	0	1	0	0
tRF-18-FN5KYUDD	AGATTGAGGGTTCGAATC	i-tRF	ArgTCG_Chr_23_31694279-31694351_-_@44.61.18, ArgTCG_Chr_23_30228672-30228744_+_@44.61.18, ArgTCG_Chr_1_157988436-157988508_+_@44.61.18, ArgTCG_Chr_23_31681248-31681320_-_@44.61.18	0	1	0	0	0	0	0	0	0	0
tRF-18-FQRDWXDD	AGCATGGGACTCTTAATC	i-tRF	LysCTT_Chr_21_30269857-30269929_-_@23.40.18, LysCTT_Chr_4_75268361-75268433_-_@23.40.18, LysCTT_Chr_10_93057241-93057313_-_@23.40.18, LysCTT_Chr_10_70547066-70547138_-_@23.40.18	0	1	0	1	1	1	0	1	3	2
tRF-18-FW6S1803	AGCGTGGCCGAGTGGTCT	i-tRF	LeuTAG_Chr_25_19870711-19870792_-_@4.21.18	0	0	0	0	0	0	0	1	0	0
tRF-18-FW6SF803	AGCGTGGCCGAGCGGTCT	i-tRF	LeuAAG_Chr_7_40319416-40319497_+_@4.21.18, LeuAAG_Chr_23_30293279-30293360_+_@4.21.18, LeuAAG_Chr_25_19969191-19969272_+_@4.21.18, LeuAAG_Chr_23_30011393-30011474_-_@4.21.18, LeuTAG_Chr_19_27762208-27762289_-_@4.21.18, LeuAAG_Chr_23_30032800-30032881_+_@4.21.18, LeuAAG_Chr_10_26483921-26484002_-_@4.21.18, LeuAAG_Chr_23_30136146-30136227_+_@4.21.18, LeuAAG_Chr_10_26438831-26438912_+_@4.21.18, LeuT…	0	2	0	0	3	0	1	1	1	1
tRF-18-FX79R7Z	AGCTAGTTTCGGTCTAGT	i-tRF	GlyTCC_Chr_MT_9754-9822_+_@39.56.18	0	0	0	0	0	0	0	1	0	0
tRF-18-FXVP2XV	AGCTATATAGCACTAACC	i-tRF	LysTTT_Chr_MT_8061-8127_+_@9.26.18	0	0	0	0	0	0	0	1	1	0
tRF-18-FYRE980E	AGCTGGGGATTGTGGGTT	i-tRF	ArgCCG_Chr_19_48966332-48966404_+_@38.55.18	0	1	0	0	0	1	0	1	1	0
tRF-18-H13BDW04	ATACCCCGAAAATGTTGG	i-tRF	MetCAT_Chr_MT_4197-4265_+_@32.49.18	0	0	0	0	2	0	0	0	0	0
tRF-18-H2B9I5DQ	ATAGAAACTCATTACCTT	i-tRF	HisGTG_Chr_MT_11907-11976_+_@43.60.18	0	1	0	0	0	0	0	0	0	0
tRF-18-H2IY7LDE	ATAGAATTTGGTGTAATT	5'-tRF	GlnTTG_Chr_MT_4123-4194_-_@-1A.17.18	0	0	1	0	0	0	0	0	0	1
tRF-18-H3SJRX02	ATAGTGTAGCGGTTATCA	i-tRF	ValTAC_Chr_15_82766873-82766945_-_@7.24.18	0	0	0	0	0	0	1	0	0	0
tRF-18-H6I2MQ0D	ATCCAATGGACGTATGTC	i-tRF	LeuTAA_Chr_9_81592121-81592203_+_@38.55.18	0	0	0	1	0	0	0	0	0	0
tRF-18-H8P6URDL	ATCGGGCCCATACCCCGA	i-tRF	MetCAT_Chr_MT_4197-4265_+_@23.40.18	0	1	0	1	0	2	0	0	2	1
tRF-18-HDPORSD4	ATAACGCCAAGGTCGCGG	i-tRF	IleAAT_Chr_19_27852162-27852235_-_@36.53.18, IleAAT_Chr_23_31041584-31041657_-_@36.53.18, IleAAT_Chr_23_31277791-31277864_+_@36.53.18, IleAAT_Chr_23_31289622-31289695_-_@36.53.18, IleAAT_Chr_23_31291364-31291437_+_@36.53.18, IleAAT_Chr_23_31039841-31039914_-_@36.53.18, IleAAT_Chr_23_31254033-31254106_+_@36.53.18, IleAAT_Chr_23_31306987-31307060_-_@36.53.18, IleAAT_Chr_23_31723652-31723725_+_@36.5…	0	0	0	0	1	0	1	2	2	1
tRF-18-HENBRS0L	ATAATCTGAAGGTCGTGA	i-tRF	MetCAT_Chr_14_16621733-16621805_+_@35.52.18	0	2	0	0	0	0	0	0	0	0
tRF-18-HEZW200O	ATAATTTTGTCAAAGTTA	i-tRF	AspGTC_Chr_MT_7304-7372_+_@23.40.18	0	0	0	0	0	1	0	0	0	0
tRF-18-HL49N80L	ATATACTCTCCTTGGTGA	i-tRF	LysTTT_Chr_MT_8061-8127_+_@50.67.18	0	1	0	0	1	1	1	2	1	0
tRF-18-HO53KS0E	ATCAAGAGGTCCCCGGTT	i-tRF	CysGCA_Chr_4_112550397-112550468_-_@37.54.18, CysGCA_Chr_19_39659156-39659227_-_@37.54.18, CysGCA_Chr_12_30287485-30287556_+_@37.54.18, CysGCA_Chr_19_39659890-39659961_-_@37.54.18, CysGCA_Chr_19_39451752-39451823_+_@37.54.18, CysGCA_Chr_19_39448382-39448453_-_@37.54.18, CysGCA_Chr_4_112555282-112555353_-_@37.54.18, CysGCA_Chr_19_39431222-39431293_-_@37.54.18, CysGCA_Chr_4_112732476-112732547_+_@3…	0	0	0	0	0	1	0	0	0	0
tRF-18-HPDJXW0E	ATCAGAAGGCTGCGTGTT	i-tRF	TrpCCA_Chr_5_62677335-62677406_+_@37.54.18	0	0	0	0	1	0	0	0	0	0
tRF-18-HRL7S5D8	ATCCCCGCCTGTCACGCG	i-tRF	AspGTC_Chr_NW_020190592.1_11976-12047_-_@24.41.18, AspGTC_Chr_3_8102386-8102457_+_@24.41.18, AspGTC_Chr_NW_020190592.1_21473-21544_-_@24.41.18, AspGTC_Chr_10_17951297-17951368_+_@24.41.18, AspGTC_Chr_5_60336567-60336638_+_@24.41.18, AspGTC_Chr_NW_020190592.1_2468-2539_-_@24.41.18, AspGTC_Chr_23_31145310-31145381_-_@24.41.18, AspGTC_Chr_23_31091360-31091431_+_@24.41.18, AspGTC_Chr_3_8023793-802386…	0	0	0	0	0	1	0	0	0	1
tRF-18-HRMF3RV	ATCCCCGGCACCTCCACC	3'-tRF	AlaAGC_Chr_23_30141212-30141283_-_@57.74.18, AlaAGC_Chr_23_31025905-31025976_+_@57.74.18, AlaAGC_Chr_23_30149586-30149657_+_@57.74.18, AlaAGC_Chr_23_30154990-30155061_+_@57.74.18, AlaAGC_Chr_23_30148685-30148756_-_@57.74.18, AlaAGC_Chr_23_30077774-30077845_+_@57.74.18, AlaAGC_Chr_23_30085665-30085736_+_@57.74.18, AlaAGC_Chr_1_158044572-158044644_+_@58.75.18, AlaAGC_Chr_23_30284772-30284843_+_@57.…	0	1	1	1	1	2	2	0	2	0
tRF-18-I2MQSSDN	ATGGACGTATGTCCGCGT	i-tRF	LeuTAA_Chr_9_81592121-81592203_+_@43.60.18	0	0	0	0	0	0	0	0	0	1
tRF-18-I2UKJYDV	ATGGATAAGGCATTGGCC	i-tRF	ArgCCT_Chr_25_2591451-2591523_+_@15.32.18, ArgCCT_Chr_4_102877745-102877817_+_@15.32.18	0	0	0	0	1	0	0	1	1	0
tRF-18-I35DXP0Q	ATGGTGAGACTGCAGTTT	i-tRF	ProTGG_Chr_MT_15726-15791_-_@40.57.18	0	0	1	0	0	0	0	0	0	0
tRF-18-I3JF4YDR	ATGGTCAGCACTCTGGAC	i-tRF	GlnTTG_Chr_23_30195428-30195499_-_@15.32.18, GlnTTG_Chr_1_157955337-157955408_-_@15.32.18	0	0	0	1	0	0	0	0	0	1
tRF-18-I5N7VZV	ATTACCTTCTTATTTACC	i-tRF	HisGTG_Chr_MT_11907-11976_+_@53.70.18	0	0	0	1	1	0	0	1	0	1
tRF-18-I6D3880E	ATTCAAAGGTTCCGGGTT	i-tRF	ArgTCT_Chr_3_49636867-49636951_-_@38.55.18	0	0	0	0	1	0	1	2	1	2
tRF-18-I6D3980E	ATTCAAAGGTTGTGGGTT	i-tRF	ArgTCT_Chr_15_82767225-82767310_+_@38.55.18, ArgTCT_Chr_19_27762806-27762892_+_@38.55.18, ArgTCT_Chr_11_98945442-98945532_-_@38.55.18	0	0	0	0	0	0	1	0	0	0
tRF-18-I6IU9ODZ	ATTCAATTGATGTAAGGT	i-tRF	AlaTGC_Chr_MT_5376-5444_-_@34.51.18	0	0	2	0	0	0	1	1	0	0
tRF-18-I7MN93DK	ATTCTCGGTTTGGGTCCG	i-tRF	ProTGG_Chr_15_55651375-55651446_-_@23.40.18	0	0	0	0	0	0	0	1	0	0
tRF-18-I85FL0Z	ATTGGGAGCACGAAGAGT	i-tRF	GlnTTG_Chr_MT_4123-4194_-_@15.32.18	0	0	1	0	0	0	0	0	0	0
tRF-18-I958M80E	ATTTCGATGGCGTGGGTT	i-tRF	LeuTAG_Chr_25_19870711-19870792_-_@47.64.18	0	0	0	1	1	0	0	1	0	1
tRF-18-IDBU9N0Q	ATGACAACGATGGTTTTT	i-tRF	GluTTC_Chr_MT_14441-14509_-_@15.32.18	0	2	0	2	0	2	1	1	1	0
tRF-18-IFXK8SDZ	ATGCATGAGGTCCCGGGT	i-tRF	AlaAGC_Chr_23_30170753-30170824_+_@36.53.18	0	0	0	0	0	0	0	0	1	0
tRF-18-IHFKVHDX	ATGCGAGAGGTAGCGGGA	i-tRF	AlaAGC_Chr_14_30458994-30459066_+_@37.54.18, AlaAGC_Chr_11_72585279-72585351_-_@37.54.18	0	0	0	0	0	0	0	0	1	1
tRF-18-IK6WRNDL	ATGGGGGCGTGGGTTCGA	i-tRF	LeuCAA_Chr_23_30037897-30038007_-_@52.69.18	0	1	0	0	0	0	0	0	0	0
tRF-18-IK79KVU	ATGGGGTTTCCCCGCACA	i-tRF	SerCGA_Chr_5_57140090-57140171_-_@43.60.18	0	0	0	0	0	0	0	1	0	0
tRF-18-IKE7UMD2	ATGGGACTCTTAATCCCA	i-tRF	LysCTT_Chr_4_75268361-75268433_-_@26.43.18, LysCTT_Chr_21_30269857-30269929_-_@26.43.18, LysCTT_Chr_10_93057241-93057313_-_@26.43.18, LysCTT_Chr_10_70547066-70547138_-_@26.43.18	0	0	0	0	0	0	0	0	1	0
tRF-18-IL14VM0P	ATGTAAGGTGTAGTCTTG	i-tRF	AlaTGC_Chr_MT_5376-5444_-_@43.60.18	0	0	0	0	1	0	0	0	0	0
tRF-18-IO430J0L	ATTAACTAGTACAGCTGA	i-tRF	GlyTCC_Chr_MT_9754-9822_+_@12.29.18	0	1	0	0	0	0	0	0	0	0
tRF-18-IU9ORWZ	ATTGATGTAAGGTGTAGT	i-tRF	AlaTGC_Chr_MT_5376-5444_-_@39.56.18	0	0	1	0	0	0	0	0	0	0
tRF-18-IURNL3DJ	ATTGAGGGTTCGAGTCCC	i-tRF	ArgTCG_Chr_20_7472320-7472392_-_@46.63.18, ArgCCG_Chr_25_2589149-2589221_+_@46.63.18, ArgCCG_Chr_23_30073361-30073433_-_@46.63.18, ArgTCG_Chr_19_56411984-56412056_+_@46.63.18, ArgCCG_Chr_23_30112292-30112364_+_@46.63.18	0	2	0	1	0	1	0	1	0	0
tRF-18-IWQZPHDN	ATTGTGCTTTGCACGCGT	i-tRF	SerGCT_Chr_29_44399824-44399905_+_@42.59.18, SerGCT_Chr_23_31389424-31389505_-_@42.59.18	0	0	0	0	1	0	0	0	0	0
tRF-18-IXVRW4DZ	ATTTATATCCTCGTGGGT	i-tRF	LeuTAA_Chr_15_82767678-82767760_+_@47.64.18	0	0	0	0	0	1	0	0	0	0
tRF-18-J291540D	CAGGATGGCCGAGTGGTC	i-tRF	LeuCAA_Chr_23_30037897-30038007_-_@3.20.18, LeuCAA_Chr_7_42660399-42660504_+_@3.20.18, LeuCAA_Chr_23_30067060-30067165_+_@3.20.18, LeuCAA_Chr_23_31099721-31099827_+_@3.20.18, LeuCAA_Chr_23_31082112-31082218_+_@3.20.18, LeuCAA_Chr_23_31084667-31084774_-_@3.20.18	0	0	0	0	0	0	0	0	0	1
tRF-18-J3W08YDK	CAGGTTCGAGTCCTGCCG	i-tRF	SerAGA_Chr_23_31149573-31149654_-_@59.76.18, ArgTCG_Chr_21_20804881-20804953_+_@50.67.18	0	0	0	1	0	3	1	1	1	0
tRF-18-J3WB8YDK	CAGGTTCGAATCCTGCCG	i-tRF	SerAGA_Chr_23_31110602-31110683_+_@59.76.18, SerAGA_Chr_23_31158022-31158103_-_@59.76.18, SerAGA_Chr_14_69054767-69054848_+_@59.76.18, SerAGA_Chr_23_31124825-31124906_-_@59.76.18, SerAGA_Chr_23_31119332-31119413_+_@59.76.18, SerGGA_Chr_X_14853991-14854072_+_@59.76.18, SerTGA_Chr_23_31687570-31687651_+_@59.76.18, SerTGA_Chr_23_31141547-31141628_+_@59.76.18, SerAGA_Chr_23_31678541-31678622_-_@59.76…	0	1	0	4	0	0	0	0	2	0
tRF-18-J5KUB40P	CATACCCCGAAAATGTTG	i-tRF	MetCAT_Chr_MT_4197-4265_+_@31.48.18	0	1	0	0	0	0	0	0	0	0
tRF-18-J9IQOL03	CATTCATTATGAATATCT	i-tRF	ValTAC_Chr_MT_1386-1452_+_@47.64.18	0	1	0	0	0	1	0	3	2	0
tRF-18-JB5Y130K	CAGAAGATTGAGGGTTCG	i-tRF	ArgCCG_Chr_25_2589149-2589221_+_@40.57.18, ArgCCG_Chr_23_30112292-30112364_+_@40.57.18, ArgTCG_Chr_1_157988436-157988508_+_@40.57.18, ArgTCG_Chr_23_31694279-31694351_-_@40.57.18, ArgTCG_Chr_19_56411984-56412056_+_@40.57.18, ArgTCG_Chr_23_31681248-31681320_-_@40.57.18, ArgTCG_Chr_23_30228672-30228744_+_@40.57.18, ArgTCG_Chr_20_7472320-7472392_-_@40.57.18, ArgCCG_Chr_23_30073361-30073433_-_@40.57.18	0	3	0	0	2	1	0	3	2	3
tRF-18-JBRYMW02	CAGAAGGTTGCGTGTTCA	i-tRF	TrpCCA_Chr_19_33114203-33114274_+_@39.56.18, TrpCCA_Chr_23_31674969-31675040_+_@39.56.18, TrpCCA_Chr_19_34029010-34029081_-_@39.56.18, TrpCCA_Chr_19_27845886-27845957_-_@39.56.18, TrpCCA_Chr_25_36942390-36942461_-_@39.56.18, TrpCCA_Chr_19_27829637-27829708_+_@39.56.18, TrpCCA_Chr_23_31683731-31683802_+_@39.56.18	0	0	0	0	0	0	0	0	0	1
tRF-18-JE22RRDK	CAGATCAAGAGGTCCCCG	i-tRF	CysGCA_Chr_4_112732476-112732547_+_@34.51.18, CysGCA_Chr_19_39448382-39448453_-_@34.51.18, CysGCA_Chr_12_30287485-30287556_+_@34.51.18, CysGCA_Chr_19_39431222-39431293_-_@34.51.18, CysGCA_Chr_19_39659890-39659961_-_@34.51.18, CysGCA_Chr_19_39659156-39659227_-_@34.51.18, CysGCA_Chr_4_112555282-112555353_-_@34.51.18, CysGCA_Chr_4_112419516-112419587_-_@34.51.18, CysGCA_Chr_19_39451752-39451823_+_@3…	0	0	0	1	0	0	0	0	1	0
tRF-18-JI1ZMM0H	CAGCTAGTTTCGGTCTAG	i-tRF	GlyTCC_Chr_MT_9754-9822_+_@38.55.18	0	0	0	0	0	0	0	0	0	1
tRF-18-JMI958DN	CAGTCATTTCGATGGCGT	i-tRF	LeuTAG_Chr_25_19870711-19870792_-_@42.59.18	0	0	0	1	0	0	0	0	0	0
tRF-18-JNRPF8Y	CAGTTGGTAGAGCGGAGG	i-tRF	TyrGTA_Chr_23_31535660-31535749_-_@13.30.18, TyrGTA_Chr_14_30458188-30458281_+_@13.30.18, TyrGTA_Chr_11_72585702-72585790_-_@13.30.18, TyrGTA_Chr_23_31535252-31535341_-_@13.30.18, TyrGTA_Chr_1_97560692-97560781_-_@13.30.18, TyrGTA_Chr_23_31542987-31543078_-_@13.30.18	0	1	0	0	0	0	0	0	0	0
tRF-18-JOWU1M00	CATAATCTGAAGGTCGTG	i-tRF	MetCAT_Chr_14_16621733-16621805_+_@34.51.18	0	1	0	0	0	0	0	2	2	0
tRF-18-JP1NIE0E	CATAGAGGTTATGATGTT	i-tRF	SerTGA_Chr_MT_7229-7299_-_@11.28.18	0	1	0	0	0	1	0	1	0	1
tRF-18-JP9P9N9	CATAGTGTAGTGGTTAGC	i-tRF	ValTAC_Chr_23_31347498-31347570_+_@6.23.18	0	1	0	0	0	0	0	0	0	0
tRF-18-JP9PMNDD	CATAGTGTAGCGGTTATC	i-tRF	ValTAC_Chr_15_82766873-82766945_-_@6.23.18	0	0	0	0	1	1	0	0	1	0
tRF-18-JQ4E1QD9	CATATCTAATAGTATGGC	i-tRF	SerGCT_Chr_MT_11977-12036_+_@36.53.18	0	1	0	6	4	1	2	1	2	4
tRF-18-JQR7F80O	CATATGGTCTAGCGGTTA	i-tRF	GluTTC_Chr_2_1313370-1313441_-_@4.21.18, GluTTC_Chr_12_11276302-11276373_-_@4.21.18	0	1	0	1	0	0	0	1	0	1
tRF-18-JX39YN01	CATTACCTTCTTATTTAC	i-tRF	HisGTG_Chr_MT_11907-11976_+_@52.69.18	0	0	0	0	0	0	1	1	0	0
tRF-18-JX5XXN0F	CATTAGATTATGATTTAA	i-tRF	ArgTCG_Chr_MT_10170-10238_+_@38.55.18	0	0	0	0	1	1	1	0	0	0
tRF-18-K2OKFDR	CCAGAGAAGGAGAACAAC	i-tRF	ThrTGT_Chr_MT_15658-15726_+_@36.53.18	0	0	0	0	1	1	1	0	0	0
tRF-18-K34ZMKD8	CCAGTCTCTTCGGGGGCG	i-tRF	LeuAAG_Chr_23_30011393-30011474_-_@41.58.18, LeuAAG_Chr_23_30032800-30032881_+_@41.58.18, LeuAAG_Chr_10_26483921-26484002_-_@41.58.18, LeuAAG_Chr_23_30293279-30293360_+_@41.58.18, LeuAAG_Chr_25_19969191-19969272_+_@41.58.18, LeuAAG_Chr_10_26438831-26438912_+_@41.58.18, LeuTAG_Chr_10_26471839-26471920_-_@41.58.18, LeuAAG_Chr_23_30136146-30136227_+_@41.58.18	0	0	0	0	0	1	0	0	0	0
tRF-18-K8HJ83D4	CCCGGATAGCTCAGTCGG	5'-tRF	LysTTT_Chr_23_30029666-30029738_-_@2.19.18, LysTTT_Chr_16_2247970-2248042_+_@2.19.18, LysTTT_Chr_16_2248304-2248376_-_@2.19.18, LysTTT_Chr_23_31054701-31054773_+_@2.19.18, LysTTT_Chr_19_27761050-27761122_+_@2.19.18, LysTTT_Chr_15_82772306-82772378_+_@2.19.18, LysTTT_Chr_23_30158659-30158731_+_@2.19.18, LysTTT_Chr_23_31557018-31557090_+_@2.19.18, LysTTT_Chr_15_82774048-82774120_-_@2.19.18	0	1	3	4	2	1	3	6	3	1
tRF-18-K8UNPL6	CCCGGTAATTGCATAAAA	i-tRF	LeuTAA_Chr_MT_3024-3098_+_@16.33.18	0	0	0	0	0	0	0	1	0	0
tRF-18-KBP0PID6	CCAAAGCAAGGCACTGAA	i-tRF	PheGAA_Chr_MT_364-430_+_@17.34.18	0	0	0	0	0	0	1	1	0	0
tRF-18-KKIJL3DZ	CCAGGATGGCCGAGTGGT	5'-tRF	LeuTAA_Chr_9_81592121-81592203_+_@2.19.18	0	0	0	0	1	0	0	0	0	0
tRF-18-KL7LQ30I	CCATAGTGTAGCGGTTAT	i-tRF	ValTAC_Chr_15_82766873-82766945_-_@5.22.18	0	0	1	0	0	0	0	0	0	0
tRF-18-KL9MVH0E	CCATATGGTCTAGCGGTT	i-tRF	GluTTC_Chr_12_11276302-11276373_-_@3.20.18, GluTTC_Chr_2_1313370-1313441_-_@3.20.18	0	0	0	3	1	0	0	0	2	0
tRF-18-KLKSBE0E	CCATACCCCGAAAATGTT	i-tRF	MetCAT_Chr_MT_4197-4265_+_@30.47.18	0	2	0	0	0	0	0	0	0	0
tRF-18-KNR3YRDM	CCATTGGGGTTTCCCCGC	i-tRF	SerAGA_Chr_18_35387156-35387237_+_@40.57.18, SerAGA_Chr_23_31119332-31119413_+_@40.57.18, SerTGA_Chr_23_31141547-31141628_+_@40.57.18, SerAGA_Chr_19_49195498-49195579_-_@40.57.18	0	0	0	0	1	0	0	0	0	0
tRF-18-KPQJ3K05	CCCAGGCGGCCCGGGTTC	i-tRF	GluTTC_Chr_12_11276302-11276373_-_@38.55.18, GluTTC_Chr_12_15097784-15097855_-_@38.55.18, GluTTC_Chr_21_3228261-3228332_-_@38.55.18, GluTTC_Chr_2_1313370-1313441_-_@38.55.18	0	1	2	4	2	0	1	3	1	1
tRF-18-KPRS930K	CCCAGGGTCGTGGGTTCG	i-tRF	LysCTT_Chr_4_75268361-75268433_-_@40.57.18, LysCTT_Chr_10_70547066-70547138_-_@40.57.18, LysCTT_Chr_21_30269857-30269929_-_@40.57.18	0	2	0	0	1	1	0	0	0	0
tRF-18-KQI34JDZ	CCCATATGGTCTAGCGGT	5'-tRF	GluTTC_Chr_2_1313370-1313441_-_@2.19.18, GluTTC_Chr_12_11276302-11276373_-_@2.19.18	0	5	3	5	1	0	4	2	6	7
tRF-18-KUB4Z30O	CCCGAAAATGTTGGTTTA	i-tRF	MetCAT_Chr_MT_4197-4265_+_@36.53.18	0	1	0	1	1	1	0	1	0	1
tRF-18-KUIK6WDY	CCCGAATGGGGGCGTGGG	i-tRF	LeuCAA_Chr_23_30037897-30038007_-_@47.64.18	0	0	0	0	0	0	0	1	0	0
tRF-18-KVPKYUDD	CCCGCGCAGGTTCGAATC	i-tRF	SerAGA_Chr_23_31129325-31129406_-_@53.70.18, SerCGA_Chr_19_27777475-27777556_-_@53.70.18, SerAGA_Chr_23_31110602-31110683_+_@53.70.18, SerAGA_Chr_14_69054767-69054848_+_@53.70.18, SerGGA_Chr_X_14853991-14854072_+_@53.70.18, SerAGA_Chr_23_31146083-31146164_-_@53.70.18, SerTGA_Chr_23_31141547-31141628_+_@53.70.18, SerTGA_Chr_23_31116197-31116278_-_@53.70.18, SerAGA_Chr_19_49195498-49195579_-_@53.70…	0	0	0	0	0	0	0	0	1	0
tRF-18-L0HVRNDL	CGAAGATCGCGGGTTCGA	i-tRF	ThrCGT_Chr_19_18483974-18484045_-_@40.57.18	0	0	0	0	0	0	0	0	1	0
tRF-18-L2RPM20K	CGAGAGGTAGCGGGATCG	i-tRF	AlaAGC_Chr_14_30458994-30459066_+_@40.57.18, AlaAGC_Chr_11_72585279-72585351_-_@40.57.18	0	0	0	0	0	0	0	0	0	1
tRF-18-L61MQK05	CGCCAAGGTCGCGGGTTC	i-tRF	IleAAT_Chr_23_31254033-31254106_+_@40.57.18, IleAAT_Chr_23_31039841-31039914_-_@40.57.18, IleAAT_Chr_23_31289622-31289695_-_@40.57.18, IleAAT_Chr_23_31041584-31041657_-_@40.57.18, IleAAT_Chr_23_31277791-31277864_+_@40.57.18, IleAAT_Chr_23_31555582-31555655_-_@40.57.18, IleAAT_Chr_23_31306987-31307060_-_@40.57.18, IleAAT_Chr_23_31269709-31269782_-_@40.57.18, IleAAT_Chr_21_67103861-67103934_+_@40.5…	0	1	0	0	0	0	0	0	0	0
tRF-18-L87SFRDN	CGCGGGTTCGAGCCCCGT	i-tRF	IleAAT_Chr_19_27830911-27830984_+_@49.66.18	0	0	0	0	0	0	0	0	0	1
tRF-18-L87SHRDN	CGCGGGTTCGATCCCCGT	i-tRF	IleAAT_Chr_23_31254033-31254106_+_@49.66.18, IleAAT_Chr_23_31277791-31277864_+_@49.66.18, IleAAT_Chr_23_31041584-31041657_-_@49.66.18, IleAAT_Chr_23_31306987-31307060_-_@49.66.18, IleAAT_Chr_23_31723652-31723725_+_@49.66.18, IleAAT_Chr_23_31039841-31039914_-_@49.66.18, IleAAT_Chr_23_31340083-31340156_+_@49.66.18, IleAAT_Chr_23_31055460-31055533_-_@49.66.18, IleAAT_Chr_23_31269709-31269782_-_@49.6…	0	0	0	0	0	0	0	0	0	1
tRF-18-LB3KMBU	CGAAACCGGGCGGAAACA	i-tRF	ValCAC_Chr_3_8134934-8135006_+_@56.73.18, ValAAC_Chr_3_21070275-21070347_-_@56.73.18, ValTAC_Chr_23_31259774-31259846_+_@56.73.18, ValAAC_Chr_7_40353386-40353458_-_@56.73.18, ValAAC_Chr_23_31050910-31050982_+_@56.73.18, ValAAC_Chr_3_20967927-20967999_+_@56.73.18, ValAAC_Chr_3_21057895-21057967_+_@56.73.18, ValTAC_Chr_3_20947989-20948061_+_@56.73.18, ValAAC_Chr_3_21104694-21104766_-_@56.73.18, Val…	0	0	1	1	0	1	0	1	0	0
tRF-18-LEK5YYU	CGAATCCCACTTCTGACA	i-tRF	LeuCAA_Chr_23_31084667-31084774_-_@67.84.18, LeuCAG_Chr_18_25307956-25308038_-_@66.83.18, LeuCAA_Chr_7_42660399-42660504_+_@67.84.18, LeuCAG_Chr_3_8025475-8025557_+_@66.83.18, LeuCAA_Chr_23_30037897-30038007_-_@67.84.18, LeuCAA_Chr_23_31099721-31099827_+_@67.84.18, LeuCAG_Chr_18_25307479-25307561_+_@66.83.18, LeuCAA_Chr_23_31082112-31082218_+_@67.84.18, LeuCAA_Chr_23_30067060-30067165_+_@67.84.18	0	1	0	0	0	0	1	0	0	0
tRF-18-LEKQ3S0K	CGAATCCCATCCTCGTCG	i-tRF	SerGCT_Chr_13_78032434-78032515_-_@65.82.18, SerGCT_Chr_23_31276395-31276477_-_@66.83.18, SerGCT_Chr_19_27830143-27830224_+_@65.82.18, SerGCT_Chr_23_31691009-31691090_+_@65.82.18, SerGCT_Chr_23_31282460-31282541_+_@65.82.18, SerGCT_Chr_23_31275759-31275840_-_@65.82.18, SerGCT_Chr_29_44399824-44399905_+_@65.82.18, SerGCT_Chr_23_30485808-30485889_-_@65.82.18, SerGCT_Chr_23_31285574-31285655_-_@65.8…	0	0	0	1	0	0	0	0	1	0
tRF-18-LIJX5X0L	CGACTCATTAGATTATGA	i-tRF	ArgTCG_Chr_MT_10170-10238_+_@33.50.18	0	1	0	1	3	0	2	1	1	2
tRF-18-LIK898D6	CGACTCCCGGTGTGGGAA	i-tRF	GluTTC_Chr_2_128295086-128295157_-_@55.72.18, GluTTC_Chr_12_15097784-15097855_-_@55.72.18, GluTTC_Chr_21_3228261-3228332_-_@55.72.18	0	0	0	0	0	0	1	0	1	1
tRF-18-LIK8V8D6	CGACTCCCGGTATGGGAA	i-tRF	GluTTC_Chr_2_1313370-1313441_-_@55.72.18, GluTTC_Chr_12_11276302-11276373_-_@55.72.18	0	0	0	0	0	2	1	0	0	0
tRF-18-LJ45N2DU	CGAGCCTCACCTGGAGCA	i-tRF	IleTAT_Chr_23_30232404-30232497_-_@57.74.18, IleTAT_Chr_1_157992168-157992261_-_@57.74.18, IleTAT_Chr_23_31068719-31068812_-_@57.74.18, IleTAT_Chr_11_25140474-25140566_+_@57.74.18	0	0	0	0	0	0	0	1	0	0
tRF-18-LJKWEKD2	CGAGCCCCGTACGGGCCA	i-tRF	IleAAT_Chr_19_27830911-27830984_+_@57.74.18	0	0	0	1	0	0	0	0	0	1
tRF-18-LKKSR97	CGAGGCCCCGGGTTCAAT	i-tRF	AlaAGC_Chr_23_30077774-30077845_+_@41.58.18, AlaAGC_Chr_23_30085665-30085736_+_@41.58.18, AlaAGC_Chr_23_30154990-30155061_+_@41.58.18, AlaCGC_Chr_23_30090290-30090361_+_@41.58.18, AlaAGC_Chr_23_30141212-30141283_-_@41.58.18, AlaAGC_Chr_23_31025905-31025976_+_@41.58.18, AlaAGC_Chr_23_30284772-30284843_+_@41.58.18, AlaAGC_Chr_23_30149586-30149657_+_@41.58.18, AlaAGC_Chr_23_30148685-30148756_-_@41.5…	0	0	0	0	0	1	0	0	0	0
tRF-18-LMK8J7D2	CGATCCCCGGCATCTCCA	i-tRF	AlaCGC_Chr_23_30164841-30164912_+_@55.72.18, AlaTGC_Chr_23_30183915-30183986_+_@55.72.18, AlaTGC_Chr_17_50880741-50880812_+_@55.72.18, AlaTGC_Chr_23_30179834-30179905_-_@55.72.18, AlaCGC_Chr_6_37118306-37118377_-_@55.72.18, AlaCGC_Chr_23_31556129-31556200_-_@55.72.18, AlaTGC_Chr_7_40344975-40345046_+_@55.72.18, AlaTGC_Chr_23_30125517-30125588_-_@55.72.18	0	0	0	2	0	0	1	0	0	0
tRF-18-LMKWEKD2	CGATCCCCGTACGGGCCA	i-tRF	IleAAT_Chr_23_31291364-31291437_+_@57.74.18, IleAAT_Chr_19_27852162-27852235_-_@57.74.18, IleAAT_Chr_23_31041584-31041657_-_@57.74.18, IleAAT_Chr_23_31289622-31289695_-_@57.74.18, IleAAT_Chr_23_31723652-31723725_+_@57.74.18, IleAAT_Chr_23_31055460-31055533_-_@57.74.18, IleAAT_Chr_23_31340083-31340156_+_@57.74.18, IleAAT_Chr_23_31306987-31307060_-_@57.74.18, IleAAT_Chr_23_31039841-31039914_-_@57.7…	0	0	0	0	1	0	0	0	0	0
tRF-18-LN3JWBDX	CGATTCCGGCTCGAAGGA	i-tRF	TyrGTA_Chr_20_32996084-32996172_+_@56.73.18, TyrGTA_Chr_10_26445520-26445610_+_@56.73.18, TyrGTA_Chr_10_26447367-26447456_+_@56.73.18, TyrGTA_Chr_10_26414624-26414713_-_@56.73.18, TyrGTA_Chr_21_44984358-44984447_+_@56.73.18, TyrGTA_Chr_14_30458772-30458860_+_@56.73.18, TyrGTA_Chr_11_72585702-72585790_-_@56.73.18, TyrGTA_Chr_21_44990709-44990798_+_@56.73.18, TyrGTA_Chr_21_44965004-44965093_-_@56.7…	0	0	0	0	1	0	0	0	1	0
tRF-18-LN3Q190H	CGATTCCTATAGTTCTAG	i-tRF	GlnTTG_Chr_MT_4123-4194_-_@55.72.18	0	0	1	0	0	0	0	0	1	0
tRF-18-LNK8KEDU	CGATTCCCGGCCAATGCA	i-tRF	GlyGCC_Chr_18_1416064-1416134_-_@54.71.18, GlyCCC_Chr_3_21208694-21208764_+_@54.71.18, GlyCCC_Chr_3_21206921-21206991_-_@54.71.18, GlyGCC_Chr_18_1416704-1416774_-_@54.71.18, GlyGCC_Chr_23_30943694-30943764_+_@54.71.18, GlyCCC_Chr_3_21210205-21210275_+_@54.71.18, GlyCCC_Chr_3_21085364-21085434_+_@54.71.18, GlyGCC_Chr_3_8034296-8034366_+_@54.71.18, GlyGCC_Chr_19_27767594-27767664_+_@54.71.18, GlyGC…	0	0	1	0	0	0	0	0	0	0
tRF-18-LNK8QJDU	CGATTCCCGGGCGGCGCA	i-tRF	GlyCCC_Chr_11_68555263-68555333_-_@54.71.18, GlyCCC_Chr_25_546202-546272_-_@54.71.18	0	1	0	0	1	0	0	1	0	0
tRF-18-LO9LQH03	CGCAATGGTAGCGCGTCT	i-tRF	TrpCCA_Chr_19_33114203-33114274_+_@11.28.18, TrpCCA_Chr_19_34029010-34029081_-_@11.28.18	0	0	0	1	0	0	0	0	0	0
tRF-18-LP7S1R0M	CGCAGGTTCGAGTCCTGC	i-tRF	SerAGA_Chr_23_31149573-31149654_-_@57.74.18	0	0	0	0	0	0	0	0	0	1
tRF-18-LPD3380E	CGCAGAAGGTCCTGGGTT	i-tRF	ValTAC_Chr_23_31347498-31347570_+_@38.55.18, ValTAC_Chr_X_124770762-124770834_+_@38.55.18, ValTAC_Chr_15_82766873-82766945_-_@38.55.18	0	0	0	0	0	0	0	0	0	1
tRF-18-LR6XQ60D	CGCCCGGCTAGCTCAGTC	5'-tRF	LysCTT_Chr_21_30269857-30269929_-_@-1C.17.18, LysCTT_Chr_23_31553102-31553174_-_@-1C.17.18, LysCTT_Chr_3_21347701-21347773_-_@-1C.17.18, LysCTT_Chr_25_2624993-2625065_+_@-1C.17.18, LysCTT_Chr_25_2629353-2629425_+_@-1C.17.18, LysCTT_Chr_25_2609233-2609305_-_@-1C.17.18, LysCTT_Chr_10_70547066-70547138_-_@-1C.17.18, LysCTT_Chr_7_40345515-40345587_+_@-1C.17.18, LysCTT_Chr_25_2622397-2622469_+_@-1C.17…	0	0	0	1	0	0	0	0	1	0
tRF-18-LVLY7L00	CGCGCCGCTGGTGTAGTG	5'-tRF	GlyCCC_Chr_25_546202-546272_-_@-1C.17.18, GlyCCC_Chr_11_68555263-68555333_-_@-1C.17.18	0	1	0	0	0	0	0	0	0	0
tRF-18-LWND8PDD	CGCGTCTGACTCCAGATC	i-tRF	TrpCCA_Chr_23_31674969-31675040_+_@22.39.18, TrpCCA_Chr_19_27829637-27829708_+_@22.39.18, TrpCCA_Chr_5_62677335-62677406_+_@22.39.18, TrpCCA_Chr_23_31683731-31683802_+_@22.39.18, TrpCCA_Chr_19_27845886-27845957_-_@22.39.18, TrpCCA_Chr_19_34029010-34029081_-_@22.39.18, TrpCCA_Chr_19_33114203-33114274_+_@22.39.18, TrpCCA_Chr_25_36942390-36942461_-_@22.39.18	0	0	0	0	0	0	0	0	1	0
tRF-18-LWRNLEDJ	CGCGTGGGTTCGAATCCC	i-tRF	SerGCT_Chr_23_31282460-31282541_+_@55.72.18, SerGCT_Chr_19_27830143-27830224_+_@55.72.18, SerGCT_Chr_10_36178992-36179073_-_@55.72.18, SerGCT_Chr_23_31275759-31275840_-_@55.72.18, SerGCT_Chr_23_31373608-31373689_-_@55.72.18, SerGCT_Chr_23_31281831-31281912_+_@55.72.18, SerGCT_Chr_23_31285574-31285655_-_@55.72.18, SerGCT_Chr_23_31284945-31285026_-_@55.72.18, SerGCT_Chr_23_30189527-30189608_+_@55.7…	0	0	0	0	0	2	0	2	3	0
tRF-18-LY7L73DD	CGCTGGTGTAGTGGTATC	i-tRF	GlyCCC_Chr_11_68555263-68555333_-_@5.22.18, GlyCCC_Chr_25_546202-546272_-_@5.22.18	0	1	0	0	1	0	0	0	0	0
tRF-18-LY7SIRD9	CGCTGGTTCGATTCCGGC	i-tRF	TyrGTA_Chr_10_26414624-26414713_-_@48.65.18, TyrGTA_Chr_21_44990709-44990798_+_@48.65.18, TyrGTA_Chr_14_30458772-30458860_+_@48.65.18, TyrGTA_Chr_20_32996084-32996172_+_@48.65.18, TyrGTA_Chr_10_26445520-26445610_+_@48.65.18, TyrGTA_Chr_10_26447367-26447456_+_@48.65.18, TyrGTA_Chr_21_44965004-44965093_-_@48.65.18, TyrGTA_Chr_21_44984358-44984447_+_@48.65.18, TyrGTA_Chr_11_72585702-72585790_-_@48.6…	0	0	0	0	0	0	1	0	0	0
tRF-18-M0NK5Y04	CGGAGCTGGGGATTGTGG	i-tRF	ArgCCG_Chr_19_48966332-48966404_+_@35.52.18	0	0	1	0	0	0	0	0	1	0
tRF-18-M1M3WD0J	CGGCCCGGGTTCGACTCC	i-tRF	GluTTC_Chr_12_11276302-11276373_-_@44.61.18, GluTTC_Chr_21_3228261-3228332_-_@44.61.18, GluTTC_Chr_2_1313370-1313441_-_@44.61.18, GluTTC_Chr_12_15097784-15097855_-_@44.61.18	0	1	0	0	0	0	0	3	0	1
tRF-18-M1M3WE0J	CGGCCCGGGTTCGATTCC	i-tRF	GluTTC_Chr_3_20862158-20862229_-_@44.61.18, GluCTC_Chr_9_25530031-25530102_+_@44.61.18, GluCTC_Chr_NW_020190592.1_1276-1347_-_@44.61.18, GluCTC_Chr_3_21352358-21352429_-_@44.61.18, GluCTC_Chr_7_42660785-42660856_+_@44.61.18, GluCTC_Chr_3_8098331-8098402_-_@44.61.18, GluCTC_Chr_NW_020190592.1_10784-10855_-_@44.61.18, GluTTC_Chr_3_20890034-20890105_+_@44.61.18, GluCTC_Chr_NW_020190592.1_29782-29853…	0	0	0	0	0	0	0	0	1	1
tRF-18-M3WD8S0B	CGGGTTCGACTCCCGGTA	i-tRF	GluTTC_Chr_12_11276302-11276373_-_@49.66.18, GluTTC_Chr_2_1313370-1313441_-_@49.66.18	0	0	0	0	0	0	0	1	0	0
tRF-18-M3WE8SDV	CGGGTTCGATTCCCGGCC	i-tRF	GlyGCC_Chr_NW_020190592.1_13975-14045_+_@48.65.18, GlyTCC_Chr_19_27846569-27846640_+_@49.66.18, GlyGCC_Chr_NW_020190592.1_4485-4555_+_@48.65.18, GlyGCC_Chr_18_1416064-1416134_-_@48.65.18, GlyCCC_Chr_3_21208694-21208764_+_@48.65.18, GlyTCC_Chr_NW_020190592.1_20654-20725_-_@49.66.18, GlyTCC_Chr_NW_020190592.1_1649-1720_-_@49.66.18, GlyCCC_Chr_3_21206921-21206991_-_@48.65.18, GlyGCC_Chr_18_1416704-1…	0	1	1	0	0	0	0	0	0	0
tRF-18-M3WEKS01	CGGGTTCGATCCCCGTAC	i-tRF	IleAAT_Chr_23_31289622-31289695_-_@51.68.18, IleAAT_Chr_23_31291364-31291437_+_@51.68.18, IleAAT_Chr_23_31041584-31041657_-_@51.68.18, IleAAT_Chr_23_31039841-31039914_-_@51.68.18, IleAAT_Chr_23_31555582-31555655_-_@51.68.18, IleAAT_Chr_21_67103861-67103934_+_@51.68.18, IleAAT_Chr_23_31055460-31055533_-_@51.68.18, IleAAT_Chr_23_31254033-31254106_+_@51.68.18, IleAAT_Chr_23_31269709-31269782_-_@51.6…	0	0	0	1	0	0	0	0	0	0
tRF-18-M830MM0F	CGTGGCCGAGCGGTCTAA	i-tRF	LeuTAG_Chr_10_26437164-26437245_+_@6.23.18, LeuAAG_Chr_25_19969191-19969272_+_@6.23.18, LeuAAG_Chr_7_40319416-40319497_+_@6.23.18, LeuAAG_Chr_23_30032800-30032881_+_@6.23.18, LeuAAG_Chr_23_30293279-30293360_+_@6.23.18, LeuAAG_Chr_10_26438831-26438912_+_@6.23.18, LeuAAG_Chr_10_26483921-26484002_-_@6.23.18, LeuAAG_Chr_23_30136146-30136227_+_@6.23.18, LeuTAG_Chr_19_27762208-27762289_-_@6.23.18, LeuA…	0	0	0	0	0	0	1	0	0	0
tRF-18-M83OMES	CGTGGCCTAACGGATAAG	i-tRF	ArgTCG_Chr_19_56411984-56412056_+_@6.23.18, ArgTCG_Chr_23_31694279-31694351_-_@6.23.18	0	0	1	0	0	0	0	0	0	0
tRF-18-M87SDRDI	CGTGGGTTCGAATCCCAT	i-tRF	SerGCT_Chr_19_27830143-27830224_+_@57.74.18, SerGCT_Chr_23_31285574-31285655_-_@57.74.18, SerGCT_Chr_23_31281831-31281912_+_@57.74.18, SerGCT_Chr_23_31272627-31272708_+_@57.74.18, SerGCT_Chr_23_31275759-31275840_-_@57.74.18, SerGCT_Chr_23_31691009-31691090_+_@57.74.18, SerGCT_Chr_23_31284945-31285026_-_@57.74.18, SerGCT_Chr_13_78032434-78032515_-_@57.74.18, SerGCT_Chr_29_44399824-44399905_+_@57.7…	0	0	0	0	2	0	0	0	0	0
tRF-18-M8LO9E9	CGTGGCGCAATGGATAGC	i-tRF	ArgTCT_Chr_3_49636867-49636951_-_@6.23.18	0	0	0	0	0	0	0	0	1	0
tRF-18-M8LOMLD8	CGTGGCGCAACGGTAGCG	i-tRF	TrpCCA_Chr_23_31674969-31675040_+_@6.23.18, TrpCCA_Chr_5_62677335-62677406_+_@6.23.18, TrpCCA_Chr_19_27845886-27845957_-_@6.23.18, TrpCCA_Chr_25_36942390-36942461_-_@6.23.18, TrpCCA_Chr_19_27829637-27829708_+_@6.23.18, TrpCCA_Chr_23_31683731-31683802_+_@6.23.18	0	0	0	1	0	0	0	0	0	0
tRF-18-M8NPN30F	CGTGGCTTAGCTGGTTAA	i-tRF	ThrAGT_Chr_23_31577997-31578070_+_@6.23.18, ThrAGT_Chr_19_27777989-27778062_-_@6.23.18, ThrAGT_Chr_3_97949989-97950062_-_@6.23.18, ThrAGT_Chr_23_31046447-31046520_+_@6.23.18, ThrAGT_Chr_X_135105579-135105649_-_@3.20.18	0	0	0	0	0	0	0	0	1	0
tRF-18-M96YYDDL	CGTTCGGCTGTTAACCGA	i-tRF	AsnGTT_Chr_3_21340083-21340156_+_@26.43.18, AsnGTT_Chr_3_21152548-21152621_+_@26.43.18, AsnGTT_Chr_3_20872402-20872475_-_@26.43.18, AsnGTT_Chr_3_20956909-20956982_+_@26.43.18, AsnGTT_Chr_7_43807816-43807889_+_@26.43.18, AsnGTT_Chr_3_20981895-20981968_+_@26.43.18, AsnGTT_Chr_12_30174217-30174290_+_@26.43.18, AsnGTT_Chr_3_22741720-22741793_-_@26.43.18, AsnGTT_Chr_3_21271703-21271776_-_@26.43.18, As…	0	0	0	0	0	0	0	0	1	0
tRF-18-M9P90HDL	CGTTCGCCTCACACGCGA	i-tRF	ValCAC_Chr_3_21038978-21039050_+_@25.42.18, ValCAC_Chr_3_21086725-21086797_-_@25.42.18, ValCAC_Chr_3_20957584-20957656_+_@25.42.18, ValCAC_Chr_23_31290226-31290298_-_@25.42.18, ValCAC_Chr_7_40358343-40358415_-_@25.42.18, ValCAC_Chr_23_31573432-31573504_-_@25.42.18, ValCAC_Chr_23_31334996-31335068_-_@25.42.18, ValCAC_Chr_NW_020191468.1_28599-28671_-_@25.42.18, ValCAC_Chr_3_8134934-8135006_+_@25.42…	0	1	1	0	0	1	0	0	0	0
tRF-18-MBRY730K	CGGAAGGTTGGTGGTTCG	i-tRF	AsnGTT_Chr_3_21318781-21318854_+_@41.58.18	0	0	0	1	0	0	0	0	0	1
tRF-18-MEJB5YDH	CGGATCAGAAGATTGCAG	i-tRF	ArgTCG_Chr_21_20804881-20804953_+_@35.52.18	0	0	0	0	0	0	0	0	2	0
tRF-18-MEJB5YY	CGGATCAGAAGATTGAGG	i-tRF	ArgTCG_Chr_23_30228672-30228744_+_@35.52.18, ArgTCG_Chr_20_7472320-7472392_-_@35.52.18, ArgTCG_Chr_23_31681248-31681320_-_@35.52.18, ArgTCG_Chr_19_56411984-56412056_+_@35.52.18, ArgTCG_Chr_23_31694279-31694351_-_@35.52.18, ArgCCG_Chr_25_2589149-2589221_+_@35.52.18, ArgTCG_Chr_1_157988436-157988508_+_@35.52.18, ArgCCG_Chr_23_30112292-30112364_+_@35.52.18, ArgCCG_Chr_23_30073361-30073433_-_@35.52.18	0	0	1	0	0	0	0	1	2	0
tRF-18-MJKLKS6	CGGGCCCATACCCCGAAA	i-tRF	MetCAT_Chr_MT_4197-4265_+_@25.42.18	0	0	0	0	1	0	0	0	0	0
tRF-18-MLIVHBW	CGGTAATTGCATAAAACT	i-tRF	LeuTAA_Chr_MT_3024-3098_+_@18.35.18	0	0	0	1	0	0	0	0	0	0
tRF-18-MLQHWUD5	CGGTAGCGCGTCTGACTC	i-tRF	TrpCCA_Chr_23_31683731-31683802_+_@16.33.18, TrpCCA_Chr_19_27845886-27845957_-_@16.33.18, TrpCCA_Chr_19_27829637-27829708_+_@16.33.18, TrpCCA_Chr_23_31674969-31675040_+_@16.33.18, TrpCCA_Chr_5_62677335-62677406_+_@16.33.18, TrpCCA_Chr_25_36942390-36942461_-_@16.33.18	0	0	0	0	0	0	1	0	0	0
tRF-18-MMVMLBS	CGGTCTAGTCCGAAAAAG	i-tRF	GlyTCC_Chr_MT_9754-9822_+_@48.65.18	0	0	0	0	0	0	0	0	1	0
tRF-18-MNFV7SDW	CGGTTAGCGCGTTCGGCT	i-tRF	AsnGTT_Chr_19_39343153-39343226_-_@17.34.18, AsnGTT_Chr_3_20981895-20981968_+_@17.34.18, AsnGTT_Chr_3_20905102-20905175_+_@17.34.18, AsnGTT_Chr_13_23344136-23344209_-_@17.34.18, AsnGTT_Chr_3_21144119-21144192_+_@17.34.18, AsnGTT_Chr_3_20994920-20994993_+_@17.34.18, AsnGTT_Chr_3_21340083-21340156_+_@17.34.18, AsnGTT_Chr_3_20898247-20898320_-_@17.34.18, AsnGTT_Chr_3_21318781-21318854_+_@17.34.18, A…	0	0	0	0	0	0	0	0	0	1
tRF-18-MNH5SYDQ	CGGTTATCACGTCTGCTT	i-tRF	ValTAC_Chr_15_82766873-82766945_-_@16.33.18	0	0	1	1	1	0	0	2	1	0
tRF-18-MNK47LD0	CGGTTCCATGGTGTAATG	5'-tRF	GlnCTG_Chr_10_12743209-12743280_-_@-1C.17.18, GlnCTG_Chr_3_20952469-20952540_-_@-1C.17.18, GlnCTG_Chr_3_21037039-21037110_-_@-1C.17.18, GlnCTG_Chr_4_99861548-99861619_+_@-1C.17.18, GlnCTG_Chr_3_20980650-20980721_-_@-1C.17.18, GlnCTG_Chr_19_27761705-27761776_+_@-1C.17.18, GlnCTG_Chr_23_31114008-31114079_+_@-1C.17.18, GlnCTG_Chr_3_21312527-21312598_-_@-1C.17.18, GlnCTG_Chr_23_31135564-31135635_-_@-…	0	0	0	0	0	0	0	1	0	0
tRF-18-MO0UFMD8	CGTAAACCGAAGATCGCG	i-tRF	ThrCGT_Chr_19_18483974-18484045_-_@33.50.18	0	1	0	0	0	0	0	0	0	0
tRF-18-MWWB8H0K	CGTGTTCGAATCACGTCG	i-tRF	TrpCCA_Chr_5_62677335-62677406_+_@49.66.18	0	1	0	0	0	0	0	0	0	0
tRF-18-MY91PJR	CGTTGTGGCCGCAGCAAC	i-tRF	HisGTG_Chr_3_21218714-21218785_-_@30.47.18, HisGTG_Chr_3_21276035-21276106_-_@30.47.18, HisGTG_Chr_NW_020191468.1_8497-8568_+_@30.47.18, HisGTG_Chr_3_21198328-21198399_+_@30.47.18, HisGTG_Chr_10_65237111-65237182_+_@30.47.18, HisGTG_Chr_3_21348793-21348864_-_@30.47.18, HisGTG_Chr_3_21227690-21227761_-_@30.47.18, HisGTG_Chr_3_21049256-21049327_-_@30.47.18, HisGTG_Chr_3_21063580-21063651_+_@30.47.1…	0	1	0	0	0	1	1	1	0	1
tRF-18-MZ3L7L00	CGTTTCCGTAGTGTAGTG	5'-tRF	ValCAC_Chr_3_20995595-20995667_+_@-1C.17.18, ValAAC_Chr_23_31020511-31020583_-_@-1C.17.18, ValCAC_Chr_23_31573432-31573504_-_@-1C.17.18, ValTAC_Chr_3_20978865-20978937_+_@-1C.17.18, ValAAC_Chr_3_21128448-21128520_-_@-1C.17.18, ValAAC_Chr_3_21070275-21070347_-_@-1C.17.18, ValCAC_Chr_3_21092613-21092685_-_@-1C.17.18, ValTAC_Chr_3_21035265-21035337_+_@-1C.17.18, ValAAC_Chr_23_31050910-31050982_+_@-1…	0	0	0	0	0	1	2	1	2	0
tRF-18-N0YUP9X	CTGAGTTCGAGCCTCAGA	i-tRF	MetCAT_Chr_18_39648078-39648150_-_@49.66.18, MetCAT_Chr_23_31434704-31434776_-_@49.66.18, MetCAT_Chr_23_31430739-31430811_+_@49.66.18, MetCAT_Chr_23_31426023-31426095_+_@49.66.18	0	0	0	0	0	0	0	1	0	0
tRF-18-N3WD88D5	CTGGTTCGACTCCGGCTC	i-tRF	TyrGTA_Chr_14_30458188-30458281_+_@50.67.18, TyrGTA_Chr_10_26442083-26442172_+_@50.67.18	0	0	0	1	0	0	0	0	0	0
tRF-18-NDY8HPS	CTGACTTCGGATCAGAAG	i-tRF	ArgTCG_Chr_23_31681248-31681320_-_@28.45.18, ArgTCG_Chr_25_26621030-26621102_+_@28.45.18, ArgTCG_Chr_1_157988436-157988508_+_@28.45.18, ArgTCG_Chr_25_26615804-26615876_+_@28.45.18, ArgTCG_Chr_20_7472320-7472392_-_@28.45.18, ArgTCG_Chr_21_20804881-20804953_+_@28.45.18, ArgTCG_Chr_23_31694279-31694351_-_@28.45.18, ArgTCG_Chr_23_30228672-30228744_+_@28.45.18, ArgTCG_Chr_19_56411984-56412056_+_@28.45…	0	0	0	0	0	0	1	0	0	0
tRF-18-NHZ4PV9	CTGCGTTGTGGCCGCAGC	i-tRF	HisGTG_Chr_3_21218714-21218785_-_@27.44.18, HisGTG_Chr_3_21276035-21276106_-_@27.44.18, HisGTG_Chr_NW_020191468.1_8497-8568_+_@27.44.18, HisGTG_Chr_3_21198328-21198399_+_@27.44.18, HisGTG_Chr_10_65237111-65237182_+_@27.44.18, HisGTG_Chr_3_21348793-21348864_-_@27.44.18, HisGTG_Chr_3_21227690-21227761_-_@27.44.18, HisGTG_Chr_3_21049256-21049327_-_@27.44.18, HisGTG_Chr_3_21063580-21063651_+_@27.44.1…	0	0	0	0	0	0	0	3	0	0
tRF-18-NNBXDN0K	CTGTTAACTAAAGTTTCG	i-tRF	AsnGTT_Chr_MT_5446-5518_-_@32.49.18	0	0	0	1	0	0	0	0	0	1
tRF-18-NO0BPMDH	CTTAAACAAAGCATCCAG	i-tRF	ValTAC_Chr_MT_1386-1452_+_@11.28.18	0	0	0	2	0	2	0	0	0	0
tRF-18-NO5RD88	CTTAAGATCCAATGGACG	i-tRF	LeuTAA_Chr_9_81592121-81592203_+_@32.49.18	0	0	1	1	1	0	2	0	1	0
tRF-18-NO5RD8DW	CTTAAGATCCAATGGGCT	i-tRF	LeuTAA_Chr_23_31026539-31026621_+_@32.49.18, LeuTAA_Chr_18_38840590-38840670_-_@31.48.18	0	0	0	0	1	1	0	1	1	2
tRF-18-NOKOFOD9	CTTAACCCAAAGCAAGGC	i-tRF	PheGAA_Chr_MT_364-430_+_@11.28.18	0	0	0	1	0	0	1	0	0	0
tRF-18-NP5LR9D7	CTTAGGAGTAGGTTCGAT	i-tRF	GlnTTG_Chr_MT_4123-4194_-_@41.58.18	0	0	0	0	1	0	0	0	0	0
tRF-18-NVORRNDL	CTTGCGACCCGGGTTCGA	i-tRF	GlyCCC_Chr_25_546202-546272_-_@39.56.18, GlyCCC_Chr_NW_020191682.1_9290-9360_-_@39.56.18, GlyCCC_Chr_11_68555263-68555333_-_@39.56.18	0	1	0	0	0	0	0	0	0	0
tRF-18-NY2V7K05	CTTTGCACGCGTGGGTTC	i-tRF	SerGCT_Chr_29_44399824-44399905_+_@48.65.18, SerGCT_Chr_23_31389424-31389505_-_@48.65.18	0	0	0	0	0	0	0	0	1	0
tRF-18-O2YXR9DR	GAAGATTCTAGGTTCGAC	i-tRF	ArgACG_Chr_23_31328208-31328280_-_@42.59.18, ArgACG_Chr_23_31053877-31053949_+_@42.59.18, ArgACG_Chr_22_53626359-53626431_+_@42.59.18, ArgACG_Chr_23_31268990-31269062_+_@42.59.18, ArgACG_Chr_23_31292086-31292158_-_@42.59.18	0	0	0	0	0	0	0	1	0	0
tRF-18-O2Z0R9DS	GAAGATTGAGGGTTCGAG	i-tRF	ArgTCG_Chr_19_56411984-56412056_+_@42.59.18, ArgCCG_Chr_25_2589149-2589221_+_@42.59.18, ArgCCG_Chr_23_30112292-30112364_+_@42.59.18, ArgCCG_Chr_23_30073361-30073433_-_@42.59.18, ArgTCG_Chr_20_7472320-7472392_-_@42.59.18	0	0	1	0	0	0	0	0	0	0
tRF-18-O7M8LO04	GACCTCGTGGCGCAATGG	5'-tRF	TrpCCA_Chr_19_34029010-34029081_-_@1.18.18, TrpCCA_Chr_19_33114203-33114274_+_@1.18.18	0	0	2	3	0	3	1	2	3	5
tRF-18-OD8N0ZDQ	GAAACTCATTACCTTCTT	i-tRF	HisGTG_Chr_MT_11907-11976_+_@46.63.18	0	0	0	0	0	0	0	0	0	1
tRF-18-OJJNFXDY	GAAGCCAGTTAGCTAGGG	i-tRF	AsnGTT_Chr_MT_5446-5518_-_@7.24.18	0	0	0	1	0	0	0	0	0	0
tRF-18-OKFDBXV	GAAGGAGAACAACTAACC	i-tRF	ThrTGT_Chr_MT_15658-15726_+_@41.58.18	0	1	0	1	0	0	0	0	0	0
tRF-18-OKZH99S	GAAGGTTGCGTGTTCAAG	i-tRF	TrpCCA_Chr_19_34029010-34029081_-_@41.58.18, TrpCCA_Chr_19_33114203-33114274_+_@41.58.18	0	0	1	0	0	0	0	0	0	0
tRF-18-OMKJRVD5	GAATCCCAGCGGTGCCTC	3'-tRF	ThrAGT_Chr_19_27777989-27778062_-_@58.75.18, ThrAGT_Chr_18_43596311-43596384_+_@58.75.18, ThrAGT_Chr_19_27851226-27851299_-_@58.75.18, ThrAGT_Chr_19_27830446-27830519_+_@58.75.18	0	0	0	0	0	0	0	0	0	1
tRF-18-OOL47Z02	GACAACGATGGTTTTTCA	i-tRF	GluTTC_Chr_MT_14441-14509_-_@17.34.18	0	0	0	1	0	0	0	0	0	0
tRF-18-OQFKY4D0	GACATAGAGGTTATGATG	i-tRF	SerTGA_Chr_MT_7229-7299_-_@9.26.18	0	1	2	0	0	0	0	1	1	2
tRF-18-OSM83OD4	GACCGCGTGGCCTAACGG	5'-tRF	ArgTCG_Chr_19_56411984-56412056_+_@1.18.18	0	0	0	0	0	0	1	0	0	0
tRF-18-OZMEJBD7	GACTTCGGATCAGAAGAT	i-tRF	ArgTCG_Chr_23_31681248-31681320_-_@30.47.18, ArgTCG_Chr_23_30228672-30228744_+_@30.47.18, ArgTCG_Chr_19_56411984-56412056_+_@30.47.18, ArgTCG_Chr_21_20804881-20804953_+_@30.47.18, ArgTCG_Chr_23_31694279-31694351_-_@30.47.18, ArgTCG_Chr_25_26615804-26615876_+_@30.47.18, ArgTCG_Chr_20_7472320-7472392_-_@30.47.18, ArgTCG_Chr_1_157988436-157988508_+_@30.47.18, ArgTCG_Chr_25_26621030-26621102_+_@30.47…	0	1	0	0	0	0	0	1	0	1
tRF-18-P2801MDJ	GCAGATCAAGAGGTCCCC	i-tRF	CysGCA_Chr_19_39448382-39448453_-_@33.50.18, CysGCA_Chr_19_39431222-39431293_-_@33.50.18, CysGCA_Chr_4_112550397-112550468_-_@33.50.18, CysGCA_Chr_4_112419516-112419587_-_@33.50.18, CysGCA_Chr_4_112392128-112392199_-_@33.50.18, CysGCA_Chr_19_39451752-39451823_+_@33.50.18, CysGCA_Chr_4_112732476-112732547_+_@33.50.18, CysGCA_Chr_12_30287485-30287556_+_@33.50.18, CysGCA_Chr_19_39659890-39659961_-_@…	0	1	0	0	0	0	0	1	0	1
tRF-18-P4RPYP04	GCATGGGTAGTTCAGTGG	5'-tRF	GlyGCC_Chr_17_61128903-61128973_+_@1.18.18	0	0	0	1	0	0	0	0	1	0
tRF-18-P6URLBD0	GCCCATACCCCGAAAATG	i-tRF	MetCAT_Chr_MT_4197-4265_+_@28.45.18	0	0	0	0	1	0	0	0	0	0
tRF-18-P90HLBDZ	GCCTCACACGCGAAAGGT	i-tRF	ValCAC_Chr_3_21316761-21316833_+_@30.47.18, ValCAC_Chr_23_31270844-31270915_+_@30.47.18, ValCAC_Chr_3_21038978-21039050_+_@30.47.18, ValCAC_Chr_23_31334996-31335068_-_@30.47.18, ValCAC_Chr_3_8134934-8135006_+_@30.47.18, ValCAC_Chr_3_21165070-21165142_-_@30.47.18, ValCAC_Chr_3_21086725-21086797_-_@30.47.18, ValCAC_Chr_23_31573432-31573504_-_@30.47.18, ValCAC_Chr_7_40358343-40358415_-_@30.47.18, Va…	0	0	0	0	1	0	0	0	0	0
tRF-18-PERPLWDP	GCAATGGTAGCGCGTCTG	i-tRF	TrpCCA_Chr_19_33114203-33114274_+_@12.29.18, TrpCCA_Chr_19_34029010-34029081_-_@12.29.18	0	0	0	0	0	0	1	0	0	0
tRF-18-PH113K0Q	GCACGAGGCCCCGGGTTT	i-tRF	AlaAGC_Chr_1_158044572-158044644_+_@38.55.18	0	0	1	0	1	1	0	0	0	0
tRF-18-PJ583004	GCAGCGATGGCCGAGTGG	5'-tRF	SerTGA_Chr_28_24216133-24216214_+_@1.18.18	0	1	2	4	2	1	2	5	5	4
tRF-18-PKYUH7DV	GCAGGTTCGAATCCTGCC	i-tRF	SerAGA_Chr_23_31110602-31110683_+_@58.75.18, SerAGA_Chr_23_31158022-31158103_-_@58.75.18, SerAGA_Chr_14_69054767-69054848_+_@58.75.18, SerAGA_Chr_23_31124825-31124906_-_@58.75.18, SerAGA_Chr_23_31119332-31119413_+_@58.75.18, SerGGA_Chr_X_14853991-14854072_+_@58.75.18, SerTGA_Chr_23_31687570-31687651_+_@58.75.18, SerTGA_Chr_23_31141547-31141628_+_@58.75.18, SerAGA_Chr_23_31678541-31678622_-_@58.75…	0	0	0	1	0	1	1	1	0	0
tRF-18-PNR8YPY	GCATTGGTGGTTCAGAGG	5'-tRF	GlyCCC_Chr_6_110635525-110635595_-_@1.18.18	0	0	0	0	0	1	0	0	0	2
tRF-18-PR183O04	GCCCCAGTGGCCTAATGG	5'-tRF	ArgCCT_Chr_19_56412869-56412941_-_@1.18.18, ArgCCT_Chr_4_102877745-102877817_+_@1.18.18, ArgCCT_Chr_19_56411437-56411509_-_@1.18.18, ArgCCT_Chr_19_56412383-56412455_+_@1.18.18, ArgCCT_Chr_25_2637457-2637529_+_@1.18.18	0	2	0	2	0	1	2	0	0	1
tRF-18-PS5P4P02	GCCCGGATAGCTCAGTCA	5'-tRF	ArgTCT_Chr_16_646267-646339_+_@1.18.18	0	0	1	2	0	1	0	1	0	1
tRF-18-PSR9O9DK	GCCCGGGTTCGACTCCCG	i-tRF	GluTTC_Chr_21_3228261-3228332_-_@46.63.18, GluTTC_Chr_12_15097784-15097855_-_@46.63.18, GluTTC_Chr_12_11276302-11276373_-_@46.63.18, GluTTC_Chr_2_128295086-128295157_-_@46.63.18, GluTTC_Chr_2_1313370-1313441_-_@46.63.18	0	0	0	0	0	1	1	1	2	0
tRF-18-PVFO3S0E	GCCGCAGCAACCTCGGTT	i-tRF	HisGTG_Chr_3_21063580-21063651_+_@37.54.18, HisGTG_Chr_3_21227690-21227761_-_@37.54.18, HisGTG_Chr_3_21148775-21148846_+_@37.54.18, HisGTG_Chr_3_20898974-20899045_+_@37.54.18, HisGTG_Chr_10_65234844-65234915_-_@37.54.18, HisGTG_Chr_3_21198328-21198399_+_@37.54.18, HisGTG_Chr_3_21015831-21015902_-_@37.54.18, HisGTG_Chr_3_21348793-21348864_-_@37.54.18, HisGTG_Chr_10_65237111-65237182_+_@37.54.18, H…	0	0	0	0	1	0	0	0	0	0
tRF-18-PX5US9D2	GCCTAGATGAGTCTCCCA	i-tRF	PheGAA_Chr_MT_364-430_+_@38.55.18	0	0	0	0	0	0	0	1	0	0
tRF-18-PY5P4P0K	GCCTGGATAGCTCAGTCG	5'-tRF	LysTTT_Chr_23_30111079-30111151_-_@1.18.18, LysTTT_Chr_23_31093113-31093185_-_@1.18.18, LysTTT_Chr_23_31089834-31089906_+_@1.18.18	0	0	0	0	0	0	0	1	0	0
tRF-18-PY8HM2DR	GCCTGTCACGCGGGAGAC	i-tRF	AspGTC_Chr_10_17951297-17951368_+_@30.47.18, AspGTC_Chr_5_62676636-62676707_+_@30.47.18, AspGTC_Chr_NW_020190592.1_30957-31028_-_@30.47.18, AspGTC_Chr_3_8099537-8099608_-_@30.47.18, AspGTC_Chr_5_60336567-60336638_+_@30.47.18, AspGTC_Chr_23_31091360-31091431_+_@30.47.18, AspGTC_Chr_NW_020190592.1_21473-21544_-_@30.47.18, AspGTC_Chr_17_50877234-50877305_+_@30.47.18, AspGTC_Chr_3_3286587-3286658_-_@…	0	1	0	0	0	0	0	0	0	0
tRF-18-PZLLQ60E	GCCTTCGATAGCTCAGTT	5'-tRF	TyrGTA_Chr_14_30458188-30458281_+_@-1G.17.18, TyrGTA_Chr_11_72585702-72585790_-_@-1G.17.18, TyrGTA_Chr_23_31535252-31535341_-_@-1G.17.18, TyrGTA_Chr_23_31542987-31543078_-_@-1G.17.18, TyrGTA_Chr_23_31535660-31535749_-_@-1G.17.18, TyrGTA_Chr_1_97560692-97560781_-_@-1G.17.18, TyrGTA_Chr_NW_020191682.1_8785-8878_+_@-1G.17.18	0	0	0	0	0	0	0	1	0	0
tRF-18-Q01L7KDD	GCGAGAGGTAGTGGGATC	i-tRF	AlaAGC_Chr_23_31433404-31433476_+_@39.56.18	0	0	0	0	0	0	0	0	1	0
tRF-18-Q01LQKDD	GCGAGAGGTAGCGGGATC	i-tRF	AlaAGC_Chr_14_30458994-30459066_+_@39.56.18, AlaAGC_Chr_11_72585279-72585351_-_@39.56.18	0	0	0	0	0	0	0	1	0	0
tRF-18-Q3VFJ9DV	GCGGTTAGCACATTCGCC	i-tRF	ValTAC_Chr_23_31259774-31259846_+_@15.32.18, ValTAC_Chr_23_31301252-31301324_-_@15.32.18	0	0	1	0	0	0	0	0	0	0
tRF-18-Q4PU73DO	GCGTGGCCGAGTGGTCTA	i-tRF	LeuTAG_Chr_25_19870711-19870792_-_@5.22.18	0	0	0	1	0	0	0	0	0	0
tRF-18-Q4R9OMD2	GCGTGGGTTCGAATCCCA	i-tRF	LeuTAG_Chr_19_27762208-27762289_-_@56.73.18, LeuAAG_Chr_23_30136146-30136227_+_@56.73.18, LeuAAG_Chr_7_40319416-40319497_+_@56.73.18, LeuTAG_Chr_25_19870711-19870792_-_@56.73.18, LeuCAG_Chr_3_8025475-8025557_+_@57.74.18, SerGCT_Chr_23_31282460-31282541_+_@56.73.18, SerGCT_Chr_23_31281831-31281912_+_@56.73.18, LeuAAG_Chr_23_30032800-30032881_+_@56.73.18, LeuCAG_Chr_18_25307956-25308038_-_@57.74.18…	0	1	0	0	0	0	0	0	2	0
tRF-18-Q4YUH50D	GCGTGTTCGAATCACGTC	i-tRF	TrpCCA_Chr_5_62677335-62677406_+_@48.65.18	0	0	0	0	0	0	0	0	1	0
tRF-18-Q77JPEDX	GCTCTGTGGCGCAATGGA	5'-tRF	ArgTCT_Chr_15_82767225-82767310_+_@2.19.18, ArgTCT_Chr_19_27762806-27762892_+_@2.19.18, ArgTCT_Chr_23_31106890-31106977_-_@2.19.18, ArgTCT_Chr_11_98945442-98945532_-_@2.19.18	0	1	1	0	0	1	0	0	1	1
tRF-18-QFE3FV0D	GCGCAACGGTAGCGCGTC	i-tRF	TrpCCA_Chr_23_31674969-31675040_+_@10.27.18, TrpCCA_Chr_5_62677335-62677406_+_@10.27.18, TrpCCA_Chr_19_27845886-27845957_-_@10.27.18, TrpCCA_Chr_25_36942390-36942461_-_@10.27.18, TrpCCA_Chr_19_27829637-27829708_+_@10.27.18, TrpCCA_Chr_23_31683731-31683802_+_@10.27.18	0	0	0	1	0	0	0	0	0	0
tRF-18-QI6NVJ0J	GCGCTGGATTTAGGCTCC	i-tRF	LeuTAG_Chr_10_26437164-26437245_+_@25.42.18, LeuTAG_Chr_10_26471839-26471920_-_@25.42.18, LeuTAG_Chr_19_27762208-27762289_-_@25.42.18, LeuTAG_Chr_25_19870711-19870792_-_@25.42.18	0	0	0	0	0	0	0	1	0	0
tRF-18-QJ3KYU05	GCGGCCCGGGTTCGATTC	i-tRF	GluCTC_Chr_3_8098331-8098402_-_@43.60.18, GluTTC_Chr_3_21212531-21212602_-_@43.60.18, GluCTC_Chr_23_30014669-30014740_-_@43.60.18, GluTTC_Chr_3_21113479-21113550_-_@43.60.18, GluTTC_Chr_3_21204594-21204665_+_@43.60.18, GluCTC_Chr_NW_020190592.1_29782-29853_-_@43.60.18, GluCTC_Chr_NW_020190592.1_10784-10855_-_@43.60.18, GluTTC_Chr_3_20897689-20897760_-_@43.60.18, GluTTC_Chr_3_20862158-20862229_-_@…	0	3	0	1	0	1	3	2	2	0
tRF-18-QOYXX9D2	GCTAATTCTATGCTCCCA	i-tRF	SerGCT_Chr_MT_11977-12036_+_@20.37.18	0	0	0	0	1	0	0	0	0	0
tRF-18-QPRWYJ0N	GCTAGGGTGTTTAGCTGT	i-tRF	AsnGTT_Chr_MT_5446-5518_-_@18.35.18	0	0	0	0	0	0	0	0	1	0
tRF-18-QPZSSX0D	GCTAGTTTCGGTCTAGTC	i-tRF	GlyTCC_Chr_MT_9754-9822_+_@40.57.18	0	0	0	0	0	0	1	0	0	0
tRF-18-QR18LO0K	GCTCCAGTGGCGCAATCG	5'-tRF	IleTAT_Chr_23_30232404-30232497_-_@1.18.18, IleTAT_Chr_23_31068719-31068812_-_@1.18.18, IleTAT_Chr_1_157992168-157992261_-_@1.18.18, IleTAT_Chr_11_25140474-25140566_+_@1.18.18, IleTAT_Chr_18_49107397-49107489_-_@1.18.18, IleTAT_Chr_23_31395317-31395410_-_@1.18.18	0	0	2	1	0	0	0	0	0	0
tRF-18-QR7JPEDX	GCTCCGTGGCGCAATGGA	5'-tRF	ArgTCT_Chr_3_49636867-49636951_-_@2.19.18	0	0	0	0	0	0	1	0	0	0
tRF-18-QRHJ8KDZ	GCTCCATAGCTCAGGGGT	5'-tRF	ThrTGT_Chr_7_40324271-40324343_-_@2.19.18, ThrTGT_Chr_10_26468186-26468258_+_@2.19.18, ThrTGT_Chr_10_26481746-26481818_+_@2.19.18	0	0	0	0	0	0	0	1	0	0
tRF-18-QRJQ4EZ	GCTCCCATATCTAATAGT	i-tRF	SerGCT_Chr_MT_11977-12036_+_@31.48.18	0	0	0	0	0	0	0	0	0	1
tRF-18-QUPBPNX	GCTGAGCAAAGCATTAGA	i-tRF	TyrGTA_Chr_MT_5618-5685_-_@10.27.18	0	0	0	0	0	2	0	1	2	2
tRF-18-QXBOFQD2	GCTTAAACAAAGCATCCA	i-tRF	ValTAC_Chr_MT_1386-1452_+_@10.27.18	0	1	0	0	0	0	0	0	0	0
tRF-18-R02UF30Q	GGGAGCACGAAGAGTTTT	i-tRF	GlnTTG_Chr_MT_4123-4194_-_@18.35.18	0	1	0	0	0	0	0	0	0	0
tRF-18-R1J5KU6	GGGCCCATACCCCGAAAA	i-tRF	MetCAT_Chr_MT_4197-4265_+_@26.43.18	0	0	0	0	0	0	0	0	2	0
tRF-18-R36JK1Z	GGGGTGGAGCCCACCAGT	i-tRF	AsnGTT_Chr_MT_5446-5518_-_@52.69.18	0	1	1	0	2	0	1	0	4	3
tRF-18-R3IEWS0E	GGGGTATGATTCTCGGTT	i-tRF	ProTGG_Chr_15_55651375-55651446_-_@15.32.18	0	3	3	0	0	0	1	0	3	0
tRF-18-R4L2RRD4	GGGTGCGAGAGGTCCCGG	i-tRF	ProTGG_Chr_25_2630255-2630326_+_@34.51.18, ProTGG_Chr_25_2623641-2623712_+_@34.51.18, ProAGG_Chr_10_26482156-26482227_+_@34.51.18, ProCGG_Chr_25_2614114-2614185_+_@34.51.18, ProAGG_Chr_23_31554422-31554493_-_@34.51.18, ProTGG_Chr_25_2625955-2626026_+_@34.51.18, ProCGG_Chr_19_27847742-27847813_-_@34.51.18, ProTGG_Chr_25_2628848-2628919_+_@34.51.18, ProAGG_Chr_25_2605484-2605555_-_@34.51.18, ProTGG…	0	0	1	0	0	0	0	1	0	1
tRF-18-R71ROBX	GGTCTAGTCCGAAAAAGA	i-tRF	GlyTCC_Chr_MT_9754-9822_+_@49.66.18	0	0	1	0	1	0	0	0	0	1
tRF-18-R951K3DX	GGTTCGAGCCCCAGTGGA	i-tRF	ValTAC_Chr_15_82766873-82766945_-_@52.69.18, ValTAC_Chr_X_124770762-124770834_+_@52.69.18	0	1	0	0	0	0	0	0	0	0
tRF-18-R951KH0P	GGTTCGAGCCCCACGTTG	i-tRF	LysCTT_Chr_25_2607789-2607861_+_@52.69.18, ArgCCT_Chr_13_75261995-75262067_+_@52.69.18, LysCTT_Chr_25_2633972-2634044_+_@52.69.18, LysCTT_Chr_25_2627614-2627686_+_@52.69.18, LysCTT_Chr_25_2638931-2639003_+_@52.69.18, LysCTT_Chr_10_70547066-70547138_-_@52.69.18, LysCTT_Chr_3_21347701-21347773_-_@52.69.18, LysCTT_Chr_25_2617431-2617503_+_@52.69.18, LysCTT_Chr_25_2597623-2597695_-_@52.69.18, LysCTT_…	0	0	0	0	0	0	0	0	0	1
tRF-18-R9593KD4	GGTTCGATTCCCGGGCGG	i-tRF	GlyCCC_Chr_25_546202-546272_-_@50.67.18, GlyCCC_Chr_11_68555263-68555333_-_@50.67.18	0	0	0	0	1	0	0	1	0	0
tRF-18-R9594L0E	GGTTCGATTCCTATAGTT	i-tRF	GlnTTG_Chr_MT_4123-4194_-_@51.68.18	0	0	0	1	0	0	0	0	0	0
tRF-18-R959MIDL	GGTTCGATTCCGGCTCGA	i-tRF	TyrGTA_Chr_10_26447367-26447456_+_@52.69.18, TyrGTA_Chr_14_30458772-30458860_+_@52.69.18, TyrGTA_Chr_11_72585702-72585790_-_@52.69.18, TyrGTA_Chr_21_44990709-44990798_+_@52.69.18, TyrGTA_Chr_10_26414624-26414713_-_@52.69.18, TyrGTA_Chr_20_32996084-32996172_+_@52.69.18, TyrGTA_Chr_21_44984358-44984447_+_@52.69.18, TyrGTA_Chr_10_26445520-26445610_+_@52.69.18, TyrGTA_Chr_21_44965004-44965093_-_@52.6…	0	0	1	0	0	0	0	0	1	0
tRF-18-R95M3900	GGTTCGAGTCCCTTCGTG	i-tRF	ArgCCG_Chr_25_2589149-2589221_+_@52.69.18, ArgTCG_Chr_19_56411984-56412056_+_@52.69.18, ArgTCG_Chr_20_7472320-7472392_-_@52.69.18, ArgCCG_Chr_23_30112292-30112364_+_@52.69.18, ArgCCG_Chr_23_30073361-30073433_-_@52.69.18	0	0	0	1	0	0	0	0	0	0
tRF-18-R95M3JDX	GGTTCGAGTCCCGGCGGA	i-tRF	ArgTCT_Chr_3_49636867-49636951_-_@52.69.18	0	0	0	0	0	0	0	0	0	1
tRF-18-R95MN1D8	GGTTCGAGTCCTGCCGCG	i-tRF	ArgTCG_Chr_21_20804881-20804953_+_@52.69.18	0	1	0	0	0	0	0	0	0	0
tRF-18-R95MN1DR	GGTTCGAGTCCTGCCGAC	i-tRF	SerAGA_Chr_23_31149573-31149654_-_@61.78.18	0	0	0	0	0	0	1	0	0	0
tRF-18-R95R3LD4	GGTTCGATCCCCGTACGG	i-tRF	IleAAT_Chr_23_31340083-31340156_+_@53.70.18, IleAAT_Chr_23_31291364-31291437_+_@53.70.18, IleAAT_Chr_23_31039841-31039914_-_@53.70.18, IleAAT_Chr_23_31269709-31269782_-_@53.70.18, IleAAT_Chr_21_67103861-67103934_+_@53.70.18, IleAAT_Chr_23_31055460-31055533_-_@53.70.18, IleAAT_Chr_19_27852162-27852235_-_@53.70.18, IleAAT_Chr_23_31723652-31723725_+_@53.70.18, IleAAT_Chr_23_31254033-31254106_+_@53.7…	0	0	0	0	0	0	1	0	0	0
tRF-18-R9BMM3DV	GGTTCAAATCCGGGTGCC	i-tRF	CysGCA_Chr_12_30287485-30287556_+_@51.68.18, CysGCA_Chr_19_39431222-39431293_-_@51.68.18, CysGCA_Chr_19_39659890-39659961_-_@51.68.18, CysGCA_Chr_4_112732476-112732547_+_@51.68.18, CysGCA_Chr_19_39659156-39659227_-_@51.68.18, CysGCA_Chr_19_39451752-39451823_+_@51.68.18, CysGCA_Chr_4_112419516-112419587_-_@51.68.18, CysGCA_Chr_4_112550397-112550468_-_@51.68.18, CysGCA_Chr_4_112413369-112413440_-_@…	0	0	2	0	0	1	0	2	1	0
tRF-18-R9DM3W0K	GGTTCAAGTCCCTGTTCG	i-tRF	LysTTT_Chr_23_30029666-30029738_-_@52.69.18, LysTTT_Chr_15_82774048-82774120_-_@52.69.18, LysTTT_Chr_5_19158763-19158835_+_@52.69.18, LysTTT_Chr_16_2248304-2248376_-_@52.69.18, LysTTT_Chr_23_30158659-30158731_+_@52.69.18, LysTTT_Chr_23_31557018-31557090_+_@52.69.18, LysTTT_Chr_23_31054701-31054773_+_@52.69.18, LysTTT_Chr_15_82772306-82772378_+_@52.69.18, LysTTT_Chr_16_2247970-2248042_+_@52.69.18,…	0	1	0	0	0	0	0	0	0	1
tRF-18-R9JP9P04	GGTTCCATAGTGTAGTGG	5'-tRF	ValTAC_Chr_23_31347498-31347570_+_@1.18.18	0	0	0	0	0	0	0	1	0	0
tRF-18-R9O1NIDM	GGTTCGAACCCTGCTCGC	i-tRF	SerTGA_Chr_28_24216133-24216214_+_@61.78.18	0	0	0	0	1	0	0	0	0	0
tRF-18-R9ODMJDX	GGTTCGAAACCGGGCGGA	i-tRF	ValCAC_Chr_3_21086725-21086797_-_@52.69.18, ValCAC_Chr_3_20957584-20957656_+_@52.69.18, ValTAC_Chr_23_31301252-31301324_-_@52.69.18, ValTAC_Chr_3_20947989-20948061_+_@52.69.18, ValAAC_Chr_23_31050910-31050982_+_@52.69.18, ValCAC_Chr_7_40358343-40358415_-_@52.69.18, ValTAC_Chr_3_20978865-20978937_+_@52.69.18, ValCAC_Chr_23_31573432-31573504_-_@52.69.18, ValCAC_Chr_23_31334996-31335068_-_@52.69.18,…	0	1	0	0	0	0	0	0	0	0
tRF-18-R9OMKI03	GGTTCGAATCCCACTTCT	i-tRF	LeuCAA_Chr_7_42660399-42660504_+_@63.80.18, LeuCAG_Chr_3_8025475-8025557_+_@62.79.18, LeuCAA_Chr_23_31082112-31082218_+_@63.80.18, LeuCAA_Chr_23_31099721-31099827_+_@63.80.18, LeuCAG_Chr_18_25307479-25307561_+_@62.79.18, LeuCAA_Chr_23_31084667-31084774_-_@63.80.18, LeuCAA_Chr_23_30067060-30067165_+_@63.80.18, LeuCAA_Chr_23_30037897-30038007_-_@63.80.18, LeuCAG_Chr_18_25307956-25308038_-_@62.79.18	0	0	0	0	1	0	0	0	0	0
tRF-18-R9OMN1D9	GGTTCGAATCCTGCCGGC	i-tRF	SerTGA_Chr_23_31687570-31687651_+_@61.78.18	0	0	0	0	0	0	1	0	0	0
tRF-18-R9OMN1DR	GGTTCGAATCCTGCCGAC	i-tRF	SerGGA_Chr_X_14853991-14854072_+_@61.78.18, SerAGA_Chr_23_31110602-31110683_+_@61.78.18, SerAGA_Chr_23_31119332-31119413_+_@61.78.18, SerAGA_Chr_23_31146083-31146164_-_@61.78.18, SerAGA_Chr_19_27851584-27851665_-_@61.78.18, SerTGA_Chr_23_31141547-31141628_+_@61.78.18, SerAGA_Chr_23_31124825-31124906_-_@61.78.18, SerAGA_Chr_14_69054767-69054848_+_@61.78.18, SerGGA_Chr_X_14946038-14946119_+_@61.78.…	0	0	0	0	0	0	1	1	0	0
tRF-18-R9OMNID1	GGTTCGAATCCTGCTCAC	i-tRF	SerCGA_Chr_19_27777475-27777556_-_@61.78.18	0	0	0	0	0	0	1	0	0	0
tRF-18-R9V89O04	GGTTCTATGGTGTAATGG	5'-tRF	GlnTTG_Chr_19_50098061-50098132_+_@1.18.18	0	0	0	1	0	0	0	0	1	0
tRF-18-RBVNUEX	GGGAATAGTTTAAATAGA	i-tRF	ProTGG_Chr_MT_15726-15791_-_@3.20.18	0	0	0	0	0	0	0	0	1	0
tRF-18-RLXN480Q	GGGTATGATTCTCGGTTT	i-tRF	ProTGG_Chr_15_55651375-55651446_-_@16.33.18	0	2	1	0	0	0	1	0	0	0
tRF-18-RLXN4V0Q	GGGTATGATTCTCGCTTT	i-tRF	ProTGG_Chr_25_2621041-2621112_+_@16.33.18, ProTGG_Chr_25_2598642-2598713_+_@16.33.18, ProTGG_Chr_10_26413416-26413487_-_@16.33.18, ProTGG_Chr_25_2625955-2626026_+_@16.33.18, ProTGG_Chr_25_2623641-2623712_+_@16.33.18, ProTGG_Chr_25_2628848-2628919_+_@16.33.18, ProTGG_Chr_NW_020190356.1_18510-18581_+_@16.33.18, ProTGG_Chr_25_2630255-2630326_+_@16.33.18	0	1	0	0	0	0	0	0	0	0
tRF-18-RM8RQFDZ	GGGTCTCCCCGCGCAGGT	i-tRF	SerAGA_Chr_23_31149573-31149654_-_@46.63.18, SerCGA_Chr_19_27777475-27777556_-_@46.63.18, SerAGA_Chr_14_69054767-69054848_+_@46.63.18, SerAGA_Chr_23_31146083-31146164_-_@46.63.18, SerAGA_Chr_23_31129325-31129406_-_@46.63.18, SerAGA_Chr_23_31110602-31110683_+_@46.63.18, SerGGA_Chr_X_14946038-14946119_+_@46.63.18, SerTGA_Chr_23_31687570-31687651_+_@46.63.18, SerAGA_Chr_23_31678541-31678622_-_@46.63…	0	1	0	0	0	3	1	1	1	0
tRF-18-RN2EK88	GGGTTCAAATCCCGGACG	i-tRF	ProCGG_Chr_19_27847742-27847813_-_@50.67.18, ProTGG_Chr_25_2630255-2630326_+_@50.67.18, ProAGG_Chr_25_2601567-2601638_+_@50.67.18, ProAGG_Chr_10_26482156-26482227_+_@50.67.18, ProAGG_Chr_25_2624494-2624565_+_@50.67.18, ProAGG_Chr_4_92756488-92756559_+_@50.67.18, ProTGG_Chr_25_2628848-2628919_+_@50.67.18, ProAGG_Chr_25_2626811-2626882_+_@50.67.18, ProTGG_Chr_NW_020190356.1_18510-18581_+_@50.67.18,…	0	0	0	0	0	1	0	0	0	0
tRF-18-RN58X2DP	GGGTTGATGGTGAGACTG	i-tRF	ProTGG_Chr_MT_15726-15791_-_@34.51.18	0	1	0	1	1	0	1	0	1	0
tRF-18-RN8RPFDZ	GGGTTTCCCCGCACAGGT	i-tRF	SerCGA_Chr_5_57140090-57140171_-_@46.63.18	0	0	1	0	2	1	0	2	1	1
tRF-18-RNL3K8D4	GGGTTCGAGTCCCGGCGG	i-tRF	ArgTCT_Chr_3_49636867-49636951_-_@51.68.18	0	1	0	0	0	0	0	0	0	0
tRF-18-RNL3KZDN	GGGTTCGAGTCCCTTCGT	i-tRF	ArgCCG_Chr_25_2589149-2589221_+_@51.68.18, ArgTCG_Chr_20_7472320-7472392_-_@51.68.18, ArgCCG_Chr_23_30112292-30112364_+_@51.68.18, ArgTCG_Chr_19_56411984-56412056_+_@51.68.18, ArgCCG_Chr_23_30073361-30073433_-_@51.68.18	0	0	0	0	0	0	0	0	0	2
tRF-18-RNLIK80I	GGGTTCGACTCCCGGTAT	i-tRF	GluTTC_Chr_2_1313370-1313441_-_@50.67.18, GluTTC_Chr_12_11276302-11276373_-_@50.67.18	0	0	0	0	0	0	0	1	0	2
tRF-18-RNLIK80N	GGGTTCGACTCCCGGTGT	i-tRF	GluTTC_Chr_12_15097784-15097855_-_@50.67.18, GluTTC_Chr_21_3228261-3228332_-_@50.67.18, GluTTC_Chr_2_128295086-128295157_-_@50.67.18	0	0	1	1	0	1	0	2	0	0
tRF-18-RNLMK8DI	GGGTTCGATCCCCGGCAT	i-tRF	AlaCGC_Chr_23_30164841-30164912_+_@50.67.18, AlaCGC_Chr_6_37118306-37118377_-_@50.67.18, AlaTGC_Chr_23_30183915-30183986_+_@50.67.18, AlaCGC_Chr_23_31556129-31556200_-_@50.67.18, AlaTGC_Chr_23_30179834-30179905_-_@50.67.18, AlaTGC_Chr_23_30125517-30125588_-_@50.67.18, AlaTGC_Chr_7_40344975-40345046_+_@50.67.18, AlaTGC_Chr_17_50880741-50880812_+_@50.67.18	0	0	0	0	0	0	0	0	0	1
tRF-18-RNLNK8D2	GGGTTCGATTCCCGGCCA	i-tRF	GlyGCC_Chr_19_27767594-27767664_+_@49.66.18, GlyCCC_Chr_6_110635525-110635595_-_@49.66.18, GlyGCC_Chr_3_8034296-8034366_+_@49.66.18, GlyTCC_Chr_3_8098701-8098772_-_@50.67.18, GlyTCC_Chr_NW_020190592.1_30154-30225_-_@50.67.18, GlyTCC_Chr_19_27846569-27846640_+_@50.67.18, GlyTCC_Chr_7_19428535-19428606_-_@50.67.18, GlyGCC_Chr_2_39839393-39839463_+_@49.66.18, GlyGCC_Chr_18_1416704-1416774_-_@49.66.1…	0	0	0	0	0	0	0	0	0	1
tRF-18-ROD8N0DF	GGTAAAATGGCTGAGCAA	5'-tRF	TyrGTA_Chr_MT_5618-5685_-_@1.18.18	0	2	1	1	0	2	0	2	4	2
tRF-18-RP9830D4	GGTAGTGTGGCCGAGCGG	5'-tRF	LeuAAG_Chr_23_31810902-31810983_-_@1.18.18, LeuTAG_Chr_10_26471839-26471920_-_@1.18.18	0	0	0	0	0	2	1	2	1	1
tRF-18-RPM83004	GGTAGCGTGGCCGAGTGG	5'-tRF	LeuTAG_Chr_25_19870711-19870792_-_@1.18.18	0	0	0	0	0	0	0	1	2	1
tRF-18-RQ59WI0K	GGTATGATTCTCGCTTCG	i-tRF	ProCGG_Chr_25_2614114-2614185_+_@17.34.18, ProCGG_Chr_19_27847742-27847813_-_@17.34.18, ProCGG_Chr_23_31380820-31380891_-_@17.34.18, ProCGG_Chr_3_1004082-1004153_-_@17.34.18	0	0	1	0	0	0	2	0	0	1
tRF-18-RW17XO0J	GGTGTAGTCTTGCAATCC	i-tRF	AlaTGC_Chr_MT_5376-5444_-_@49.66.18	0	0	0	0	0	0	1	1	0	0
tRF-18-RWF8YJU	GGTGTAGCGGTTAGCACA	i-tRF	ValTAC_Chr_23_31259774-31259846_+_@9.26.18, ValTAC_Chr_23_31301252-31301324_-_@9.26.18	0	0	0	1	0	0	0	0	0	0
tRF-18-RWYJ9XW	GGTGTTTAGCTGTTAACT	i-tRF	AsnGTT_Chr_MT_5446-5518_-_@23.40.18	0	0	1	1	0	1	0	0	0	0
tRF-18-RX8HYVDQ	GGTTATCACGTTCGCCTT	i-tRF	ValTAC_Chr_3_21117572-21117644_-_@17.34.18, ValTAC_Chr_3_20991877-20991949_+_@17.34.18, ValTAC_Chr_3_21035265-21035337_+_@17.34.18, ValTAC_Chr_3_20978865-20978937_+_@17.34.18, ValTAC_Chr_3_20947989-20948061_+_@17.34.18	0	0	1	0	0	0	0	0	0	0
tRF-18-RXPFYVDQ	GGTTAGCACATTCGCCTT	i-tRF	ValTAC_Chr_23_31301252-31301324_-_@17.34.18, ValTAC_Chr_23_31259774-31259846_+_@17.34.18	0	0	0	0	0	0	0	0	1	0
tRF-18-RXQHMLDQ	GGTTAGCGCGCGGTACTT	i-tRF	IleTAT_Chr_1_157992168-157992261_-_@18.35.18, IleTAT_Chr_18_49107397-49107489_-_@18.35.18, IleTAT_Chr_23_31395317-31395410_-_@18.35.18, IleTAT_Chr_11_25140474-25140566_+_@18.35.18, IleTAT_Chr_23_31068719-31068812_-_@18.35.18, IleTAT_Chr_23_30232404-30232497_-_@18.35.18	0	0	0	0	1	0	0	0	0	0
tRF-18-RZHMNRDN	GGTTTATATCCTTCCCGT	i-tRF	MetCAT_Chr_MT_4197-4265_+_@48.65.18	0	0	0	1	1	0	1	0	0	0
tRF-18-RZKSLP0E	GGTTTCCCCGCGCAGGTT	i-tRF	SerAGA_Chr_23_31119332-31119413_+_@47.64.18, SerCGA_Chr_23_31052632-31052713_+_@47.64.18, SerAGA_Chr_19_49195498-49195579_-_@47.64.18, SerAGA_Chr_18_35387156-35387237_+_@47.64.18, SerTGA_Chr_23_31141547-31141628_+_@47.64.18	0	1	0	0	0	0	0	0	1	0
tRF-18-RZRML2DZ	GGTTTGGGTCCGAGAGGT	i-tRF	ProTGG_Chr_15_55651375-55651446_-_@29.46.18	0	0	0	0	0	0	0	1	0	0
tRF-18-S07LSZDU	GTAAGGTGTAGTCTTGCA	i-tRF	AlaTGC_Chr_MT_5376-5444_-_@45.62.18	0	0	0	0	0	0	0	1	2	1
tRF-18-S2QHXZDM	GTAGAGCGCGTGCTTCGC	i-tRF	AlaCGC_Chr_23_30121277-30121348_-_@18.35.18, AlaCGC_Chr_23_30090290-30090361_+_@18.35.18, AlaCGC_Chr_23_30156916-30156987_+_@18.35.18	0	0	0	0	0	0	0	0	0	1
tRF-18-S30MUL01	GTAGTACATCTAATATAC	i-tRF	ThrTGT_Chr_MT_15658-15726_+_@6.23.18	0	0	0	0	0	0	1	0	0	0
tRF-18-S3M830D4	GTAGTCGTGGCCGAGCGG	5'-tRF	SerGGA_Chr_X_14946038-14946119_+_@1.18.18, SerGGA_Chr_X_14853991-14854072_+_@1.18.18	0	0	0	0	0	0	0	0	0	1
tRF-18-S3R68HD5	GTAGTGGTCATCACGCTC	i-tRF	ValAAC_Chr_23_31432884-31432956_+_@12.29.18	0	0	0	0	0	0	0	0	0	2
tRF-18-S3S3R602	GTAGTGTAGTGGTCATCA	i-tRF	ValAAC_Chr_23_31432884-31432956_+_@7.24.18	0	0	0	0	0	1	0	0	1	0
tRF-18-S3V6N9DV	GTAGTTATCACTTTCGCC	i-tRF	ValCAC_Chr_29_27327432-27327504_-_@15.32.18	0	0	1	0	0	0	0	0	0	0
tRF-18-S48V7K05	GTATGTCCGCGTGGGTTC	i-tRF	LeuTAA_Chr_9_81592121-81592203_+_@49.66.18	0	0	0	0	1	0	0	0	0	0
tRF-18-S4I7LZD4	GTATGATTCTCGCTTCGG	i-tRF	ProCGG_Chr_25_2614114-2614185_+_@18.35.18, ProCGG_Chr_19_27847742-27847813_-_@18.35.18, ProCGG_Chr_23_31380820-31380891_-_@18.35.18, ProCGG_Chr_3_1004082-1004153_-_@18.35.18	0	0	0	1	0	0	0	1	0	1
tRF-18-S4I7MN04	GTATGATTCTCGGTTTGG	i-tRF	ProTGG_Chr_15_55651375-55651446_-_@18.35.18	0	0	0	0	0	0	1	0	0	1
tRF-18-S5QKF1DY	GTCACGCGGGAGACCGGG	i-tRF	AspGTC_Chr_17_50877234-50877305_+_@34.51.18, AspGTC_Chr_23_31091360-31091431_+_@34.51.18, AspGTC_Chr_3_8023793-8023864_-_@34.51.18, AspGTC_Chr_5_62676636-62676707_+_@34.51.18, AspGTC_Chr_NW_020190592.1_11976-12047_-_@34.51.18, AspGTC_Chr_NW_020190592.1_21473-21544_-_@34.51.18, AspGTC_Chr_NW_020190592.1_2468-2539_-_@34.51.18, AspGTC_Chr_NW_020190592.1_30957-31028_-_@34.51.18, AspGTC_Chr_19_2784706…	0	0	0	0	0	0	0	1	0	0
tRF-18-S7RNLJDJ	GTCCTGGGTTCGAGCCCC	i-tRF	ValTAC_Chr_X_124770762-124770834_+_@46.63.18, ValTAC_Chr_15_82766873-82766945_-_@46.63.18	0	0	0	0	0	0	0	0	0	1
tRF-18-S998LO0K	GTCTCTGTGGCGCAATCG	5'-tRF	AsnGTT_Chr_3_21114744-21114817_-_@1.18.18, AsnGTT_Chr_19_39343153-39343226_-_@1.18.18, AsnGTT_Chr_3_21197565-21197638_-_@1.18.18, AsnGTT_Chr_3_20905102-20905175_+_@1.18.18, AsnGTT_Chr_3_21316056-21316129_+_@1.18.18, AsnGTT_Chr_3_21340083-21340156_+_@1.18.18, AsnGTT_Chr_3_21228571-21228644_+_@1.18.18, AsnGTT_Chr_3_21271703-21271776_-_@1.18.18, AsnGTT_Chr_3_21152548-21152621_+_@1.18.18, AsnGTT_Chr_…	0	0	0	1	1	1	1	1	0	0
tRF-18-S9LE6KDN	GTCTCCGAATGGAGGCGT	i-tRF	LeuCAA_Chr_23_31084667-31084774_-_@44.61.18, LeuCAA_Chr_23_31082112-31082218_+_@44.61.18, LeuCAA_Chr_7_42660399-42660504_+_@44.61.18	0	0	0	0	0	0	0	1	0	0
tRF-18-S9R8B7D2	GTCTCGGTGGAACCTCCA	3'-tRF	GlnCTG_Chr_26_7301817-7301888_-_@58.75.18	0	0	0	0	0	0	0	0	1	1
tRF-18-SBIJXJ6	GTAAAATGGCTGAGCAAA	5'-tRF	TyrGTA_Chr_MT_5618-5685_-_@2.19.18	0	0	0	0	0	0	0	0	1	0
tRF-18-SER6PIDP	GTAATGGTCAGCACTCTG	i-tRF	GlnTTG_Chr_1_157955337-157955408_-_@12.29.18, GlnTTG_Chr_23_30195428-30195499_-_@12.29.18	0	0	0	0	0	0	1	0	0	1
tRF-18-SJRX8H03	GTAGCGGTTATCACGTCT	i-tRF	ValTAC_Chr_15_82766873-82766945_-_@12.29.18	0	0	1	0	0	0	0	0	0	0
tRF-18-SR9NLMDK	GTCCCTGGTTCGATCCCG	i-tRF	PheGAA_Chr_7_43807611-43807683_-_@46.63.18, PheGAA_Chr_X_124784095-124784167_+_@46.63.18, PheGAA_Chr_X_124776111-124776183_+_@46.63.18, PheGAA_Chr_X_124785066-124785140_+_@48.65.18, PheGAA_Chr_X_124777354-124777426_+_@46.63.18, PheGAA_Chr_12_69059075-69059147_-_@46.63.18, PheGAA_Chr_23_30015491-30015563_+_@46.63.18, PheGAA_Chr_X_124774723-124774795_+_@46.63.18, PheGAA_Chr_23_30099812-30099884_+_@…	0	0	0	0	0	0	0	0	0	1
tRF-18-SRI3SEDZ	GTCCCATGGTGTAATGGT	5'-tRF	GlnTTG_Chr_23_30195428-30195499_-_@2.19.18, GlnTTG_Chr_19_37377611-37377682_-_@2.19.18, GlnTTG_Chr_1_157955337-157955408_-_@2.19.18	0	0	0	0	0	0	0	0	0	1
tRF-18-SSFK8SDZ	GTCCGAGAGGTCCCGGGT	i-tRF	ProTGG_Chr_15_55651375-55651446_-_@36.53.18	0	0	0	0	1	0	0	0	0	0
tRF-18-SV9NLEDK	GTCGCTGGTTCGAATCCG	i-tRF	TyrGTA_Chr_23_31535660-31535749_-_@46.63.18, TyrGTA_Chr_23_31535252-31535341_-_@46.63.18, TyrGTA_Chr_1_97560692-97560781_-_@46.63.18, TyrGTA_Chr_23_31542987-31543078_-_@46.63.18	0	1	0	0	0	0	0	0	0	0
tRF-18-SX73IE03	GTCTAGTGGTATGATTCT	i-tRF	ProTGG_Chr_10_26466567-26466638_-_@10.27.18	0	0	0	0	0	0	0	1	0	1
tRF-18-U05PVN0I	TAAAGGATAGTAGTTTAT	i-tRF	LeuTAG_Chr_MT_12038-12108_+_@6.23.18	0	0	1	1	0	0	3	0	0	0
tRF-18-U0H2RZDR	TAAAGATAGAGGTTTGAC	i-tRF	TyrGTA_Chr_MT_5618-5685_-_@37.54.18	0	0	0	0	1	0	0	0	1	0
tRF-18-U0ZS9K00	TAAAGTTTCGTGGGGGTG	i-tRF	AsnGTT_Chr_MT_5446-5518_-_@40.57.18	0	0	2	1	1	0	0	4	1	1
tRF-18-U1202KD1	TAACCCAAAGCAAGGCAC	i-tRF	PheGAA_Chr_MT_364-430_+_@13.30.18	0	0	0	0	0	0	0	0	2	0
tRF-18-U45O6Q04	TAATGGATAAGGCATTGG	i-tRF	ArgCCT_Chr_4_102877745-102877817_+_@13.30.18, ArgCCT_Chr_25_2591451-2591523_+_@13.30.18	0	0	1	0	1	0	0	1	0	0
tRF-18-UDL0H5DY	TAAACCGAAGATCACGGG	i-tRF	ThrCGT_Chr_25_13221582-13221653_+_@35.52.18	0	0	0	0	1	0	0	0	0	0
tRF-18-UE4B5PY	TAAATCTAAAGATAGAGG	i-tRF	TyrGTA_Chr_MT_5618-5685_-_@31.48.18	0	0	0	0	0	0	0	0	0	1
tRF-18-UE5ZLIDI	TAAATGATTTCGACTCAT	i-tRF	ArgTCG_Chr_MT_10170-10238_+_@23.40.18	0	1	0	0	0	0	0	1	0	0
tRF-18-UFBDIPDE	TAACAAAAACATTAGATT	i-tRF	HisGTG_Chr_MT_11907-11976_+_@13.30.18	0	1	1	0	1	0	1	0	2	1
tRF-18-UK9PWYDF	TAAGGTGTAGTCTTGCAA	i-tRF	AlaTGC_Chr_MT_5376-5444_-_@46.63.18	0	0	1	1	0	0	0	0	0	0
tRF-18-UKMYOZS	TAAGGCGTTGGACTTAAG	i-tRF	LeuTAA_Chr_9_81592121-81592203_+_@20.37.18, LeuTAA_Chr_23_31249557-31249639_-_@20.37.18, LeuTAA_Chr_23_31321927-31322009_+_@20.37.18, LeuTAA_Chr_15_82767678-82767760_+_@20.37.18, LeuTAA_Chr_23_31026539-31026621_+_@20.37.18	0	0	0	0	0	1	0	0	0	0
tRF-18-UMJYXZ0M	TAATCCATTGTGCTTTGC	i-tRF	SerGCT_Chr_29_44399824-44399905_+_@36.53.18, SerGCT_Chr_23_31389424-31389505_-_@36.53.18	0	0	0	0	0	0	0	1	0	0
tRF-18-UMKKSWDY	TAATCCCAGGGTCGTGGG	i-tRF	LysCTT_Chr_4_75268361-75268433_-_@36.53.18, LysCTT_Chr_21_30269857-30269929_-_@36.53.18, LysCTT_Chr_10_70547066-70547138_-_@36.53.18	0	0	0	0	2	1	0	0	2	0
tRF-18-UMX0SWDS	TAATCTGAAGGTCGTGAG	i-tRF	MetCAT_Chr_14_16621733-16621805_+_@36.53.18	0	0	2	0	0	1	0	1	1	1
tRF-18-UNZMB30F	TAATTTTGTCAAAGTTAA	i-tRF	AspGTC_Chr_MT_7304-7372_+_@24.41.18	0	0	0	0	0	0	0	0	0	1
tRF-18-UOZ5YE0J	TACAATTTACTTAATTCC	i-tRF	TrpTCA_Chr_MT_5308-5374_+_@48.65.18	0	0	0	0	0	0	0	2	0	0
tRF-18-URLBINDZ	TACCCCGAAAATGTTGGT	i-tRF	MetCAT_Chr_MT_4197-4265_+_@33.50.18	0	0	0	2	1	0	0	0	0	0
tRF-18-V07YER03	TAGAGGTTTGACTCCTCT	i-tRF	TyrGTA_Chr_MT_5618-5685_-_@43.60.18	0	0	0	0	0	1	0	0	0	0
tRF-18-V0M8XXDB	TAGAGCGTGGTGCTAATA	i-tRF	IleAAT_Chr_23_31254033-31254106_+_@21.38.18, IleAAT_Chr_23_31277791-31277864_+_@21.38.18, IleAAT_Chr_23_31306987-31307060_-_@21.38.18, IleAAT_Chr_23_31269709-31269782_-_@21.38.18, IleAAT_Chr_23_38316927-38317000_-_@21.38.18, IleAAT_Chr_23_31055460-31055533_-_@21.38.18, IleAAT_Chr_19_27852162-27852235_-_@21.38.18, IleAAT_Chr_23_31291364-31291437_+_@21.38.18, IleAAT_Chr_23_31041584-31041657_-_@21.3…	0	0	1	0	0	0	0	0	0	0
tRF-18-V2SKYU05	TAGGAGTAGGTTCGATTC	i-tRF	GlnTTG_Chr_MT_4123-4194_-_@43.60.18	0	0	0	0	0	0	0	0	0	1
tRF-18-V3LY7SW	TAGGTCGCTGGTTCGACT	i-tRF	TyrGTA_Chr_10_26442083-26442172_+_@43.60.18, TyrGTA_Chr_14_30458188-30458281_+_@43.60.18	0	0	0	0	0	1	1	2	0	0
tRF-18-V47P2QDP	TAGTGGTTAGCACATCTG	i-tRF	ValTAC_Chr_23_31347498-31347570_+_@13.30.18	0	0	0	0	0	0	0	0	0	1
tRF-18-V47PVRDK	TAGTGGTTAGTATCCCCG	i-tRF	AspGTC_Chr_5_62676636-62676707_+_@13.30.18	0	1	1	1	2	2	0	1	1	2
tRF-18-V4V47PD1	TAGTGTAGTGGTTAGCAC	i-tRF	ValTAC_Chr_23_31347498-31347570_+_@8.25.18	0	0	0	0	0	0	0	0	0	1
tRF-18-V4VH7QD1	TAGTGTAGCGGTTATCAC	i-tRF	ValTAC_Chr_15_82766873-82766945_-_@8.25.18	0	0	0	1	0	0	0	0	0	0
tRF-18-V4VL7QD1	TAGTGTAGTAGTTATCAC	i-tRF	ValCAC_Chr_29_27327432-27327504_-_@8.25.18	0	0	0	1	0	0	0	0	0	1
tRF-18-VBE6Y105	TAGAAACTCATTACCTTC	i-tRF	HisGTG_Chr_MT_11907-11976_+_@44.61.18	0	0	0	0	1	0	0	0	0	0
tRF-18-VF4XO90L	TAGCACTCTAGACTCTGA	i-tRF	GlnCTG_Chr_26_7301817-7301888_-_@20.37.18	0	0	0	0	0	0	0	0	1	0
tRF-18-VH915H0D	TAGCGTGGCCGAGCGGTC	i-tRF	LeuTAG_Chr_19_27762208-27762289_-_@3.20.18, LeuAAG_Chr_23_30136146-30136227_+_@3.20.18, LeuAAG_Chr_7_40319416-40319497_+_@3.20.18, LeuAAG_Chr_23_30032800-30032881_+_@3.20.18, LeuTAG_Chr_10_26437164-26437245_+_@3.20.18, LeuAAG_Chr_10_26438831-26438912_+_@3.20.18, LeuAAG_Chr_23_30293279-30293360_+_@3.20.18, LeuAAG_Chr_23_30011393-30011474_-_@3.20.18, LeuAAG_Chr_10_26483921-26484002_-_@3.20.18, LeuA…	0	1	0	1	0	0	0	0	1	0
tRF-18-VJ8P8N0K	TAGGCTCCAGTCATTTCG	i-tRF	LeuTAG_Chr_25_19870711-19870792_-_@35.52.18	0	0	0	0	1	0	0	0	0	0
tRF-18-VKS4I7D4	TAGGGGTATGATTCTCGG	i-tRF	ProTGG_Chr_15_55651375-55651446_-_@13.30.18	0	2	0	0	0	0	0	0	0	2
tRF-18-VNH5ZSD3	TAGTTATCACTTTCGCCT	i-tRF	ValCAC_Chr_29_27327432-27327504_-_@16.33.18	0	0	1	0	0	0	1	0	0	0
tRF-18-VNRXDHD3	TAGTTGGTTAAAGCGCCT	i-tRF	ThrAGT_Chr_18_43596311-43596384_+_@13.30.18, ThrAGT_Chr_23_30127047-30127120_-_@13.30.18, ThrTGT_Chr_1_157982832-157982905_+_@13.30.18, ThrTGT_Chr_1_158057151-158057224_+_@13.30.18, ThrTGT_Chr_23_30297298-30297371_+_@13.30.18, ThrCGT_Chr_1_158045146-158045219_+_@13.30.18, ThrAGT_Chr_19_27830446-27830519_+_@13.30.18, ThrAGT_Chr_19_27851226-27851299_-_@13.30.18, ThrCGT_Chr_23_30285345-30285418_+_@1…	0	0	0	0	0	0	0	1	0	0
tRF-18-VNW343DK	TAGTTTCGGTCTAGTCCG	i-tRF	GlyTCC_Chr_MT_9754-9822_+_@42.59.18	0	0	0	0	2	0	0	0	0	1
tRF-18-VR3196DM	TATCCCCGCCTGTCACGC	i-tRF	AspGTC_Chr_17_50877234-50877305_+_@23.40.18, AspGTC_Chr_3_8099537-8099608_-_@23.40.18, AspGTC_Chr_5_60336567-60336638_+_@23.40.18, AspGTC_Chr_5_62676636-62676707_+_@23.40.18, AspGTC_Chr_23_31091360-31091431_+_@23.40.18, AspGTC_Chr_3_8023793-8023864_-_@23.40.18, AspGTC_Chr_10_17951297-17951368_+_@23.40.18, AspGTC_Chr_NW_020190592.1_21473-21544_-_@23.40.18, AspGTC_Chr_NW_020190592.1_30957-31028_-_@…	0	0	0	0	0	0	0	0	0	3
tRF-18-VS6RH1DK	TATCGGGCCCATACCCCG	i-tRF	MetCAT_Chr_MT_4197-4265_+_@22.39.18	0	0	0	0	0	0	1	0	0	0
tRF-18-VUY9Q9DY	TATGATTCTCGCTTCGGG	i-tRF	ProCGG_Chr_23_31380820-31380891_-_@19.36.18, ProCGG_Chr_19_27847742-27847813_-_@19.36.18, ProCGG_Chr_3_1004082-1004153_-_@19.36.18, ProCGG_Chr_25_2614114-2614185_+_@19.36.18	0	0	1	1	0	0	2	0	0	1
tRF-18-VUY9RZDY	TATGATTCTCGGTTTGGG	i-tRF	ProTGG_Chr_15_55651375-55651446_-_@19.36.18	0	0	0	0	0	0	0	0	1	0
tRF-18-VW3H930K	TATGTCCGCGTGGGTTCG	i-tRF	LeuTAA_Chr_9_81592121-81592203_+_@50.67.18	0	1	0	0	0	0	0	0	0	0
tRF-18-W036389	TCGAGCCTCACCTGGAGC	i-tRF	IleTAT_Chr_23_30232404-30232497_-_@56.73.18, IleTAT_Chr_11_25140474-25140566_+_@56.73.18, IleTAT_Chr_1_157992168-157992261_-_@56.73.18, IleTAT_Chr_23_31068719-31068812_-_@56.73.18	0	1	0	0	0	0	0	0	0	0
tRF-18-W08638DZ	TCGAGTCCCACCTGGGGT	i-tRF	ArgCCT_Chr_19_56412869-56412941_-_@55.72.18, ArgCCT_Chr_25_2637457-2637529_+_@55.72.18, ArgCCT_Chr_19_56412383-56412455_+_@55.72.18	0	0	0	0	0	0	0	0	1	0
tRF-18-W086K8DZ	TCGAGTCCCACCCGGGGT	i-tRF	ArgCCT_Chr_25_2591451-2591523_+_@55.72.18, ArgCCT_Chr_25_2616192-2616264_-_@55.72.18	0	1	0	0	0	0	0	0	0	0
tRF-18-W086W80D	TCGAGTCCCATCTGGGTC	i-tRF	ArgCCG_Chr_19_48966332-48966404_+_@55.72.18	0	0	0	0	0	1	0	0	0	0
tRF-18-W087W40D	TCGAGTCCCTTCGTGGTC	i-tRF	ArgCCG_Chr_25_2589149-2589221_+_@55.72.18, ArgCCG_Chr_23_30073361-30073433_-_@55.72.18, ArgTCG_Chr_19_56411984-56412056_+_@55.72.18, ArgCCG_Chr_23_30112292-30112364_+_@55.72.18	0	0	0	0	1	1	0	0	1	0
tRF-18-W08SQ20D	TCGAGTCCCGGCGGAGTC	i-tRF	ArgTCT_Chr_3_49636867-49636951_-_@55.72.18	0	0	0	0	0	0	1	0	0	0
tRF-18-W08Y3H0D	TCGAGTCCTGCCGCGGTC	i-tRF	ArgTCG_Chr_21_20804881-20804953_+_@55.72.18	0	0	0	0	0	0	0	0	1	0
tRF-18-W282FNDS	TCGGATCAGAAGATTGAG	i-tRF	ArgTCG_Chr_23_31681248-31681320_-_@34.51.18, ArgTCG_Chr_1_157988436-157988508_+_@34.51.18, ArgTCG_Chr_20_7472320-7472392_-_@34.51.18, ArgTCG_Chr_23_31694279-31694351_-_@34.51.18, ArgTCG_Chr_23_30228672-30228744_+_@34.51.18, ArgTCG_Chr_19_56411984-56412056_+_@34.51.18	0	0	0	0	0	0	1	0	0	0
tRF-18-W3VHL801	TCGGTTAGCGCGCGGTAC	i-tRF	IleTAT_Chr_23_31068719-31068812_-_@16.33.18, IleTAT_Chr_11_25140474-25140566_+_@16.33.18, IleTAT_Chr_18_49107397-49107489_-_@16.33.18, IleTAT_Chr_23_31395317-31395410_-_@16.33.18, IleTAT_Chr_23_30232404-30232497_-_@16.33.18, IleTAT_Chr_1_157992168-157992261_-_@16.33.18	0	2	4	2	0	1	0	4	0	2
tRF-18-W4QFE39	TCGTGGCGCAACGGTAGC	i-tRF	TrpCCA_Chr_19_27845886-27845957_-_@5.22.18, TrpCCA_Chr_19_27829637-27829708_+_@5.22.18, TrpCCA_Chr_23_31674969-31675040_+_@5.22.18, TrpCCA_Chr_5_62677335-62677406_+_@5.22.18, TrpCCA_Chr_23_31683731-31683802_+_@5.22.18, TrpCCA_Chr_25_36942390-36942461_-_@5.22.18	0	0	1	0	0	0	1	1	0	0
tRF-18-W96KM80E	TCTTCGGAGGCGTGGGTT	i-tRF	LeuTAG_Chr_19_27762208-27762289_-_@47.64.18	0	0	0	0	0	0	1	0	0	0
tRF-18-WB08QKR	TCGAAACCGGGCGGGAAC	i-tRF	ValCAC_Chr_23_31290226-31290298_-_@55.72.18, ValCAC_Chr_23_31270844-31270915_+_@54.71.18	0	0	0	0	0	1	0	0	0	0
tRF-18-WB0UQ2R	TCGAAACCGAGCGGAAAC	i-tRF	ValAAC_Chr_23_31432884-31432956_+_@55.72.18	0	0	1	0	0	0	0	0	0	0
tRF-18-WB86Q3DV	TCGAATCCCAGCGGTGCC	i-tRF	ThrAGT_Chr_19_27851226-27851299_-_@56.73.18, ThrAGT_Chr_18_43596311-43596384_+_@56.73.18, ThrAGT_Chr_19_27777989-27778062_-_@56.73.18, ThrAGT_Chr_19_27830446-27830519_+_@56.73.18	0	0	0	0	0	1	0	0	0	0
tRF-18-WB86QKDV	TCGAATCCCAGCGGGGCC	i-tRF	ThrAGT_Chr_23_31342707-31342780_-_@56.73.18, ThrAGT_Chr_23_31577997-31578070_+_@56.73.18, ThrAGT_Chr_23_30127047-30127120_-_@56.73.18, ThrAGT_Chr_23_31046447-31046520_+_@56.73.18, ThrCGT_Chr_23_30176833-30176906_+_@56.73.18	0	0	0	1	0	0	0	0	0	0
tRF-18-WB86SKDV	TCGAATCCCAGTAGGGCC	i-tRF	ThrTGT_Chr_1_157982832-157982905_+_@56.73.18	0	0	0	0	0	0	1	0	0	0
tRF-18-WB8HWK0D	TCGAATCACGTCGGGGTC	i-tRF	TrpCCA_Chr_5_62677335-62677406_+_@54.71.18	0	0	0	0	0	0	0	0	1	0
tRF-18-WB8Y3D01	TCGAATCCTGCCGACTAC	i-tRF	SerGGA_Chr_X_14853991-14854072_+_@64.81.18, SerAGA_Chr_23_31110602-31110683_+_@64.81.18, SerAGA_Chr_23_31119332-31119413_+_@64.81.18, SerAGA_Chr_23_31146083-31146164_-_@64.81.18, SerAGA_Chr_19_27851584-27851665_-_@64.81.18, SerTGA_Chr_23_31141547-31141628_+_@64.81.18, SerAGA_Chr_23_31124825-31124906_-_@64.81.18, SerAGA_Chr_14_69054767-69054848_+_@64.81.18, SerGGA_Chr_X_14946038-14946119_+_@64.81.…	0	0	0	0	0	0	1	0	0	0
tRF-18-WBKS8WDV	TCGAACCCCGTCCGTGCC	i-tRF	ThrCGT_Chr_25_13221582-13221653_+_@54.71.18, ThrCGT_Chr_19_18483974-18484045_-_@54.71.18	0	1	0	0	1	0	0	1	0	0
tRF-18-WBWS7KV	TCGAATCTCGGTGGGACC	i-tRF	GlnCTG_Chr_3_22739543-22739614_+_@54.71.18, GlnTTG_Chr_23_30195428-30195499_-_@54.71.18, GlnTTG_Chr_1_157955337-157955408_-_@54.71.18	0	0	0	0	0	0	0	0	1	0
tRF-18-WD884UY	TCGACTCCGGCTCGAAGG	i-tRF	TyrGTA_Chr_10_26442083-26442172_+_@55.72.18, TyrGTA_Chr_14_30458188-30458281_+_@55.72.18	0	0	0	0	1	0	0	1	0	0
tRF-18-WD8NFND0	TCGACTCATTAGATTATG	i-tRF	ArgTCG_Chr_MT_10170-10238_+_@32.49.18	0	0	0	0	0	0	0	1	0	1
tRF-18-WD8YQ8D5	TCGACTCCTGGCTGGCTC	i-tRF	ArgACG_Chr_23_31410999-31411071_+_@55.72.18, ArgACG_Chr_23_31292086-31292158_-_@55.72.18, ArgACG_Chr_22_53626359-53626431_+_@55.72.18, ArgACG_Chr_23_31574309-31574381_-_@55.72.18, ArgACG_Chr_10_21915554-21915626_-_@55.72.18, ArgACG_Chr_23_31328208-31328280_-_@55.72.18, ArgACG_Chr_23_31053877-31053949_+_@55.72.18, ArgACG_Chr_23_31678147-31678219_-_@55.72.18, ArgACG_Chr_23_31268990-31269062_+_@55.7…	0	1	0	0	1	1	0	0	1	3
tRF-18-WE3628D9	TCGATCCTCACACGGGGC	i-tRF	MetCAT_Chr_14_16621733-16621805_+_@55.72.18	0	1	0	0	1	0	0	0	0	0
tRF-18-WE87O8DX	TCGATTCCCTGACGGGGA	i-tRF	AspGTC_Chr_3_3286587-3286658_-_@54.71.18	0	0	0	0	0	0	1	0	0	0
tRF-18-WE8SP60M	TCGATTCCCGGCCCATGC	i-tRF	GlyGCC_Chr_NW_020190592.1_13975-14045_+_@53.70.18, GlyGCC_Chr_NW_020190592.1_4485-4555_+_@53.70.18, GlyGCC_Chr_NW_020190592.1_23486-23556_+_@53.70.18	0	0	1	0	0	0	0	0	0	2
tRF-18-WEK672V	TCGATCCCCAGTGGAACC	i-tRF	ValTAC_Chr_23_31347498-31347570_+_@55.72.18	0	0	0	0	0	0	0	0	1	0
tRF-18-WEK6PM0J	TCGATCCCCAGCATCTCC	i-tRF	AlaAGC_Chr_23_30170753-30170824_+_@54.71.18	0	0	0	1	0	0	0	0	0	1
tRF-18-WH19BM0K	TCGCGAGTTCAAATCTCG	i-tRF	ThrTGT_Chr_10_26416285-26416357_-_@47.64.18, ThrTGT_Chr_10_26481746-26481818_+_@47.64.18, ThrTGT_Chr_10_26468186-26468258_+_@47.64.18, ThrTGT_Chr_7_40324271-40324343_-_@47.64.18	0	0	0	0	0	0	0	0	0	1
tRF-18-WHR95RDK	TCGCGGGTTCGATCCCCG	i-tRF	IleAAT_Chr_19_27852162-27852235_-_@48.65.18, IleAAT_Chr_23_31041584-31041657_-_@48.65.18, IleAAT_Chr_23_31277791-31277864_+_@48.65.18, IleAAT_Chr_23_31289622-31289695_-_@48.65.18, IleAAT_Chr_23_31291364-31291437_+_@48.65.18, IleAAT_Chr_23_31039841-31039914_-_@48.65.18, IleAAT_Chr_23_31254033-31254106_+_@48.65.18, IleAAT_Chr_23_31306987-31307060_-_@48.65.18, IleAAT_Chr_23_31723652-31723725_+_@48.6…	0	0	1	0	0	0	0	0	0	1
tRF-18-WIR959D4	TCGCTGGTTCGATTCCGG	i-tRF	TyrGTA_Chr_21_44965004-44965093_-_@47.64.18, TyrGTA_Chr_10_26447367-26447456_+_@47.64.18, TyrGTA_Chr_21_44990709-44990798_+_@47.64.18, TyrGTA_Chr_20_32996084-32996172_+_@47.64.18, TyrGTA_Chr_10_26445520-26445610_+_@47.64.18, TyrGTA_Chr_14_30458772-30458860_+_@47.64.18, TyrGTA_Chr_10_26414624-26414713_-_@47.64.18, TyrGTA_Chr_21_44984358-44984447_+_@47.64.18, TyrGTA_Chr_11_72585702-72585790_-_@47.6…	0	0	0	1	0	0	0	0	0	0
tRF-18-WKKQ0RD6	TCGGGCCCATACCCCGAA	i-tRF	MetCAT_Chr_MT_4197-4265_+_@24.41.18	0	1	0	0	0	0	0	0	0	0
tRF-18-WLBSDEDM	TCGTAAACCGAAGATCGC	i-tRF	ThrCGT_Chr_19_18483974-18484045_-_@32.49.18	0	0	0	0	0	0	0	0	1	0
tRF-18-WOV59M0P	TCTAATATACTGGTCTTG	i-tRF	ThrTGT_Chr_MT_15658-15726_+_@14.31.18	0	0	0	0	0	0	1	0	0	0
tRF-18-WOVL9I0Q	TCTAATAGTATGGCTTTT	i-tRF	SerGCT_Chr_MT_11977-12036_+_@40.57.18	0	0	0	1	0	1	1	2	0	0
tRF-18-WQQRJQDO	TCTATGCTCCCATATCTA	i-tRF	SerGCT_Chr_MT_11977-12036_+_@26.43.18	0	0	0	0	1	0	0	0	0	0
tRF-18-WR2IKLR	TCTCCCAACTCCATAAAC	i-tRF	PheGAA_Chr_MT_364-430_+_@49.66.18	0	0	0	0	1	0	0	0	1	0
tRF-18-WU1M7005	TCTGAAGGTCGTGAGTTC	i-tRF	MetCAT_Chr_14_16621733-16621805_+_@39.56.18	0	1	2	0	3	0	0	0	0	3
tRF-18-WUNS56D6	TCTGACTTCGGATCAGAA	i-tRF	ArgTCG_Chr_20_7472320-7472392_-_@27.44.18, ArgTCG_Chr_25_26615804-26615876_+_@27.44.18, ArgTCG_Chr_23_30228672-30228744_+_@27.44.18, ArgTCG_Chr_19_56411984-56412056_+_@27.44.18, ArgTCG_Chr_1_157988436-157988508_+_@27.44.18, ArgTCG_Chr_23_31681248-31681320_-_@27.44.18, ArgTCG_Chr_23_31694279-31694351_-_@27.44.18, ArgTCG_Chr_21_20804881-20804953_+_@27.44.18, ArgTCG_Chr_25_26621030-26621102_+_@27.44…	0	0	0	0	1	0	0	0	1	0
tRF-18-WX631NDL	TCTTAGGAGTAGGTTCGA	i-tRF	GlnTTG_Chr_MT_4123-4194_-_@40.57.18	0	0	0	0	0	0	0	0	0	1
tRF-18-WXHR13DN	TCTTAATCCCAGGGTCGT	i-tRF	LysCTT_Chr_4_75268361-75268433_-_@33.50.18, LysCTT_Chr_21_30269857-30269929_-_@33.50.18, LysCTT_Chr_10_70547066-70547138_-_@33.50.18	0	0	0	1	1	1	0	0	0	0
tRF-18-X0K3VIY	TGAAGCCAGTTAGCTAGG	i-tRF	AsnGTT_Chr_MT_5446-5518_-_@6.23.18	0	0	0	0	0	0	1	0	0	0
tRF-18-X0SW5NDL	TGAAGGTCGTGAGTTCGA	i-tRF	MetCAT_Chr_14_16621733-16621805_+_@41.58.18	0	0	0	0	0	0	0	0	1	0
tRF-18-X2PQHID5	TGAGAGCCATATACTCTC	i-tRF	LysTTT_Chr_MT_8061-8127_+_@42.59.18	0	1	0	0	4	1	1	2	0	1
tRF-18-X3WE36D1	TGAGTTCGATCCTCACAC	i-tRF	MetCAT_Chr_14_16621733-16621805_+_@50.67.18	0	0	0	0	0	0	1	0	0	0
tRF-18-X470EVZ	TGATGGTGAGACTGCAGT	i-tRF	ProTGG_Chr_MT_15726-15791_-_@38.55.18	0	0	2	4	7	2	3	4	1	4
tRF-18-X55JK80E	TGCACGAGGCCCCGGGTT	i-tRF	AlaAGC_Chr_23_30077774-30077845_+_@37.54.18, AlaAGC_Chr_23_30085665-30085736_+_@37.54.18, AlaAGC_Chr_23_30154990-30155061_+_@37.54.18, AlaAGC_Chr_23_30141212-30141283_-_@37.54.18, AlaAGC_Chr_23_31025905-31025976_+_@37.54.18, AlaAGC_Chr_1_158044572-158044644_+_@37.54.18, AlaAGC_Chr_23_30284772-30284843_+_@37.54.18, AlaAGC_Chr_23_30149586-30149657_+_@37.54.18, AlaAGC_Chr_23_30148685-30148756_-_@37.…	0	0	0	0	0	1	0	0	0	0
tRF-18-X5Q4R9D6	TGCACGCGTGGGTTCGAA	i-tRF	SerGCT_Chr_19_27830143-27830224_+_@51.68.18, SerGCT_Chr_23_31285574-31285655_-_@51.68.18, SerGCT_Chr_23_31272627-31272708_+_@51.68.18, SerGCT_Chr_23_30189527-30189608_+_@51.68.18, SerGCT_Chr_23_31275759-31275840_-_@51.68.18, SerGCT_Chr_23_31691009-31691090_+_@51.68.18, SerGCT_Chr_29_44399824-44399905_+_@51.68.18, SerGCT_Chr_23_31373608-31373689_-_@51.68.18, SerGCT_Chr_10_36178992-36179073_-_@51.6…	0	0	0	0	0	0	0	0	1	0
tRF-18-X7F417DJ	TGCCTAGATGAGTCTCCC	i-tRF	PheGAA_Chr_MT_364-430_+_@37.54.18	0	0	0	1	0	2	0	0	0	1
tRF-18-X9KLWO0H	TGCTCCCATATCTAATAG	i-tRF	SerGCT_Chr_MT_11977-12036_+_@30.47.18	0	2	0	1	1	0	0	1	1	1
tRF-18-XFEERZ05	TGACAACGATGGTTTTTC	i-tRF	GluTTC_Chr_MT_14441-14509_-_@16.33.18	0	0	0	0	0	0	0	1	0	0
tRF-18-XIW282X	TGACTTCGGATCAGAAGA	i-tRF	ArgTCG_Chr_20_7472320-7472392_-_@29.46.18, ArgTCG_Chr_21_20804881-20804953_+_@29.46.18, ArgTCG_Chr_23_31694279-31694351_-_@29.46.18, ArgTCG_Chr_23_31681248-31681320_-_@29.46.18, ArgTCG_Chr_25_26621030-26621102_+_@29.46.18, ArgTCG_Chr_19_56411984-56412056_+_@29.46.18, ArgTCG_Chr_25_26615804-26615876_+_@29.46.18, ArgTCG_Chr_23_30228672-30228744_+_@29.46.18, ArgTCG_Chr_1_157988436-157988508_+_@29.46…	0	1	0	0	0	0	0	0	0	0
tRF-18-XK7S1RDQ	TGAGGGTTCGAGTCCCTT	i-tRF	ArgCCG_Chr_25_2589149-2589221_+_@48.65.18, ArgCCG_Chr_23_30112292-30112364_+_@48.65.18, ArgCCG_Chr_23_30073361-30073433_-_@48.65.18, ArgTCG_Chr_20_7472320-7472392_-_@48.65.18, ArgTCG_Chr_19_56411984-56412056_+_@48.65.18	0	0	0	0	0	0	1	0	0	0
tRF-18-XN3282X	TGATTCCGGATCAGAAGA	i-tRF	ArgCCG_Chr_25_2589149-2589221_+_@29.46.18, ArgCCG_Chr_23_30112292-30112364_+_@29.46.18, ArgCCG_Chr_23_30073361-30073433_-_@29.46.18	0	0	0	1	0	0	0	0	0	0
tRF-18-XQBDYBDQ	TGCATAAAACTTAAACTT	i-tRF	LeuTAA_Chr_MT_3024-3098_+_@25.42.18	0	0	0	0	0	0	0	1	0	0
tRF-18-XU53F8D7	TGCGAGAGGTAGCGGGAT	i-tRF	AlaAGC_Chr_11_72585279-72585351_-_@38.55.18, AlaAGC_Chr_14_30458994-30459066_+_@38.55.18	0	0	0	1	1	0	0	0	0	0
tRF-18-XW983FDU	TGCGTTGTGGCCGCAGCA	i-tRF	HisGTG_Chr_3_21015831-21015902_-_@28.45.18, HisGTG_Chr_3_20873154-20873225_+_@28.45.18, HisGTG_Chr_3_21218714-21218785_-_@28.45.18, HisGTG_Chr_8_29729058-29729129_+_@28.45.18, HisGTG_Chr_3_21198328-21198399_+_@28.45.18, HisGTG_Chr_10_65234844-65234915_-_@28.45.18, HisGTG_Chr_3_21276035-21276106_-_@28.45.18, HisGTG_Chr_10_65237111-65237182_+_@28.45.18, HisGTG_Chr_3_21348793-21348864_-_@28.45.18, H…	0	0	0	0	0	0	1	0	0	2
tRF-18-Y0H6I2DN	TTAAGATCCAATGGACGT	i-tRF	LeuTAA_Chr_9_81592121-81592203_+_@33.50.18	0	0	0	0	0	0	0	1	0	0
tRF-18-Y0YF1US	TTAAGTTACAAGTGAAAG	i-tRF	AspGTC_Chr_MT_7304-7372_+_@38.55.18	0	2	0	2	0	1	2	3	3	1
tRF-18-Y6R9O9DP	TTCCAGGTTCGACTCCTG	i-tRF	ArgACG_Chr_10_21915554-21915626_-_@47.64.18, ArgACG_Chr_23_31410999-31411071_+_@47.64.18, ArgACG_Chr_23_31574309-31574381_-_@47.64.18, ArgACG_Chr_23_31678147-31678219_-_@47.64.18	0	1	0	0	0	0	1	0	0	0
tRF-18-Y6V4VH0E	TTCCATAGTGTAGCGGTT	i-tRF	ValTAC_Chr_15_82766873-82766945_-_@3.20.18	0	0	1	0	0	0	0	0	0	0
tRF-18-Y81H930K	TTCGGAGGCGTGGGTTCG	i-tRF	LeuTAG_Chr_19_27762208-27762289_-_@49.66.18	0	0	0	0	0	0	0	0	0	1
tRF-18-Y8HPDE0L	TTCGGATCAGAAGATTGA	i-tRF	ArgTCG_Chr_23_31681248-31681320_-_@33.50.18, ArgTCG_Chr_23_30228672-30228744_+_@33.50.18, ArgTCG_Chr_19_56411984-56412056_+_@33.50.18, ArgTCG_Chr_23_31694279-31694351_-_@33.50.18, ArgTCG_Chr_20_7472320-7472392_-_@33.50.18, ArgTCG_Chr_1_157988436-157988508_+_@33.50.18	0	1	1	0	0	0	0	0	0	0
tRF-18-YDU0ZS04	TTAACTAAAGTTTCGTGG	i-tRF	AsnGTT_Chr_MT_5446-5518_-_@35.52.18	0	0	0	1	1	0	3	1	1	0
tRF-18-YF3PDD05	TTACACCTAGAAGACTTC	i-tRF	ValTAC_Chr_MT_1386-1452_+_@30.47.18	0	0	0	0	1	1	0	0	0	1
tRF-18-YJIFLKDJ	TTAGCATGCACGAGGCCC	i-tRF	AlaAGC_Chr_23_30148685-30148756_-_@31.48.18, AlaAGC_Chr_1_158044572-158044644_+_@31.48.18, AlaAGC_Chr_23_30284772-30284843_+_@31.48.18, AlaAGC_Chr_23_30154990-30155061_+_@31.48.18, AlaAGC_Chr_23_30141212-30141283_-_@31.48.18, AlaAGC_Chr_23_30077774-30077845_+_@31.48.18, AlaAGC_Chr_23_30149586-30149657_+_@31.48.18, AlaAGC_Chr_23_31025905-31025976_+_@31.48.18, AlaAGC_Chr_23_30116515-30116586_+_@31.…	0	0	0	0	0	0	1	0	0	0
tRF-18-YJQHSI0I	TTAGCGCGCGGTACTTAT	i-tRF	IleTAT_Chr_1_157992168-157992261_-_@20.37.18, IleTAT_Chr_18_49107397-49107489_-_@20.37.18, IleTAT_Chr_23_31395317-31395410_-_@20.37.18, IleTAT_Chr_11_25140474-25140566_+_@20.37.18, IleTAT_Chr_23_31068719-31068812_-_@20.37.18, IleTAT_Chr_23_30232404-30232497_-_@20.37.18	0	0	0	0	1	0	0	0	0	0
tRF-18-YK46SQ05	TTAGGCTCCAGTCATTTC	i-tRF	LeuTAG_Chr_25_19870711-19870792_-_@34.51.18	0	0	0	0	0	0	0	0	1	0
tRF-18-YKWIR9D7	TTAGGTCGCTGGTTCGAT	i-tRF	TyrGTA_Chr_21_44990709-44990798_+_@42.59.18, TyrGTA_Chr_20_32996084-32996172_+_@42.59.18, TyrGTA_Chr_10_26445520-26445610_+_@42.59.18, TyrGTA_Chr_11_72585702-72585790_-_@42.59.18, TyrGTA_Chr_21_44984358-44984447_+_@42.59.18, TyrGTA_Chr_10_26442752-26442841_+_@42.59.18, TyrGTA_Chr_14_30458772-30458860_+_@42.59.18, TyrGTA_Chr_21_44965004-44965093_-_@42.59.18, TyrGTA_Chr_10_26447367-26447456_+_@42.5…	0	0	0	0	0	0	0	0	0	1
tRF-18-YL8ZKWW	TTATATCCTTCCCGTACT	i-tRF	MetCAT_Chr_MT_4197-4265_+_@51.68.18	0	0	0	1	0	0	0	0	0	0
tRF-18-YMEMXZ01	TTATCACGTCTGCTTTAC	i-tRF	ValTAC_Chr_X_124770762-124770834_+_@19.36.18, ValTAC_Chr_15_82766873-82766945_-_@19.36.18	0	1	0	0	0	2	0	0	1	0
tRF-18-YMENL701	TTATCACGTTCGCCTTAC	i-tRF	ValTAC_Chr_3_20947989-20948061_+_@19.36.18, ValTAC_Chr_3_20991877-20991949_+_@19.36.18, ValTAC_Chr_3_21035265-21035337_+_@19.36.18, ValTAC_Chr_3_20978865-20978937_+_@19.36.18, ValTAC_Chr_3_21117572-21117644_-_@19.36.18	0	0	1	0	0	0	0	0	1	0
tRF-18-YMEZL7D1	TTATCACTTTCGCCTCAC	i-tRF	ValCAC_Chr_29_27327432-27327504_-_@19.36.18	0	0	0	0	1	0	0	1	0	0
tRF-18-YOHR6H9	TTCAAATCCCGGACGAGC	i-tRF	ProTGG_Chr_NW_020190356.1_18510-18581_+_@53.70.18, ProAGG_Chr_25_2631597-2631668_+_@53.70.18, ProTGG_Chr_25_2598642-2598713_+_@53.70.18, ProAGG_Chr_15_55651097-55651168_+_@53.70.18, ProCGG_Chr_19_27847742-27847813_-_@53.70.18, ProAGG_Chr_3_1003350-1003421_+_@53.70.18, ProTGG_Chr_10_26413416-26413487_-_@53.70.18, ProTGG_Chr_25_2621041-2621112_+_@53.70.18, ProCGG_Chr_23_31380820-31380891_-_@53.70.1…	0	0	1	0	0	0	0	0	0	0
tRF-18-YOZES000	TTCAATTGATGTAAGGTG	i-tRF	AlaTGC_Chr_MT_5376-5444_-_@35.52.18	0	0	1	0	1	0	0	0	0	0
tRF-18-YPNYR30L	TTCAGCTTTGGGGGTTGA	i-tRF	ProTGG_Chr_MT_15726-15791_-_@23.40.18	0	0	0	0	1	0	0	0	0	0
tRF-18-YRL51NDL	TTCCCCGCACAGGTTCGA	i-tRF	SerCGA_Chr_5_57140090-57140171_-_@50.67.18	0	0	0	0	0	0	0	1	0	0
tRF-18-YRLV1NDL	TTCCCCGCGCAGGTTCGA	i-tRF	SerAGA_Chr_23_31119332-31119413_+_@50.67.18, SerTGA_Chr_23_31141547-31141628_+_@50.67.18, SerAGA_Chr_19_49195498-49195579_-_@50.67.18	0	0	0	1	0	0	1	0	0	1
tRF-18-YSR95MDK	TTCCGGGTTCGAGTCCCG	i-tRF	ArgTCT_Chr_3_10590598-10590671_+_@48.65.18, ArgTCT_Chr_3_49636867-49636951_-_@47.64.18	0	0	0	0	0	0	0	1	1	0
tRF-18-YU476YDW	TTCGACTCCTGGCTGGCT	i-tRF	ArgACG_Chr_10_21915554-21915626_-_@54.71.18, ArgACG_Chr_23_31410999-31411071_+_@54.71.18, ArgACG_Chr_23_31678147-31678219_-_@54.71.18, ArgACG_Chr_23_31574309-31574381_-_@54.71.18, ArgACG_Chr_23_31292086-31292158_-_@54.71.18, ArgACG_Chr_23_31268990-31269062_+_@54.71.18, ArgACG_Chr_23_31053877-31053949_+_@54.71.18, ArgACG_Chr_22_53626359-53626431_+_@54.71.18, ArgACG_Chr_23_31328208-31328280_-_@54.7…	0	0	0	0	0	0	0	0	1	0
tRF-18-YU4QVE0I	TTCGACTCATTAGATTAT	i-tRF	ArgTCG_Chr_MT_10170-10238_+_@31.48.18	0	0	0	0	0	0	1	1	0	1
tRF-18-YU4RRQDY	TTCGACTCCCGGTATGGG	i-tRF	GluTTC_Chr_2_1313370-1313441_-_@53.70.18, GluTTC_Chr_12_11276302-11276373_-_@53.70.18	0	2	0	1	0	0	0	1	0	0
tRF-18-YU4RRWDY	TTCGACTCCCGGTGTGGG	i-tRF	GluTTC_Chr_21_3228261-3228332_-_@53.70.18, GluTTC_Chr_12_15097784-15097855_-_@53.70.18, GluTTC_Chr_2_128295086-128295157_-_@53.70.18	0	0	0	1	1	1	2	0	0	1
tRF-18-YU8R6QD5	TTCGATCCCCGGCATCTC	i-tRF	AlaCGC_Chr_23_30164841-30164912_+_@53.70.18, AlaTGC_Chr_7_40344975-40345046_+_@53.70.18, AlaTGC_Chr_23_30183915-30183986_+_@53.70.18, AlaTGC_Chr_23_30179834-30179905_-_@53.70.18, AlaTGC_Chr_17_50880741-50880812_+_@53.70.18, AlaCGC_Chr_23_31556129-31556200_-_@53.70.18, AlaCGC_Chr_6_37118306-37118377_-_@53.70.18, AlaTGC_Chr_23_30125517-30125588_-_@53.70.18	0	0	1	0	0	0	0	1	0	1
tRF-18-YU8RSHD9	TTCGATCCCCGTACGGGC	i-tRF	IleAAT_Chr_23_31254033-31254106_+_@55.72.18, IleAAT_Chr_23_31039841-31039914_-_@55.72.18, IleAAT_Chr_23_31289622-31289695_-_@55.72.18, IleAAT_Chr_23_31041584-31041657_-_@55.72.18, IleAAT_Chr_23_31277791-31277864_+_@55.72.18, IleAAT_Chr_23_31555582-31555655_-_@55.72.18, IleAAT_Chr_23_31306987-31307060_-_@55.72.18, IleAAT_Chr_23_31269709-31269782_-_@55.72.18, IleAAT_Chr_21_67103861-67103934_+_@55.7…	0	1	0	0	0	0	0	0	1	2
tRF-18-YUH7PUDO	TTCGAATCCTGCCGACTA	i-tRF	SerAGA_Chr_23_31678541-31678622_-_@63.80.18, SerAGA_Chr_23_31129325-31129406_-_@63.80.18, SerAGA_Chr_23_31119332-31119413_+_@63.80.18, SerAGA_Chr_23_31146083-31146164_-_@63.80.18, SerAGA_Chr_23_31158022-31158103_-_@63.80.18, SerTGA_Chr_23_31141547-31141628_+_@63.80.18, SerAGA_Chr_19_49195498-49195579_-_@63.80.18, SerAGA_Chr_19_27851584-27851665_-_@63.80.18, SerGGA_Chr_X_14853991-14854072_+_@63.80…	0	0	0	0	1	0	0	0	0	0
tRF-18-YUHRF8D9	TTCGAATCCCAGCGGGGC	i-tRF	ThrAGT_Chr_23_30127047-30127120_-_@55.72.18, ThrAGT_Chr_23_31577997-31578070_+_@55.72.18, ThrAGT_Chr_23_31342707-31342780_-_@55.72.18, ThrCGT_Chr_23_30176833-30176906_+_@55.72.18, ThrAGT_Chr_23_31046447-31046520_+_@55.72.18	0	0	0	0	0	1	0	0	0	0
tRF-18-YUHRFUD9	TTCGAATCCCAGCGAGGC	i-tRF	ThrAGT_Chr_23_31023079-31023152_-_@55.72.18	0	0	0	0	0	0	0	0	0	1
tRF-18-YUHSQSS	TTCGAATCCGGCTCGAAG	i-tRF	TyrGTA_Chr_23_31535252-31535341_-_@54.71.18, TyrGTA_Chr_1_97560692-97560781_-_@54.71.18, TyrGTA_Chr_23_31542987-31543078_-_@54.71.18, TyrGTA_Chr_23_31535660-31535749_-_@54.71.18	0	0	0	0	0	1	0	0	0	0
tRF-18-YUPR18R	TTCGAGCCCCAGTGGAAC	i-tRF	ValTAC_Chr_15_82766873-82766945_-_@54.71.18, ValTAC_Chr_X_124770762-124770834_+_@54.71.18	0	0	0	0	0	0	0	0	1	0
tRF-18-YUPRSHD9	TTCGAGCCCCGTACGGGC	i-tRF	IleAAT_Chr_19_27830911-27830984_+_@55.72.18	0	0	0	0	0	0	0	0	1	1
tRF-18-YUS7S5DZ	TTCGAGTCCTGTCACGGT	i-tRF	ArgTCG_Chr_25_26615804-26615876_+_@54.71.18	0	0	0	0	0	1	0	0	0	0
tRF-18-YUSRYWDZ	TTCGAGTCCCTTCGTGGT	i-tRF	ArgTCG_Chr_20_7472320-7472392_-_@54.71.18, ArgCCG_Chr_23_30112292-30112364_+_@54.71.18, ArgCCG_Chr_23_30073361-30073433_-_@54.71.18, ArgTCG_Chr_19_56411984-56412056_+_@54.71.18, ArgCCG_Chr_25_2589149-2589221_+_@54.71.18	0	0	1	0	0	1	0	1	0	0
tRF-18-YUYR668	TTCGATTCCCGGCCAACG	i-tRF	GlyTCC_Chr_3_8024754-8024825_-_@53.70.18, GlyTCC_Chr_NW_020190592.1_20654-20725_-_@53.70.18, GlyTCC_Chr_NW_020190592.1_1649-1720_-_@53.70.18, GlyTCC_Chr_NW_020190592.1_30154-30225_-_@53.70.18, GlyTCC_Chr_19_27846569-27846640_+_@53.70.18, GlyTCC_Chr_3_21349675-21349746_-_@53.70.18, GlyTCC_Chr_7_19428535-19428606_-_@53.70.18, GlyTCC_Chr_NW_020190592.1_11157-11228_-_@53.70.18, GlyTCC_Chr_3_8098701-8…	0	0	0	1	0	0	1	0	0	0
tRF-18-YUYR66D0	TTCGATTCCCGGCCAATG	i-tRF	GlyGCC_Chr_18_1423807-1423877_+_@52.69.18, GlyGCC_Chr_18_1416064-1416134_-_@52.69.18, GlyCCC_Chr_3_20877476-20877546_+_@52.69.18, GlyCCC_Chr_3_21206921-21206991_-_@52.69.18, GlyGCC_Chr_2_39839393-39839463_+_@52.69.18, GlyGCC_Chr_23_30943694-30943764_+_@52.69.18, GlyGCC_Chr_3_8034296-8034366_+_@52.69.18, GlyGCC_Chr_23_31686620-31686690_+_@52.69.18, GlyCCC_Chr_3_21210205-21210275_+_@52.69.18, GlyGC…	0	3	0	0	3	0	0	2	0	1
tRF-18-YUYRRHD8	TTCGATTCCCGGGCGGCG	i-tRF	GlyCCC_Chr_25_546202-546272_-_@52.69.18, GlyCCC_Chr_11_68555263-68555333_-_@52.69.18	0	2	0	0	0	0	0	2	0	0
tRF-18-YUYSQSS	TTCGATTCCGGCTCGAAG	i-tRF	TyrGTA_Chr_10_26447367-26447456_+_@54.71.18, TyrGTA_Chr_14_30458772-30458860_+_@54.71.18, TyrGTA_Chr_11_72585702-72585790_-_@54.71.18, TyrGTA_Chr_21_44990709-44990798_+_@54.71.18, TyrGTA_Chr_10_26414624-26414713_-_@54.71.18, TyrGTA_Chr_20_32996084-32996172_+_@54.71.18, TyrGTA_Chr_21_44984358-44984447_+_@54.71.18, TyrGTA_Chr_10_26445520-26445610_+_@54.71.18, TyrGTA_Chr_21_44965004-44965093_-_@54.7…	0	2	1	0	0	0	0	1	2	0
tRF-18-YYS9LEDX	TTCTGGTCTCCGAATGGA	i-tRF	LeuCAA_Chr_7_42660399-42660504_+_@39.56.18, LeuCAA_Chr_23_31084667-31084774_-_@39.56.18, LeuCAA_Chr_23_31082112-31082218_+_@39.56.18	0	0	1	0	0	0	0	0	0	0
tRF-18-YZQD3K05	TTCTTGCGACCCGGGTTC	i-tRF	GlyCCC_Chr_25_546202-546272_-_@37.54.18, GlyCCC_Chr_NW_020191682.1_9290-9360_-_@37.54.18, GlyCCC_Chr_11_68555263-68555333_-_@37.54.18	0	1	0	0	1	1	1	0	0	2
tRF-18-Z0F6V503	TTGAGAGCCATATACTCT	i-tRF	LysTTT_Chr_MT_8061-8127_+_@41.58.18	0	0	1	1	1	2	0	1	0	1
tRF-18-Z0R95MD3	TTGAGGGTTCGAGTCCCT	i-tRF	ArgCCG_Chr_25_2589149-2589221_+_@47.64.18, ArgTCG_Chr_20_7472320-7472392_-_@47.64.18, ArgCCG_Chr_23_30112292-30112364_+_@47.64.18, ArgTCG_Chr_19_56411984-56412056_+_@47.64.18, ArgCCG_Chr_23_30073361-30073433_-_@47.64.18	0	0	0	1	0	0	0	0	0	2
tRF-18-Z26WRNDL	TTGGAGGCGTGGGTTCGA	i-tRF	LeuCAA_Chr_23_31099721-31099827_+_@52.69.18	0	0	0	0	0	0	1	0	0	0
tRF-18-Z3FJ6KW	TTGGTAGAGCGGAGGACT	i-tRF	TyrGTA_Chr_14_30458188-30458281_+_@16.33.18, TyrGTA_Chr_11_72585702-72585790_-_@16.33.18, TyrGTA_Chr_23_31535252-31535341_-_@16.33.18, TyrGTA_Chr_23_31542987-31543078_-_@16.33.18, TyrGTA_Chr_23_31535660-31535749_-_@16.33.18, TyrGTA_Chr_1_97560692-97560781_-_@16.33.18	0	0	0	0	0	1	0	1	1	1
tRF-18-Z4PVFOD3	TTGTGGCCGCAGCAACCT	i-tRF	HisGTG_Chr_3_21063580-21063651_+_@32.49.18, HisGTG_Chr_3_21148775-21148846_+_@32.49.18, HisGTG_Chr_3_21218714-21218785_-_@32.49.18, HisGTG_Chr_10_65234844-65234915_-_@32.49.18, HisGTG_Chr_3_21276035-21276106_-_@32.49.18, HisGTG_Chr_3_21227690-21227761_-_@32.49.18, HisGTG_Chr_3_21198328-21198399_+_@32.49.18, HisGTG_Chr_NW_020191468.1_8497-8568_+_@32.49.18, HisGTG_Chr_3_21348793-21348864_-_@32.49.1…	0	0	0	2	0	0	2	1	0	3
tRF-18-Z6KP7JDK	TTTCACCCAGGTGGCCCG	i-tRF	GluTTC_Chr_2_128295086-128295157_-_@33.50.18	0	0	0	0	1	0	0	0	0	0
tRF-18-Z8RN580L	TTTGGGGGTTGATGGTGA	i-tRF	ProTGG_Chr_MT_15726-15791_-_@29.46.18	0	0	0	0	0	1	0	0	0	0
tRF-18-Z8SSFK0J	TTTGGGTCCGAGAGGTCC	i-tRF	ProTGG_Chr_15_55651375-55651446_-_@31.48.18	0	0	0	0	0	0	1	0	0	0
tRF-18-ZB8P2MDL	TTGAATCCAGCAATCCGA	i-tRF	GlnTTG_Chr_23_30195428-30195499_-_@34.51.18, GlnTTG_Chr_1_157955337-157955408_-_@34.51.18	0	0	0	1	0	0	0	0	0	0
tRF-18-ZB8PLMDL	TTGAATCCAGCGATCCGA	i-tRF	GlnTTG_Chr_23_31009092-31009163_+_@34.51.18, GlnTTG_Chr_19_37377611-37377682_-_@34.51.18, GlnTTG_Chr_19_50098061-50098132_+_@34.51.18, GlnTTG_Chr_23_31688754-31688825_+_@34.51.18, GlnTTG_Chr_23_31689317-31689388_+_@34.51.18	0	0	0	0	1	0	0	0	0	0
tRF-18-ZBXFEEDZ	TTGAATGACAACGATGGT	i-tRF	GluTTC_Chr_MT_14441-14509_-_@11.28.18	0	0	0	1	0	1	0	0	0	0
tRF-18-ZD89ZZV	TTGACTCCTCTTTTTACC	i-tRF	TyrGTA_Chr_MT_5618-5685_-_@50.67.18	0	1	0	0	1	0	0	1	2	0
tRF-18-ZFLWRNDL	TTGCACGCGTGGGTTCGA	i-tRF	SerGCT_Chr_29_44399824-44399905_+_@50.67.18, SerGCT_Chr_23_31389424-31389505_-_@50.67.18	0	0	0	0	0	0	0	1	0	1
tRF-18-ZK8U53DJ	TTGGGTCCGAGAGGTCCC	i-tRF	ProTGG_Chr_15_55651375-55651446_-_@32.49.18	0	2	0	0	0	0	0	0	1	0
tRF-18-ZKRYI3DS	TTGGGGGTTGATGGTGAG	i-tRF	ProTGG_Chr_MT_15726-15791_-_@30.47.18	0	0	0	1	0	0	0	0	2	0
tRF-18-ZO2B0NX	TTTAACAAAAACATTAGA	i-tRF	HisGTG_Chr_MT_11907-11976_+_@11.28.18	0	1	0	0	0	0	0	0	0	0
tRF-18-ZQ3NR70H	TTTATCCGTTGGTCTTAG	i-tRF	LeuTAG_Chr_MT_12038-12108_+_@19.36.18	0	0	0	0	0	1	0	0	0	0
tRF-18-ZR3HJ30K	TTTCCCCGCGCAGGTTCG	i-tRF	SerAGA_Chr_19_49195498-49195579_-_@49.66.18, SerTGA_Chr_23_31141547-31141628_+_@49.66.18, SerAGA_Chr_23_31119332-31119413_+_@49.66.18	0	0	0	0	0	1	0	1	0	0
tRF-18-ZVEH930K	TTTGCACGCGTGGGTTCG	i-tRF	SerGCT_Chr_29_44399824-44399905_+_@49.66.18, SerGCT_Chr_23_31389424-31389505_-_@49.66.18	0	0	0	0	0	0	0	1	0	0
tRF-18-ZY59YKZ	TTTTGGATTCTTAGGAGT	i-tRF	GlnTTG_Chr_MT_4123-4194_-_@32.49.18	0	0	1	0	0	0	0	0	0	0
tRF-19-04SXQ32Y	ACATGGTCTAGCGGTTAGG	i-tRF	GluTTC_Chr_21_3228261-3228332_-_@5.23.19, GluTTC_Chr_12_15097784-15097855_-_@5.23.19, GluTTC_Chr_2_128295086-128295157_-_@5.23.19	0	0	0	0	0	0	1	0	0	0
tRF-19-06R8K825	ACCCAGGTGGCCCGGGTTC	i-tRF	GluTTC_Chr_2_128295086-128295157_-_@37.55.19	0	0	0	0	0	2	0	0	0	0
tRF-19-09R9OM1S	ACCTCGGTTCGAATCCGAG	i-tRF	HisGTG_Chr_3_21063580-21063651_+_@46.64.19, HisGTG_Chr_3_21148775-21148846_+_@46.64.19, HisGTG_Chr_3_21218714-21218785_-_@46.64.19, HisGTG_Chr_10_65234844-65234915_-_@46.64.19, HisGTG_Chr_3_21276035-21276106_-_@46.64.19, HisGTG_Chr_3_21227690-21227761_-_@46.64.19, HisGTG_Chr_3_21198328-21198399_+_@46.64.19, HisGTG_Chr_NW_020191468.1_8497-8568_+_@46.64.19, HisGTG_Chr_3_21348793-21348864_-_@46.64.1…	0	0	0	0	0	0	1	0	0	0
tRF-19-0EYIUN1P	ACAATTTACTTAATTCCTG	i-tRF	TrpTCA_Chr_MT_5308-5374_+_@49.67.19	0	0	0	1	0	1	0	0	0	2
tRF-19-0HJBRRJY	ACACGCAGAAGGTCCTGGG	i-tRF	ValTAC_Chr_15_82766873-82766945_-_@35.53.19, ValTAC_Chr_23_31347498-31347570_+_@35.53.19, ValTAC_Chr_X_124770762-124770834_+_@35.53.19	0	1	1	0	0	0	1	2	0	0
tRF-19-0L53VUKE	ACATAGAGGTTATGATGTT	i-tRF	SerTGA_Chr_MT_7229-7299_-_@10.28.19	0	0	0	0	0	0	0	2	0	1
tRF-19-0P5830JZ	ACCAGGATGGCCGAGTGGT	5'-tRF	LeuTAA_Chr_9_81592121-81592203_+_@1.19.19	0	1	0	0	1	1	1	1	2	0
tRF-19-0PRMQ0K2	ACCAGGGGTCGCGAGTTCA	i-tRF	ThrTGT_Chr_10_26468186-26468258_+_@39.57.19, ThrTGT_Chr_10_26481746-26481818_+_@39.57.19, ThrTGT_Chr_7_40324271-40324343_-_@39.57.19, ThrTGT_Chr_10_26416285-26416357_-_@39.57.19	0	0	0	1	0	0	0	0	0	0
tRF-19-0UFMEKKK	ACCGAAGATCACGGGTTCG	i-tRF	ThrCGT_Chr_25_13221582-13221653_+_@38.56.19	0	0	0	0	0	1	0	0	0	0
tRF-19-0UFMQKKK	ACCGAAGATCGCGGGTTCG	i-tRF	ThrCGT_Chr_19_18483974-18484045_-_@38.56.19	0	0	0	0	1	1	0	1	0	0
tRF-19-0UR9591K	ACCGAGGTTCGATTCCCCG	i-tRF	AspGTC_Chr_10_17951297-17951368_+_@46.64.19	0	0	0	0	0	1	0	0	0	0
tRF-19-0XO2N6K2	ACCTAGAAGACTTCATTCA	i-tRF	ValTAC_Chr_MT_1386-1452_+_@34.52.19	0	0	0	0	0	0	0	1	0	2
tRF-19-10H7RN16	AGGAGATCCTGGGTTCGAA	i-tRF	ThrAGT_Chr_19_27777989-27778062_-_@42.60.19, ThrCGT_Chr_23_30176833-30176906_+_@42.60.19, ThrAGT_Chr_18_43596311-43596384_+_@42.60.19, ThrAGT_Chr_23_31577997-31578070_+_@42.60.19, ThrTGT_Chr_1_157982832-157982905_+_@42.60.19, ThrAGT_Chr_23_30127047-30127120_-_@42.60.19, ThrAGT_Chr_19_27851226-27851299_-_@42.60.19, ThrAGT_Chr_23_31023079-31023152_-_@42.60.19, ThrTGT_Chr_1_158057151-158057224_+_@42…	0	0	0	0	0	0	0	0	0	1
tRF-19-11M3WEJJ	AGGCCCGGGTTCGATTCCC	i-tRF	GlyGCC_Chr_3_8034296-8034366_+_@43.61.19, GlyGCC_Chr_NW_020190592.1_13975-14045_+_@43.61.19, GlyGCC_Chr_18_1819426-1819496_+_@43.61.19, GlyGCC_Chr_18_1416704-1416774_-_@43.61.19, GlyGCC_Chr_NW_020190592.1_23486-23556_+_@43.61.19, GlyGCC_Chr_18_1423807-1423877_+_@43.61.19, GlyGCC_Chr_19_27767594-27767664_+_@43.61.19, GlyGCC_Chr_2_39839393-39839463_+_@43.61.19, GlyGCC_Chr_23_31686620-31686690_+_@43…	0	0	0	0	1	0	0	1	0	1
tRF-19-13W087JN	AGGGTTCGAGTCCCTTCGT	i-tRF	ArgCCG_Chr_23_30073361-30073433_-_@50.68.19, ArgCCG_Chr_23_30112292-30112364_+_@50.68.19, ArgTCG_Chr_20_7472320-7472392_-_@50.68.19, ArgTCG_Chr_19_56411984-56412056_+_@50.68.19, ArgCCG_Chr_25_2589149-2589221_+_@50.68.19	0	0	0	0	0	0	0	1	0	0
tRF-19-14VMZFFJ	AGGTGTAGTCTTGCAATCC	i-tRF	AlaTGC_Chr_MT_5376-5444_-_@48.66.19	0	0	0	1	1	0	1	3	0	0
tRF-19-15WV7WIV	AGTACTCTGCGTTGTGGCC	i-tRF	HisGTG_Chr_3_21063580-21063651_+_@21.39.19, HisGTG_Chr_3_21227690-21227761_-_@21.39.19, HisGTG_Chr_3_21148775-21148846_+_@21.39.19, HisGTG_Chr_3_20898974-20899045_+_@21.39.19, HisGTG_Chr_10_65234844-65234915_-_@21.39.19, HisGTG_Chr_3_21198328-21198399_+_@21.39.19, HisGTG_Chr_3_21015831-21015902_-_@21.39.19, HisGTG_Chr_3_21348793-21348864_-_@21.39.19, HisGTG_Chr_10_65237111-65237182_+_@21.39.19, H…	0	2	0	1	2	0	3	2	0	3
tRF-19-169NFN1I	AGTCATGGTTAGATTCCAT	i-tRF	GluTTC_Chr_MT_14441-14509_-_@42.60.19	0	0	1	0	0	0	0	0	0	0
tRF-19-18VUY9IQ	AGTGGTATGATTCTCGCTT	i-tRF	ProTGG_Chr_10_26466567-26466638_-_@14.32.19	0	0	0	1	1	0	0	0	0	0
tRF-19-18WO6VJX	AGTGGTCTAAGGCGCTGGA	i-tRF	LeuAAG_Chr_10_26493483-26493564_-_@14.32.19, LeuTAG_Chr_25_19870711-19870792_-_@14.32.19	0	1	0	0	0	0	0	0	0	0
tRF-19-18Y3HR1V	AGTGGTTAGTATCCCCGCC	i-tRF	AspGTC_Chr_5_62676636-62676707_+_@14.32.19	0	0	1	0	0	1	0	0	1	0
tRF-19-19U0SRJZ	AGTTCTAAAGGTCCCTGGT	i-tRF	PheGAA_Chr_X_124777354-124777426_+_@36.54.19, PheGAA_Chr_X_124776111-124776183_+_@36.54.19, PheGAA_Chr_X_124784095-124784167_+_@36.54.19	0	1	0	0	0	0	0	0	0	0
tRF-19-1E6S18KF	AGGATGGCCGAGTGGTTAA	i-tRF	LeuTAA_Chr_9_81592121-81592203_+_@4.22.19, LeuTAA_Chr_18_38840590-38840670_-_@3.21.19	0	1	0	0	0	0	0	0	0	0
tRF-19-1EWJQZFV	AGGATTCGGCGCTTTCACC	i-tRF	GluTTC_Chr_3_20897689-20897760_-_@21.39.19, GluTTC_Chr_3_21212531-21212602_-_@21.39.19, GluTTC_Chr_3_21113479-21113550_-_@21.39.19, GluTTC_Chr_3_21086134-21086205_-_@21.39.19, GluTTC_Chr_3_20862158-20862229_-_@21.39.19, GluTTC_Chr_3_21204594-21204665_+_@21.39.19, GluTTC_Chr_3_21317723-21317794_+_@21.39.19	0	0	0	1	0	0	1	0	4	1
tRF-19-1H93WBJJ	AGGCGTGGGTTCGAATCCC	i-tRF	LeuTAG_Chr_10_26437164-26437245_+_@54.72.19, LeuCAA_Chr_23_31084667-31084774_-_@56.74.19, LeuCAG_Chr_18_25307956-25308038_-_@55.73.19, LeuCAA_Chr_7_42660399-42660504_+_@56.74.19, LeuCAG_Chr_NW_020190592.1_12613-12695_+_@55.73.19, LeuCAG_Chr_3_8101782-8101864_-_@55.73.19, LeuCAG_Chr_NW_020190592.1_22122-22204_+_@55.73.19, LeuCAG_Chr_3_8025475-8025557_+_@55.73.19, LeuCAA_Chr_23_31099721-31099827_+_…	0	0	0	0	0	0	1	1	0	1
tRF-19-1HWUNSID	AGGCGTCTGACTTCGGATC	i-tRF	ArgTCG_Chr_25_26621030-26621102_+_@22.40.19, ArgTCG_Chr_21_20804881-20804953_+_@22.40.19, ArgTCG_Chr_25_26615804-26615876_+_@22.40.19, ArgTCG_Chr_23_30228672-30228744_+_@22.40.19, ArgTCG_Chr_20_7472320-7472392_-_@22.40.19, ArgTCG_Chr_19_56411984-56412056_+_@22.40.19, ArgTCG_Chr_23_31694279-31694351_-_@22.40.19, ArgTCG_Chr_23_31681248-31681320_-_@22.40.19, ArgTCG_Chr_1_157988436-157988508_+_@22.40…	0	0	0	0	0	0	0	1	0	0
tRF-19-1HZ24UED	AGGCGTTGGACTCGAAATC	i-tRF	SerCGA_Chr_5_57140090-57140171_-_@22.40.19, SerCGA_Chr_23_31329477-31329558_-_@22.40.19, SerCGA_Chr_19_27777475-27777556_-_@22.40.19, SerCGA_Chr_23_31052632-31052713_+_@22.40.19	0	0	0	0	0	0	0	1	0	0
tRF-19-1KVUY92E	AGGGGTATGATTCTCGGTT	i-tRF	ProTGG_Chr_15_55651375-55651446_-_@14.32.19	0	1	0	0	0	0	1	0	0	1
tRF-19-1MN0YUE3	AGGTCCTGAGTTCGAACCT	i-tRF	MetCAT_Chr_23_30288218-30288290_-_@44.62.19, MetCAT_Chr_23_30031918-30031990_-_@44.62.19, MetCAT_Chr_23_31006134-31006206_-_@44.62.19, MetCAT_Chr_1_158048038-158048111_-_@44.62.19, MetCAT_Chr_23_30026656-30026728_+_@44.62.19	0	0	0	0	0	0	0	0	0	1
tRF-19-1MQ8YUHJ	AGGTCGCTGGTTCGACTCC	i-tRF	TyrGTA_Chr_10_26442083-26442172_+_@44.62.19, TyrGTA_Chr_14_30458188-30458281_+_@44.62.19	0	0	0	0	0	0	0	1	0	0
tRF-19-1MQKYUJJ	AGGTCGCGGGTTCGATCCC	i-tRF	IleAAT_Chr_23_31291364-31291437_+_@45.63.19, IleAAT_Chr_19_27852162-27852235_-_@45.63.19, IleAAT_Chr_23_31041584-31041657_-_@45.63.19, IleAAT_Chr_23_31289622-31289695_-_@45.63.19, IleAAT_Chr_23_31723652-31723725_+_@45.63.19, IleAAT_Chr_23_31055460-31055533_-_@45.63.19, IleAAT_Chr_23_31340083-31340156_+_@45.63.19, IleAAT_Chr_23_31306987-31307060_-_@45.63.19, IleAAT_Chr_23_31039841-31039914_-_@45.6…	0	0	0	0	1	0	0	0	0	0
tRF-19-1N233VJ1	AGGTTCAAGTCCTGCTCAC	i-tRF	SerCGA_Chr_23_31052632-31052713_+_@60.78.19	0	0	1	0	0	0	0	0	0	0
tRF-19-1NL33V1R	AGGTTCGAGTCCTGCCGAC	i-tRF	SerAGA_Chr_23_31149573-31149654_-_@60.78.19	0	0	0	0	0	1	0	0	0	0
tRF-19-1NLE3V1R	AGGTTCGAATCCTGCCGAC	i-tRF	SerAGA_Chr_23_31110602-31110683_+_@60.78.19, SerAGA_Chr_23_31124825-31124906_-_@60.78.19, SerTGA_Chr_23_31141547-31141628_+_@60.78.19, SerAGA_Chr_23_31119332-31119413_+_@60.78.19, SerAGA_Chr_14_69054767-69054848_+_@60.78.19, SerAGA_Chr_19_27851584-27851665_-_@60.78.19, SerAGA_Chr_23_31678541-31678622_-_@60.78.19, SerGGA_Chr_X_14853991-14854072_+_@60.78.19, SerAGA_Chr_23_31158022-31158103_-_@60.78…	0	0	0	0	0	0	0	1	0	0
tRF-19-1NLE3VJ1	AGGTTCGAATCCTGCTCAC	i-tRF	SerCGA_Chr_19_27777475-27777556_-_@60.78.19	0	0	0	0	0	0	0	0	1	0
tRF-19-1NLN3QFE	AGGTTCGATTCCTATAGTT	i-tRF	GlnTTG_Chr_MT_4123-4194_-_@50.68.19	0	0	0	0	1	0	0	0	0	0
tRF-19-1PW4PU24	AGTAGTCGTGGCCGAGTGG	5'-tRF	SerTGA_Chr_23_31687570-31687651_+_@-1A.18.19, SerAGA_Chr_23_31678541-31678622_-_@-1A.18.19, SerAGA_Chr_18_35387156-35387237_+_@-1A.18.19, SerAGA_Chr_23_31129325-31129406_-_@-1A.18.19, SerAGA_Chr_23_31119332-31119413_+_@-1A.18.19, SerAGA_Chr_23_31146083-31146164_-_@-1A.18.19, SerAGA_Chr_23_31158022-31158103_-_@-1A.18.19, SerTGA_Chr_23_31141547-31141628_+_@-1A.18.19, SerAGA_Chr_19_49195498-49195579…	0	0	1	0	2	2	0	1	0	0
tRF-19-1W188MEM	AGTGTAGTGGTCATCACGC	i-tRF	ValAAC_Chr_23_31432884-31432956_+_@9.27.19	0	0	1	2	0	0	1	1	0	0
tRF-19-1W6SF8JO	AGTGTGGCCGAGCGGTCTA	i-tRF	LeuAAG_Chr_23_31810902-31810983_-_@4.22.19, LeuTAG_Chr_10_26471839-26471920_-_@4.22.19	0	0	0	0	0	0	0	1	0	0
tRF-19-1WF8YMEN	AGTGTAGCGGTTATCACGT	i-tRF	ValTAC_Chr_15_82766873-82766945_-_@9.27.19	0	0	0	0	0	1	0	0	0	0
tRF-19-1XS2PMER	AGTTAGTAGAGCATCAGAC	i-tRF	LysTTT_Chr_23_30202993-30203065_-_@14.32.19, LysTTT_Chr_1_157962896-157962968_-_@14.32.19	0	0	0	0	0	0	0	1	0	0
tRF-19-1Z01VBHW	AGTTTACACCTAGAAGACT	i-tRF	ValTAC_Chr_MT_1386-1452_+_@27.45.19	0	0	0	0	0	0	0	1	0	0
tRF-19-1ZHSZ3HO	AGTTTATCCGTTGGTCTTA	i-tRF	LeuTAG_Chr_MT_12038-12108_+_@17.35.19	0	0	0	0	0	0	0	0	0	1
tRF-19-1ZM8R4H9	AGTTTCGTGGGGGTGGAGC	i-tRF	AsnGTT_Chr_MT_5446-5518_-_@43.61.19	0	1	1	1	0	0	0	1	0	1
tRF-19-207WRN1S	CAAAGGTTGTGGGTTCGAG	i-tRF	ArgTCT_Chr_15_82767225-82767310_+_@41.59.19, ArgTCT_Chr_11_98945442-98945532_-_@41.59.19	0	0	0	0	0	0	1	0	0	0
tRF-19-20JR1ZE1	CAAAGCATCCAGTTTACAC	i-tRF	ValTAC_Chr_MT_1386-1452_+_@17.35.19	0	1	0	1	0	0	0	0	0	0
tRF-19-230EYI27	CAAGTACAATTTACTTAAT	i-tRF	TrpTCA_Chr_MT_5308-5374_+_@44.62.19	0	0	0	0	0	0	0	1	1	0
tRF-19-23O08Y2U	CAAGTGAAAGTCCTGTACA	i-tRF	AspGTC_Chr_MT_7304-7372_+_@46.64.19	0	0	0	0	1	0	0	4	0	0
tRF-19-24RN8RI1	CAATGGGGTTTCCCCGCAC	i-tRF	SerCGA_Chr_5_57140090-57140171_-_@41.59.19	0	0	1	0	0	0	0	0	0	0
tRF-19-24RN8RIM	CAATGGGGTTTCCCCGCGC	i-tRF	SerCGA_Chr_23_31052632-31052713_+_@41.59.19	0	0	2	0	0	0	0	1	0	2
tRF-19-2EK8E01J	CAAATCCCGGACGAGCCCC	3'-tRF	ProTGG_Chr_25_2628848-2628919_+_@55.73.19, ProAGG_Chr_25_2626811-2626882_+_@55.73.19, ProTGG_Chr_10_26413416-26413487_-_@55.73.19, ProTGG_Chr_25_2623641-2623712_+_@55.73.19, ProCGG_Chr_19_27847742-27847813_-_@55.73.19, ProTGG_Chr_NW_020190356.1_18510-18581_+_@55.73.19, ProTGG_Chr_15_55651375-55651446_-_@55.73.19, ProAGG_Chr_25_2634588-2634659_+_@55.73.19, ProCGG_Chr_23_31380820-31380891_-_@55.73.…	0	0	1	0	0	0	2	0	2	0
tRF-19-2ERPFVJM	CAAATGGTAGAGCGCTCGC	i-tRF	AlaAGC_Chr_11_72585279-72585351_-_@13.31.19, AlaAGC_Chr_14_30458994-30459066_+_@13.31.19, AlaAGC_Chr_23_31433404-31433476_+_@13.31.19, AlaAGC_Chr_23_31539124-31539196_+_@13.31.19	0	0	1	1	0	0	1	0	1	0
tRF-19-2HSJQMJR	CAACGGTAGCGCGTCTGAC	i-tRF	TrpCCA_Chr_19_27845886-27845957_-_@13.31.19, TrpCCA_Chr_5_62677335-62677406_+_@13.31.19, TrpCCA_Chr_23_31683731-31683802_+_@13.31.19, TrpCCA_Chr_19_27829637-27829708_+_@13.31.19, TrpCCA_Chr_25_36942390-36942461_-_@13.31.19, TrpCCA_Chr_23_31674969-31675040_+_@13.31.19	0	0	0	0	0	1	0	0	0	0
tRF-19-2J1Y0S2E	CAAGCAGTTGACCCGGGTT	i-tRF	GlyTCC_Chr_19_27846569-27846640_+_@36.54.19, GlyTCC_Chr_NW_020190592.1_20654-20725_-_@36.54.19, GlyTCC_Chr_NW_020190592.1_1649-1720_-_@36.54.19, GlyTCC_Chr_3_8024754-8024825_-_@36.54.19, GlyTCC_Chr_7_19428535-19428606_-_@36.54.19, GlyTCC_Chr_NW_020190592.1_30154-30225_-_@36.54.19, GlyTCC_Chr_6_73540827-73540898_+_@36.54.19, GlyTCC_Chr_NW_020190592.1_11157-11228_-_@36.54.19, GlyTCC_Chr_3_21349675-…	0	0	1	0	0	0	0	0	0	0
tRF-19-2LOD8NE3	CAATAGAAACTCATTACCT	i-tRF	HisGTG_Chr_MT_11907-11976_+_@41.59.19	0	5	1	1	2	4	1	5	2	2
tRF-19-2MFX792D	CAATCAGCTAGTTTCGGTC	i-tRF	GlyTCC_Chr_MT_9754-9822_+_@34.52.19	0	1	0	0	0	0	0	0	0	0
tRF-19-2N5WD32H	CAATTGATGTAAGGTGTAG	i-tRF	AlaTGC_Chr_MT_5376-5444_-_@37.55.19	0	0	0	0	0	1	0	0	0	0
tRF-19-2QR7F8KH	CACATGGTCTAGCGGTTAG	i-tRF	GluTTC_Chr_12_15097784-15097855_-_@4.22.19, GluTTC_Chr_2_128295086-128295157_-_@4.22.19, GluTTC_Chr_21_3228261-3228332_-_@4.22.19	0	0	3	2	1	0	0	1	1	1
tRF-19-2U6RM3JF	CACGAGGCCCCGGGTTCAA	i-tRF	AlaAGC_Chr_23_31025905-31025976_+_@39.57.19, AlaAGC_Chr_23_30149586-30149657_+_@39.57.19, AlaAGC_Chr_23_30141212-30141283_-_@39.57.19, AlaAGC_Chr_23_30148685-30148756_-_@39.57.19, AlaAGC_Chr_23_30154990-30155061_+_@39.57.19, AlaAGC_Chr_23_30284772-30284843_+_@39.57.19, AlaAGC_Chr_23_30085665-30085736_+_@39.57.19, AlaAGC_Chr_23_30077774-30077845_+_@39.57.19	0	0	0	0	0	0	0	0	0	1
tRF-19-2UF3Z8F5	CACGAAGAGTTTTGGATTC	i-tRF	GlnTTG_Chr_MT_4123-4194_-_@23.41.19	0	0	0	0	0	0	1	0	0	0
tRF-19-2V7KYUFJ	CACGCGTGGGTTCGAATCC	i-tRF	SerGCT_Chr_23_31282460-31282541_+_@53.71.19, SerGCT_Chr_19_27830143-27830224_+_@53.71.19, SerGCT_Chr_10_36178992-36179073_-_@53.71.19, SerGCT_Chr_23_31275759-31275840_-_@53.71.19, SerGCT_Chr_23_31373608-31373689_-_@53.71.19, SerGCT_Chr_23_31281831-31281912_+_@53.71.19, SerGCT_Chr_23_31285574-31285655_-_@53.71.19, SerGCT_Chr_23_31284945-31285026_-_@53.71.19, SerGCT_Chr_23_30189527-30189608_+_@53.7…	0	0	0	0	0	0	0	1	0	0
tRF-19-2VF0S7IZ	CACGCAGAAGGTCCTGGGT	i-tRF	ValTAC_Chr_23_31347498-31347570_+_@36.54.19, ValTAC_Chr_15_82766873-82766945_-_@36.54.19, ValTAC_Chr_X_124770762-124770834_+_@36.54.19	0	0	0	0	0	0	0	0	1	0
tRF-19-2VO0SRJZ	CACGCGAAAGGTCCCTGGT	i-tRF	ValAAC_Chr_4_107197105-107197177_-_@36.54.19	0	0	1	0	0	0	0	0	0	0
tRF-19-2VR0PS2E	CACGCGGGAGGCCCGGGTT	i-tRF	GlyGCC_Chr_NW_020190592.1_4485-4555_+_@35.53.19, GlyGCC_Chr_19_27767594-27767664_+_@35.53.19, GlyGCC_Chr_NW_020190592.1_23486-23556_+_@35.53.19, GlyGCC_Chr_3_8034296-8034366_+_@35.53.19, GlyGCC_Chr_27_44779612-44779682_+_@35.53.19, GlyGCC_Chr_2_39839393-39839463_+_@35.53.19, GlyGCC_Chr_18_1416704-1416774_-_@35.53.19, GlyGCC_Chr_18_1416064-1416134_-_@35.53.19, GlyGCC_Chr_NW_020190592.1_13975-14045…	0	1	1	0	0	1	1	1	2	1
tRF-19-2WNIYF1U	CACGTCTGCTTTACACGCA	i-tRF	ValTAC_Chr_X_124770762-124770834_+_@23.41.19, ValTAC_Chr_15_82766873-82766945_-_@23.41.19	0	0	0	0	0	1	0	0	0	0
tRF-19-3196L8HX	CCGCCTGTCACGCGGGAGA	i-tRF	AspGTC_Chr_10_17951297-17951368_+_@28.46.19, AspGTC_Chr_5_62676636-62676707_+_@28.46.19, AspGTC_Chr_NW_020190592.1_30957-31028_-_@28.46.19, AspGTC_Chr_3_8099537-8099608_-_@28.46.19, AspGTC_Chr_5_60336567-60336638_+_@28.46.19, AspGTC_Chr_23_31091360-31091431_+_@28.46.19, AspGTC_Chr_NW_020190592.1_21473-21544_-_@28.46.19, AspGTC_Chr_17_50877234-50877305_+_@28.46.19, AspGTC_Chr_23_31145310-31145381_…	0	1	0	0	0	0	0	0	1	0
[truncated: 20,437 more rows]

## Sheet: Muscle MINTmap output
tRF_ID	Sequence	tRF_type	Parent_tRNA	B783.Muscle	B892.Muscle	C009.Muscle	C008.Muscle	J489A.Muscle	J355.Muscle	R868B.Muscle	J649.Muscle	J619.Muscle	J817B.Muscle
tRF-16-08D3940	ACCGGAAGGTTGGTGG	i-tRF	AsnGTT_Chr_3_21318781-21318854_+_@39.54.16	0	1	0	0	0	0	0	0	0	0
[truncated: 7,736 more rows]

## Sheet: Processing statistics
Column1	Column2	Column3	Column4
[truncated: 22 more rows]
